# Supplementary material for: Illuminating the Genomic Landscape of Lactiplantibacillus plantarum PU3—A Novel Probiotic Strain Isolated from Human Breast Milk, Explored through Nanopore Sequencing
Source: Microorganisms. 2023 Sep 28;11(10):2440. doi: 10.3390/microorganisms11102440 (PMC10609609; doi:10.3390/microorganisms11102440)
Supplement: Supplementary file 1 [file microorganisms-11-02440-s001.zip]

Archive with 13 entries (12 files):
- Supplemenraty Table S3.xlsx
- Supplemenraty Table S4.xlsx
- Supplementary Data S1.txt
- Supplementary Data S2.sbml
- Supplementary Table S1.xlsx
- Supplementary Table S2.xlsx
- __MACOSX/
- __MACOSX/._Supplemenraty Table S3.xlsx
- __MACOSX/._Supplemenraty Table S4.xlsx
- __MACOSX/._Supplementary Data S1.txt
- __MACOSX/._Supplementary Data S2.sbml
- __MACOSX/._Supplementary Table S1.xlsx
- __MACOSX/._Supplementary Table S2.xlsx
