# Supplementary material for: Illuminating the Genomic Landscape of Lactiplantibacillus plantarum PU3—A Novel Probiotic Strain Isolated from Human Breast Milk, Explored through Nanopore Sequencing
Source: Microorganisms. 2023 Sep 28;11(10):2440. doi: 10.3390/microorganisms11102440 (PMC10609609; doi:10.3390/microorganisms11102440)
Supplement: Supplementary file 1 [file microorganisms-11-02440-s001.zip › Supplemenraty Table S3.xlsx]

## Sheet: Sheet1
P4B09_13055	AA10	N	Chitin binding protein	lpmo	lytic chitin monoxygenase [EC:1.14.99.53]
P4B09_12910	AA10	N	Alcohol dehydrogenase (EC 1.1.1.1)	E1.1.1.1, adh	alcohol dehydrogenase [EC:1.1.1.1]
P4B09_06560	CBM32+GH85	Y(1-31)	Cell wall-associated murein hydrolase LytC
P4B09_02045	CBM34+GH13_20	N	Neopullulanase (EC 3.2.1.135)	cd, ma, nplT	cyclomaltodextrinase / maltogenic alpha-amylase / neopullulanase [EC:3.2.1.54 3.2.1.133 3.2.1.135]
P4B09_04675	CBM50	N	2',3'-cyclic-nucleotide 2'-phosphodiesterase (EC 3.1.4.16)
P4B09_07115	CBM50	Y(1-42)	ABC transporter, permease protein	ABC.CD.P	putative ABC transport system permease protein
P4B09_08240	CBM50	N	Calcium-transporting ATPase (EC 3.6.3.8)	ATP2C	P-type Ca2+ transporter type 2C [EC:7.2.2.10]
P4B09_13690	CBM50	N	Site-specific tyrosine recombinase	xerC	integrase/recombinase XerC
P4B09_15415	CBM50	Y(1-31)	FIG00753378: hypothetical protein	cwlO	peptidoglycan DL-endopeptidase CwlO [EC:3.4.-.-]
P4B09_07105	CBM50+GH23	Y(1-28)	extracellular protein
P4B09_07110	CBM50+GH23	N	extracellular protein
P4B09_08750	CBM50+GH25	Y(1-30)	Lysin
P4B09_14710	CBM50+GH25	Y(1-30)	Lysin
P4B09_14545	CBM50+GH25	N	Prolyl-tRNA synthetase (EC 6.1.1.15), bacterial type	PARS, proS	prolyl-tRNA synthetase [EC:6.1.1.15]
P4B09_08215	CE9	N	N-acetylglucosamine-6-phosphate deacetylase (EC 3.5.1.25)	nagA, AMDHD2	N-acetylglucosamine-6-phosphate deacetylase [EC:3.5.1.25]
P4B09_02135	GH1	N	6-phospho-beta-glucosidase (EC 3.2.1.86)	E3.2.1.86B, bglA	6-phospho-beta-glucosidase [EC:3.2.1.86]
P4B09_05185	GH1	N	Beta-glucosidase (EC 3.2.1.21); 6-phospho-beta-glucosidase (EC 3.2.1.86)	E3.2.1.86B, bglA	6-phospho-beta-glucosidase [EC:3.2.1.86]
P4B09_05200	GH1	N	6-phospho-beta-glucosidase (EC 3.2.1.86)	E3.2.1.86B, bglA	6-phospho-beta-glucosidase [EC:3.2.1.86]
P4B09_05205	GH1	N	Beta-glucosidase (EC 3.2.1.21); 6-phospho-beta-glucosidase (EC 3.2.1.86)	E3.2.1.86B, bglA	6-phospho-beta-glucosidase [EC:3.2.1.86]
P4B09_00065	GH1	N	5'-nucleotidase family protein in cluster with NagD-like phosphatase
P4B09_01940	GH1	N	Protein tyrosine phosphatase	E3.1.3.48	protein-tyrosine phosphatase [EC:3.1.3.48]
P4B09_01945	GH1	N	carbonic anhydrase	cah	carbonic anhydrase [EC:4.2.1.1]
P4B09_04865	GH1	N	transcriptional regulator, Crp/Fnr family	flp	CRP/FNR family transcriptional regulator, anaerobic regulatory protein
P4B09_10300	GH1	N	DNA-directed RNA polymerase beta' subunit (EC 2.7.7.6)	rpoC	DNA-directed RNA polymerase subunit beta' [EC:2.7.7.6]
P4B09_06515	GH13	N	Oligo-1,6-glucosidase (EC 3.2.1.10)	malZ	alpha-glucosidase [EC:3.2.1.20]
P4B09_06545	GH13	N	Alpha-amylase (EC 3.2.1.1)	AMY, amyA, malS	alpha-amylase [EC:3.2.1.1]
P4B09_06530	GH13	N	Maltose/maltodextrin ABC transporter, permease protein MalF	ganP, mdxF	arabinogalactan oligomer / maltooligosaccharide transport system permease protein
P4B09_08955	GH13	N	Heat shock protein 60 family chaperone GroEL	groEL, HSPD1	chaperonin GroEL [EC:5.6.1.7]
P4B09_00670	GH13_11	N	Serine hydroxymethyltransferase (EC 2.1.2.1)	glyA, SHMT	glycine hydroxymethyltransferase [EC:2.1.2.1]
P4B09_06905	GH13_29	N	Cysteine synthase B (EC 2.5.1.47)	cysK	cysteine synthase [EC:2.5.1.47]
P4B09_13525	GH13_3	N	D-serine/D-alanine/glycine transporter	TC.AAT	amino acid transporter, AAT family
P4B09_13925	GH13_30	N	DNA polymerase III alpha subunit (EC 2.7.7.7)	dnaE	DNA polymerase III subunit alpha [EC:2.7.7.7]
P4B09_04000	GH13_31	N	Family 13 glycosyl hydrolase, row 724	malZ	alpha-glucosidase [EC:3.2.1.20]
P4B09_03790	GH13_31	N	Mlc, transcriptional repressor of MalT (the transcriptional activator of maltose regulon) and manXYZ operon
P4B09_05980	GH13_31	N	cation transport protein	TC.DASS	divalent anion:Na+ symporter, DASS family
P4B09_06580	GH13_31	N	PTS system, sucrose-specific IIB component (EC 2.7.1.69) / PTS system, sucrose-specific IIC component (EC 2.7.1.69) / PTS system, sucrose-specific IIA component (EC 2.7.1.69)	scrA, sacP, sacX, ptsS	sucrose PTS system EIIBCA or EIIBC component [EC:2.7.1.211]
P4B09_09230	GH13_31	N	Enolase (EC 4.2.1.11)	ENO, eno	enolase [EC:4.2.1.11]
P4B09_10625	GH13_31	N	2-oxoglutarate-malate translocator	TC.DASS	divalent anion:Na+ symporter, DASS family
P4B09_05755	GH13_39	N	Neopullulanase (EC 3.2.1.135)
P4B09_05735	GH13_9	N	Glucose-1-phosphate adenylyltransferase (EC 2.7.7.27)	glgC	glucose-1-phosphate adenylyltransferase [EC:2.7.7.27]
P4B09_02090	GH170	N	Outer surface protein of unknown function, cellobiose operon	K09963	uncharacterized protein
P4B09_05180	GH170	N	Outer surface protein of unknown function, cellobiose operon	K09963	uncharacterized protein
P4B09_06870	GH170	N	Outer surface protein of unknown function, cellobiose operon	K09963	uncharacterized protein
P4B09_05030	GH2	N	Beta-galactosidase large subunit (EC 3.2.1.23)	lacZ	beta-galactosidase [EC:3.2.1.23]
P4B09_05035	GH2	N	Beta-galactosidase small subunit (EC 3.2.1.23)	lacZ	beta-galactosidase [EC:3.2.1.23]
P4B09_14585	GH23	N	2-haloalkanoic acid dehalogenase (EC 3.8.1.2)	K07025	putative hydrolase of the HAD superfamily
P4B09_13210	GH24	N	DinG family ATP-dependent helicase YoaA	dinG	ATP-dependent DNA helicase DinG [EC:5.6.2.3]
P4B09_02300	GH25	Y(1-28)	lysin
P4B09_08710	GH25	N	Phage lysin, glycosyl hydrolase, family 25
P4B09_03650	GH28	N	Translation elongation factor LepA	lepA	GTP-binding protein LepA
P4B09_14410	GH28	N	Translation elongation factor LepA	lepA	GTP-binding protein LepA
P4B09_12615	GH3	N	Exodeoxyribonuclease VII large subunit (EC 3.1.11.6)	xseA	exodeoxyribonuclease VII large subunit [EC:3.1.11.6]
P4B09_06585	GH32	N	Sucrose-6-phosphate hydrolase (EC 3.2.1.B3)	INV, sacA	beta-fructofuranosidase [EC:3.2.1.26]
P4B09_03995	GH32	N	PTS system, sucrose-specific IIB component (EC 2.7.1.69) / PTS system, sucrose-specific IIC component (EC 2.7.1.69) / PTS system, sucrose-specific IIA component (EC 2.7.1.69)	scrA, sacP, sacX, ptsS	sucrose PTS system EIIBCA or EIIBC component [EC:2.7.1.211]
P4B09_04950	GH36	N	Alpha-galactosidase (EC 3.2.1.22)	E3.2.1.22B, galA, rafA	alpha-galactosidase [EC:3.2.1.22]
P4B09_05040	GH36	N	Alpha-galactosidase (EC 3.2.1.22)	E3.2.1.22B, galA, rafA	alpha-galactosidase [EC:3.2.1.22]
P4B09_06575	GH36	N	Alpha-galactosidase (EC 3.2.1.22)	E3.2.1.22B, galA, rafA	alpha-galactosidase [EC:3.2.1.22]
P4B09_04760	GH36	N	Phosphoenolpyruvate carboxykinase [ATP] (EC 4.1.1.49)	E4.1.1.49, pckA	phosphoenolpyruvate carboxykinase (ATP) [EC:4.1.1.49]
P4B09_16150	GH36	N	Mobile element protein
P4B09_16530	GH36	N	Transposase
P4B09_16660	GH36	N	Mobile element protein
P4B09_04050	GH38	N	glycosyl hydrolase, family 38	mngB	2-O-(6-phospho-alpha-D-mannosyl)-D-glycerate hydrolase [EC:3.2.1.-]
P4B09_10325	GH38	N	Translation elongation factor G	fusA, GFM, EFG	elongation factor G
P4B09_04945	GH42	N	Beta-galactosidase (EC 3.2.1.23)	bgaB, lacA	beta-galactosidase [EC:3.2.1.23]
P4B09_05045	GH42	N	Lactose and galactose permease, GPH translocator family	lacS, galP, rafP	lactose/raffinose/galactose permease
P4B09_16485	GH42	N	Lactose and galactose permease, GPH translocator family	lacS, galP, rafP	lactose/raffinose/galactose permease
P4B09_00425	GH5_11	N	Valyl-tRNA synthetase (EC 6.1.1.9)	VARS, valS	valyl-tRNA synthetase [EC:6.1.1.9]
P4B09_05220	GH65	N	Maltose phosphorylase (EC 2.4.1.8) / Trehalose phosphorylase (EC 2.4.1.64)	treP	alpha,alpha-trehalose phosphorylase [EC:2.4.1.64]
P4B09_05770	GH65	N	Trehalose 6-phosphate phosphorylase (EC 2.4.1.216)
P4B09_03800	GH65	N	Cyclopropane-fatty-acyl-phospholipid synthase (EC 2.1.1.79)	cfa	cyclopropane-fatty-acyl-phospholipid synthase [EC:2.1.1.79]
P4B09_04890	GH65	Y(1-26)	cell surface protein precursor
P4B09_05765	GH65	N	Beta-phosphoglucomutase (EC 5.4.2.6)	pgmB	beta-phosphoglucomutase [EC:5.4.2.6]
P4B09_06540	GH65	N	Maltodextrose utilization protein MalA
P4B09_13045	GH65	N	Cyclopropane-fatty-acyl-phospholipid synthase (EC 2.1.1.79)	cfa	cyclopropane-fatty-acyl-phospholipid synthase [EC:2.1.1.79]
P4B09_10785	GH73	N	N-acetylmuramoyl-L-alanine amidase (EC 3.5.1.28)
P4B09_01380	GH73	N	Hydrolase (HAD superfamily) in cluster with DUF1447
P4B09_04970	GH78	N	Alfa-L-rhamnosidase (EC 3.2.1.40)	ramA	alpha-L-rhamnosidase [EC:3.2.1.40]
P4B09_04980	GH78	N	Alfa-L-rhamnosidase (EC 3.2.1.40)	ramA	alpha-L-rhamnosidase [EC:3.2.1.40]
P4B09_07735	GH84	N	Methionyl-tRNA synthetase (EC 6.1.1.10)	MARS, metG	methionyl-tRNA synthetase [EC:6.1.1.10]
P4B09_10965	GT0	N	UDP-N-acetylglucosamine 2-epimerase (EC 5.1.3.14)	wecB	UDP-N-acetylglucosamine 2-epimerase (non-hydrolysing) [EC:5.1.3.14]
P4B09_01855	GT2	N	glycosyl transferase	pgaC, icaA	poly-beta-1,6-N-acetyl-D-glucosamine synthase [EC:2.4.1.-]
P4B09_02160	GT2	N	glycosyltransferase
P4B09_11005	GT2	N	Glycosyltransferase
P4B09_12270	GT2	N	glycosyl transferase	pgaC, icaA	poly-beta-1,6-N-acetyl-D-glucosamine synthase [EC:2.4.1.-]
P4B09_13615	GT2	N	glycosyltransferase (putative)
P4B09_14655	GT2	N	Bactoprenol glucosyl transferase (EC 2.4.1.-)	rgpI	glucosyltransferase [EC:2.4.1.-]
P4B09_15120	GT2	N	glycosyltransferase
P4B09_15320	GT2	N	FIG00749737: hypothetical protein	pgaC, icaA	poly-beta-1,6-N-acetyl-D-glucosamine synthase [EC:2.4.1.-]
P4B09_01965	GT2	N	ABC-type antimicrobial peptide transport system, permease component	ABC.CD.P	putative ABC transport system permease protein
P4B09_12125	GT2	N	Cell division protein FtsK	ftsK, spoIIIE	DNA segregation ATPase FtsK/SpoIIIE, S-DNA-T family
P4B09_15160	GT2	N	Manganese-dependent protein-tyrosine phosphatase (EC 3.1.3.48)	E3.1.3.48	protein-tyrosine phosphatase [EC:3.1.3.48]
P4B09_15605	GT2	N	Cell division protein FtsK	ftsK, spoIIIE	DNA segregation ATPase FtsK/SpoIIIE, S-DNA-T family
P4B09_08225	GT26	N	N-acetylmannosaminyltransferase (EC 2.4.1.187)	tagA, tarA	N-acetylglucosaminyldiphosphoundecaprenol N-acetyl-beta-D-mannosaminyltransferase [EC:2.4.1.187]
P4B09_15555	GT28	N	UDP-N-acetylglucosamine--N-acetylmuramyl-(pentapeptide) pyrophosphoryl-undecaprenol N-acetylglucosamine transferase (EC 2.4.1.227)	murG	UDP-N-acetylglucosamine--N-acetylmuramyl-(pentapeptide) pyrophosphoryl-undecaprenol N-acetylglucosamine transferase [EC:2.4.1.227]
P4B09_12345	GT30	N	6-phosphogluconate dehydrogenase, decarboxylating (EC 1.1.1.44)	PGD, gnd, gntZ	6-phosphogluconate dehydrogenase [EC:1.1.1.44 1.1.1.343]
P4B09_00925	GT4	N	Poly(glycerol-phosphate) alpha-glucosyltransferase (EC 2.4.1.52)	tagE	poly(glycerol-phosphate) alpha-glucosyltransferase [EC:2.4.1.52]
P4B09_02420	GT4	N	Poly(glycerol-phosphate) alpha-glucosyltransferase (EC 2.4.1.52)	tagE	poly(glycerol-phosphate) alpha-glucosyltransferase [EC:2.4.1.52]
P4B09_02425	GT4	N	Poly(glycerol-phosphate) alpha-glucosyltransferase (EC 2.4.1.52)	tagE	poly(glycerol-phosphate) alpha-glucosyltransferase [EC:2.4.1.52]
P4B09_06970	GT4	N	CDP-glycerol: N-acetyl-beta-D-mannosaminyl-1,4-N-acetyl-D-glucosaminyldiphosphoundecaprenyl glycerophosphotransferase
P4B09_11275	GT4	N	Glycosyltransferase LafA, responsible for the formation of Glc-DAG	mgs, bgsB	1,2-diacylglycerol 3-alpha-glucosyltransferase [EC:2.4.1.337]
P4B09_11280	GT4	N	Glycosyltransferase LafB, responsible for the formation of Gal-Glc-DAG	cpoA	1,2-diacylglycerol-3-alpha-glucose alpha-1,2-galactosyltransferase [EC:2.4.1.-]
P4B09_11460	GT4	N	Poly(glycerol-phosphate) alpha-glucosyltransferase (EC 2.4.1.52)	tagE	poly(glycerol-phosphate) alpha-glucosyltransferase [EC:2.4.1.52]
P4B09_11505	GT4	N	Poly(glycerol-phosphate) alpha-glucosyltransferase (EC 2.4.1.52)	tagE	poly(glycerol-phosphate) alpha-glucosyltransferase [EC:2.4.1.52]
P4B09_15135	GT4	N	glycosyltransferase
P4B09_15140	GT4	N	Exopolysaccharide biosynthesis glycosyltransferase EpsF (EC 2.4.1.-)
P4B09_04195	GT4	N	similar to glutathione reductase	GSR, gor	glutathione reductase (NADPH) [EC:1.8.1.7]
P4B09_05435	GT4	N	ATP-dependent protease ATP-binding subunit clpL	clpL	ATP-dependent Clp protease ATP-binding subunit ClpL
P4B09_09080	GT4	N	UTP--glucose-1-phosphate uridylyltransferase (EC 2.7.7.9)	UGP2, galU, galF	UTP--glucose-1-phosphate uridylyltransferase [EC:2.7.7.9]
P4B09_10285	GT4	N	ATP-dependent Clp protease, ATP-binding subunit ClpC / Negative regulator of genetic competence clcC/mecB	clpC	ATP-dependent Clp protease ATP-binding subunit ClpC
P4B09_11180	GT4	N	similar to glutathione reductase	GSR, gor	glutathione reductase (NADPH) [EC:1.8.1.7]
P4B09_11185	GT4	N	Peptide chain release factor 3	prfC	peptide chain release factor 3
P4B09_11285	GT4	N	Integral membrane protein LafC, accessory function in glycolipid and LTA synthesis	K07027	glycosyltransferase 2 family protein
P4B09_11490	GT4	N	Poly(glycerol-phosphate) alpha-glucosyltransferase (EC 2.4.1.52)	tagE	poly(glycerol-phosphate) alpha-glucosyltransferase [EC:2.4.1.52]
P4B09_11525	GT4	N	Leucyl-tRNA synthetase (EC 6.1.1.4)	LARS, leuS	leucyl-tRNA synthetase [EC:6.1.1.4]
P4B09_13940	GT4	N	ClpB protein	clpB	ATP-dependent Clp protease ATP-binding subunit ClpB
P4B09_05745	GT5	N	Glycogen synthase, ADP-glucose transglucosylase (EC 2.4.1.21)	glgA	starch synthase [EC:2.4.1.21]
P4B09_05740	GT5	N	Glycogen biosynthesis protein GlgD, glucose-1-phosphate adenylyltransferase family	glgC	glucose-1-phosphate adenylyltransferase [EC:2.7.7.27]
P4B09_11770	GT51	N	FIG00744146: hypothetical protein	assT	arylsulfate sulfotransferase [EC:2.8.2.22]
P4B09_00615	GT58	N	ATP synthase beta chain (EC 3.6.3.14)	ATPF1B, atpD	F-type H+/Na+-transporting ATPase subunit beta [EC:7.1.2.2 7.2.2.1]
P4B09_14330	GT83	N	Aspartyl-tRNA synthetase (EC 6.1.1.12)	DARS2, aspS	aspartyl-tRNA synthetase [EC:6.1.1.12]
P4B09_01615	N	N	acetylesterase
P4B09_05145	N	N	Tributyrin esterase	estA	putative tributyrin esterase [EC:3.1.1.-]
P4B09_07075	N	N	oxidoreductase( EC:1.- )	glcD	glycolate dehydrogenase FAD-linked subunit [EC:1.1.99.14]
P4B09_07380	N	N	Blue copper oxidase CueO precursor
P4B09_10875	N	N	Lyzozyme M1 (1,4-beta-N-acetylmuramidase)	acm	lysozyme
P4B09_11060	N	N	Glycosyltransferase (EC 2.4.1.-)
P4B09_11075	N	N	Glycosyltransferase (EC 2.4.1.-)
