# Supplementary material for: Illuminating the Genomic Landscape of Lactiplantibacillus plantarum PU3—A Novel Probiotic Strain Isolated from Human Breast Milk, Explored through Nanopore Sequencing
Source: Microorganisms. 2023 Sep 28;11(10):2440. doi: 10.3390/microorganisms11102440 (PMC10609609; doi:10.3390/microorganisms11102440)
Supplement: Supplementary file 1 [file microorganisms-11-02440-s001.zip › Supplemenraty Table S4.xlsx]

## Sheet: Sheet1
Reaction ID	Name	Equation	Genes ID
rxn02005[c0]	trehalose transport via PEP:Pyr PTS	Phosphoenolpyruvate[c0] + TRHL[e0] <=> Pyruvate[c0] + Trehalose 6-phosphate[c0]	P4B09_04085
			P4B09_06940
			P4B09_06945
rxn05226[c0]	D-glucose transport via PEP:Pyr PTS	D-Glucose[e0] + Phosphoenolpyruvate[c0] <=> Pyruvate[c0] + D-glucose-6-phosphate[c0]	P4B09_09630
rxn05485[c0]	N-Acetyl-D-glucosamine transport via PEP:Pyr PTS	Phosphoenolpyruvate[c0] + N-Acetyl-D-glucosamine[e0] <=> Pyruvate[c0] + N-Acetyl-D-glucosamine 6-phosphate[c0]	P4B09_02935
rxn05518[c0]	cellobiose transport via PEP:Pyr PTS	Phosphoenolpyruvate[c0] + CELB[e0] <=> Pyruvate[c0] + cellobiose 6-phoshate[c0]	P4B09_06860
			P4B09_10920
			P4B09_03100
			P4B09_14110
			P4B09_14105
			P4B09_11860
			P4B09_05160
			P4B09_11850
			P4B09_02145
			P4B09_11855
			P4B09_03095
			P4B09_02150
rxn05560[c0]	D-fructose transport via PEP:Pyr PTS	Phosphoenolpyruvate[c0] + D-Fructose[e0] <=> Pyruvate[c0] + D-fructose-1-phosphate[c0]	P4B09_15100
rxn05567[c0]	Galactitol transport via PEP:Pyr PTS	Phosphoenolpyruvate[c0] + Ducose[e0] <=> Pyruvate[c0] + Galactitol 1-phosphate[c0]	P4B09_05310
			P4B09_05300
			P4B09_05305
rxn05610[c0]	D-mannose transport via PEP:Pyr PTS	Phosphoenolpyruvate[c0] + D-Mannose[e0] <=> Pyruvate[c0] + D-mannose-6-phosphate[c0]	P4B09_01545
			P4B09_08305
			P4B09_08310
			P4B09_01555
			P4B09_08280
			P4B09_08285
rxn05617[c0]	mannitol transport via PEP:Pyr PTS	Phosphoenolpyruvate[c0] + D-Mannitol[e0] <=> Pyruvate[c0] + D-mannitol-1-phosphate[c0]	P4B09_06805
rxn05647[c0]	salicin transport via PEP:Pyr PTS	Phosphoenolpyruvate[c0] + Salicin[e0] <=> Pyruvate[c0] + Salicin-6P[c0]	P4B09_09645
			P4B09_09640
			P4B09_05190
			P4B09_11855
rxn05655[c0]	sucrose transport via PEP:Pyr PTS	Phosphoenolpyruvate[c0] + Sucrose[e0] <=> Pyruvate[c0] + 6-Phosphosucrose[c0]	P4B09_06580
			P4B09_03995
rxn10184[c0]	D-sorbitol transport via PEP:Pyr PTS (periplasm)	Phosphoenolpyruvate[c0] + Sorbitol[e0] <=> Pyruvate[c0] + Sorbitol 6-phosphate[c0]	P4B09_05475
			P4B09_05465
