# Supplementary material for: Illuminating the Genomic Landscape of Lactiplantibacillus plantarum PU3—A Novel Probiotic Strain Isolated from Human Breast Milk, Explored through Nanopore Sequencing
Source: Microorganisms. 2023 Sep 28;11(10):2440. doi: 10.3390/microorganisms11102440 (PMC10609609; doi:10.3390/microorganisms11102440)
Supplement: Supplementary file 1 [file microorganisms-11-02440-s001.zip › Supplementary Table S1.xlsx]

## Sheet: Sheet1
contig_id	feature_id	location	start	stop	strand	Gene ID	function RAST	Symbol	function (additional KEGG)	aliases	evidence_codes and subsystems	nucleotide_sequence	aa_sequence
CP120642	fig|1590.3552.rna.1	CP120642_117_1	117	1	-	rna	5S ribosomal RNA					tgtggtgacgatggcgagaaggatacacctgttcccatgtcgaacacagaagttaagcttcttagcgccgagagtagttgggggatcgctccctgcgagggtaggacgttgccatgc
CP120642	fig|1590.3552.rna.2	CP120642_3108_189	3108	189	-	rna	23S ribosomal RNA					ggttaagttaacaagggcgcatggtgaatgccttggcactaggagccgatgaaggacgggactaacaccgatatgcttcggggagctgtacgtaagctatgatccggagatttccgaatggggcaacccagcagttttaatcaactgttaccactagatgaattcatagtctagttggaggtaaacgctgtgaactgaaacatctcattagcagcaggaatataaagaaatttcgattccctaagtagcggcgagcgaacggggaacagcccaaaccaaagtgcttgcactttggggttgtaggactgaacatttgagttaccaaagaacttgatagtcgaaggatttgggaaaatccgccatagatggtgatagcccagtagattaaatcaaattctc…
CP120642	fig|1590.3552.rna.3	CP120642_4880_3314	4880	3314	-	rna	16S ribosomal RNA					taatttgagagtttgatcctggctcaggacgaacgctggcggcgtgcctaatacatgcaagtcgaacgaactctggtattgattggtgcttgcatcatgatttacatttgagtgagtggcgaactggtgagtaacacgtgggaaacctgcccagaagcgggggataacacctggaaacagatgctaataccgcataacaacttggaccgcatggtgcgagtttgaaagatggcttcggctatcacttttggatggtcccgcggcgtattagctagatggtgaggcaacggctcaccatggcaatgatacgtagccgacctgagagggtaatcggccacattgggactgagacacggcccaaactcctacgggaggcagcagtagggaatcttccacaat…
CP120642	fig|1590.3552.peg.1	CP120642_5615_5379	5615	5379	-	P4B09_00020	FIG00745743: hypothetical protein			locus|P4B09_00020,protein_id|PRJNA946199:P4B09_00020	ff	ttgcgatatacgattggtattgatgttgaccaattgcgcttgtatgattcgattatggctgagttggatgatgaaaaagttgcggtctttgtctttgaccacctagctgttgacgggcaggtacgtgcaaagtttgatcgtcaagggctcgagtttgttctagccagtgaattgcacgagttatttacgagtgttcgtgtgagtgaaacaatgccgtttacgaatttatcaaaataa	MRYTIGIDVDQLRLYDSIMAELDDEKVAVFVFDHLAVDGQVRAKFDRQGLEFVLASELHELFTSVRVSETMPFTNLSK
CP120642	fig|1590.3552.peg.2	CP120642_5774_6310	5774	6310	+	P4B09_00025	transposase			locus|P4B09_00025,protein_id|PRJNA946199:P4B09_00025	ff	atgactaaatttaatttagagttacgaatttctattgtgacacaatatttaacgggtattagttccattcaattggccagaaaataccatattgccaacaatgaaacgattctcctatgggttcatcgctttaatcgttttggcattgcaggattaaaaccgagacctatgaacttggaatactctagtgagttcaagatagaagtattaaactggaaacaacagcaccaagcttcgctttcagaaacagcactacacttcaatctctcttcaccaagtactatctggcaatggcaaagaaagtttgatttaaagggactcagtggcctaaatagagtgagaggagatccaaagactatggctaagcataagcataaaaaagtaaccaaacccacaaca…	MTKFNLELRISIVTQYLTGISSIQLARKYHIANNETILLWVHRFNRFGIAGLKPRPMNLEYSSEFKIEVLNWKQQHQASLSETALHFNLSSPSTIWQWQRKFDLKGLSGLNRVRGDPKTMAKHKHKKVTKPTTAQIQACHDKDELKQLKQENKMLRIENEFLKKLDALDHEKSAHAKP
CP120642	fig|1590.3552.peg.3	CP120642_6307_7194	6307	7194	+	P4B09_00030	Mobile element protein	K07497	putative transposase	locus|P4B09_00030,protein_id|PRJNA946199:P4B09_00030	ff	gtgaccttaattgatgatctgaggcgagtcttcaaaacgtcgattagttttatcctcaaagccgttaagataccacgtagcacgtactattacactaagcacagccagggacgaaaatatgatgatgaccaggttatccaagccattgatgaaattcgccaaacagatgccaagtatactcaaaaatacggttaccgtcgcataacgttagttatgcatgaacagggatttaaagttaatcacaaacgcgtcctccgaattatgaaggaacaaggctggacatgtcaggcctttaataagcaaactcgtaaatataactcatacaaaggagttgttggtagaatcgccaaaaacaagttacaccggcgattcaagacagatcgaccatatcaaaaactt…	MTLIDDLRRVFKTSISFILKAVKIPRSTYYYTKHSQGRKYDDDQVIQAIDEIRQTDAKYTQKYGYRRITLVMHEQGFKVNHKRVLRIMKEQGWTCQAFNKQTRKYNSYKGVVGRIAKNKLHRRFKTDRPYQKLVADVSEFRYGQMSQSERIYLEPIMDLFSGEILAFNISAHPTLEFALKPLKEALDGLPELPYRTTVHTDQGFQYQHKQWQKTLKTHHTFQSMSRKATCLDNAAMESFFHLMKAEMMDEHFENPESLAQAMTEWIEFYNNRRIRTKLKGKSPVQYRELANQLVA
CP120642	fig|1590.3552.peg.4	CP120642_7666_7259	7666	7259	-	P4B09_00035	SSU ribosomal protein S1p	GSP13	general stress protein 13	locus|P4B09_00035,protein_id|PRJNA946199:P4B09_00035	idu(1);Ribosome_SSU_bacterial idu(1);Cell_division-ribosomal_stress_proteins_cluster	atgatcgtgagcaattatcgaattggtatgcgggtacacggacgagtcactggtattcaaccatatggtgcttttgtcaccttagatggtgagcatcagggattgattcacatttcagagtgtcatgaaggatacgttaaaagtattactgagtatctaaaggttggtcaagccgtagatgttattattttagatattgacgaatatactggaaaaatcagcttgtcattacgttgtatcgagcatcaaccgcatccgacggtcaatgatttggaaatctacaagacttttcggcataagcatttttggacgaatcggcatgttcatgctggctttgaaccaattgccaatcatttagcgagttggacttcggattcactaaatcgattgaaagcgggt…	MIVSNYRIGMRVHGRVTGIQPYGAFVTLDGEHQGLIHISECHEGYVKSITEYLKVGQAVDVIILDIDEYTGKISLSLRCIEHQPHPTVNDLEIYKTFRHKHFWTNRHVHAGFEPIANHLASWTSDSLNRLKAGEY
CP120642	fig|1590.3552.peg.5	CP120642_8543_9199	8543	9199	+	P4B09_00045	DedA protein	dedA	membrane-associated protein	locus|P4B09_00045,protein_id|PRJNA946199:P4B09_00045	idu(1);Uptake_of_selenate_and_selenite idu(1);DedA_family_of_inner_membrane_proteins	atgagttttttaatcgattttgtgttgcacattgaccaacacttagtcaccatcgtgaatagttttggaatctggacctacctaattctctttgccatcatcttcattgagactggcgcggtcattttaccatttcttcccggtgactcccttttatttgcagcttgcgcactcgccgctaatccaacctatggcttacatatctggacttttgtcattctcttcttggtggcagctttggcgggcgactcacttaacttctatattggtcatttcctaggagaacgcctaactgaaacatcctggtttggtagactgatcaatcaaaaacagctggcaaagtccgaaaaattcttcgaaaaacatggtggcatcaccgtgaccatcgcacgcttcatg…	MSFLIDFVLHIDQHLVTIVNSFGIWTYLILFAIIFIETGAVILPFLPGDSLLFAACALAANPTYGLHIWTFVILFLVAALAGDSLNFYIGHFLGERLTETSWFGRLINQKQLAKSEKFFEKHGGITVTIARFMPIIRTFVPFVAASSRMKYQQFIRYNVIGCVLWVILCCGGGYYFGNIPFVKEHFSMVVIGIILVSLIPAVFSAIRARFSHPTENED
CP120642	fig|1590.3552.peg.6	CP120642_10705_9914	10705	9914	-	P4B09_00055	Hypothetical NagD-like phosphatase			locus|P4B09_00055,protein_id|PRJNA946199:P4B09_00055	isu;Pyridoxin(Vitamin_B6)_Degradation_Pathway	ttgggtaagtacaagggttatttaattgatttagatggaacagtttatcgtggtcgggaacgtattcctgctgctaaacggtttattgaacgactacaggctagtcagactgattttttattggtcacgaataacacgactaaatcaccagaagatgtggctgcaaacttagcgaacaatcatgatattcatgtgagtcctgcgaatgtttatacggcagcgttagcgactgcagactatgttaatgaccttgcaggtgatggtgataaaacgatgtacgtcatcggggaacttggcttgaagggtgcaatgttggaaaagggcttcaagttcgatgagcgcacacctagattcgtaatcgttggtttagactatgatgcgacctaccataaatttgaa…	MGKYKGYLIDLDGTVYRGRERIPAAKRFIERLQASQTDFLLVTNNTTKSPEDVAANLANNHDIHVSPANVYTAALATADYVNDLAGDGDKTMYVIGELGLKGAMLEKGFKFDERTPRFVIVGLDYDATYHKFELATLAIKRGAKFIGTNADTNLPNERGLVPGAGSVIAMVERATQQRATYIGKPETIIMQKAVDRIGLDKHDCVMVGDNYMTDISAAINFGIDSLLVYTGVSTPELVAQQAVKPTNEINSLDEWDIDDGVAK
CP120642	fig|1590.3552.peg.7	CP120642_11356_10727	11356	10727	-	P4B09_00060	Hypothetical DUF1027 domain protein			locus|P4B09_00060,protein_id|PRJNA946199:P4B09_00060	ff	gtgaatcgcgaacatattgatgaactagctgaacaacaagcggaacggcggcgcaatttgtatcatggattacgaactgataagacccactttgaagttagcaagcacccgtttgaaatcgtgtacgattatcgccaagggtttgacctcgacaagttcgttgagcgctacagctcaattttaaataaatatgattatattgtcggtgattggggttttgaacagttacggttaaaaggttttttccgtgatgatatgaaagatgtccagcgctcacagacgattggggcggtccaagactatctgtacgaatattgtaattttggttgcgcctattttatcattaaaaacgaacgggtcattaaacctaagcgtaccagtcgctcacgtaaggatgat…	MNREHIDELAEQQAERRRNLYHGLRTDKTHFEVSKHPFEIVYDYRQGFDLDKFVERYSSILNKYDYIVGDWGFEQLRLKGFFRDDMKDVQRSQTIGAVQDYLYEYCNFGCAYFIIKNERVIKPKRTSRSRKDDRRGKKNTNSRQSRARSNRNSSRSKQRRKSHSFTTKQKAAPFTEKRRQPAKVTAGNGKQAQTTKQSSGKRHFTIRQK
CP120642	fig|1590.3552.peg.8	CP120642_12760_11375	12760	11375	-	P4B09_00065	5'-nucleotidase family protein in cluster with NagD-like phosphatase			locus|P4B09_00065,protein_id|PRJNA946199:P4B09_00065	isu;Purine_conversions	gtggacgagcaagtcacgattctgcataccaatgatattcattcgcattttgaaaactggccacgtattcaacggtatttattaaccgaacgtgagcagcgccggcaatctggaagccatgtgatcacggttgacctcggcgacgcggttgatcgtgcccatccactctcagaagccactcaagggcaggccaacgtggcgttattgaacgcgattggctatgatgcggtcacgattggcaataatgaaggactgggtttaacgcacgcggccttaaaccggttgtatgaccgcgccaactttgatgttgttctcgataatttgacagatactgcaacgcaacgaccgccgcagtgggcattaccagctaaaatcattacaactgcacgggggacacga…	MDEQVTILHTNDIHSHFENWPRIQRYLLTEREQRRQSGSHVITVDLGDAVDRAHPLSEATQGQANVALLNAIGYDAVTIGNNEGLGLTHAALNRLYDRANFDVVLDNLTDTATQRPPQWALPAKIITTARGTRVLLLAFTAPFTLTYPLNGWTPASVKTRFPELLRQYAGQYDVLIVMSHLGINVDRWLAKQFPVIDVVIGSHTHHLLVNGELKNGVLIAAAGKYGEYIGRIELTIDHQHHVKAAAAHTVATASLPIVAGDETLITGWEQQGETLLTRQVVAKVPTQLRPHWHHASDLTALGLAAITDYAKTDLGMLNGGLFMRDLPAGMVNRNDLHTMLPHAMHVIRVTLSGEALWRLVYEMELVRPFLNKFPIKGMGFRGQVFGYIQYQGLTWKTGQ…
CP120642	fig|1590.3552.peg.9	CP120642_13438_12830	13438	12830	-	P4B09_00070	Phosphoesterase			locus|P4B09_00070,protein_id|PRJNA946199:P4B09_00070	ff	atgcaatattttacgtccgacacacatttttatcatgctgatttgttgggggacaacgactttgcgccccggctatttccagatgtagagacaatgaaccaagcgattgttgaccattggaatgcccgtgtgacggatcaggatacagtctatcatttaggcgatgttgcgctgtattttacgcgaccagcgaaattgtcttatgagcgggtttttgcactcttagcacagttaaatggcaaaatcatttttataaagggaaaccatgattcacgggccttctttaagtatttggctgctcatgatccacagttgaatggtcaaccgaagtttgagtttcacgacgtgggggtactgattaagtacgaccaccgccaatactatataacgcactaccca…	MQYFTSDTHFYHADLLGDNDFAPRLFPDVETMNQAIVDHWNARVTDQDTVYHLGDVALYFTRPAKLSYERVFALLAQLNGKIIFIKGNHDSRAFFKYLAAHDPQLNGQPKFEFHDVGVLIKYDHRQYYITHYPMMMGIVKQIINLHGHIHHYAVNVKENINVGVDTPEVDYLDHPVPFGTPFSLAEIEQMVDGKAIDFAKRQ
CP120642	fig|1590.3552.peg.10	CP120642_16853_15660	16853	15660	-	P4B09_00080	Acetate kinase (EC 2.7.2.1)	ackA	acetate kinase [EC:2.7.2.1]	locus|P4B09_00080,protein_id|PRJNA946199:P4B09_00080	idu(2);Pyruvate_metabolism_II:_acetyl-CoA,_acetogenesis_from_pyruvate idu(2);Ethanolamine_utilization idu(2);Fermentations:_Lactate icw(1);CBSS-257314.1.peg.752 idu(2);Threonine_anaerobic_catabolism_gene_cluster	ttggggaagaccattgccatcaacgctggtagttcgacgttgaaatttaagttatttgaaatgccacaggaacgggtgattgcacagggcgctgttgaacgaattggattcaaaacttcaccggtcaatattcgctatggcgttgatcatcattaccaagagaaagccgtagtcgcggaccatttggctgccgtgaatatcgttttggatgagttaattaaattgcgaattattgactcatatgatgaaattactggggtcggtcaccgggtcgttgccggtggcgagcaattccatgattcagttttaatcactgaccaagtgcttaagcagattacggatctggccgaatatgcgccattgcataatccggctaatgcggtcggtattcgtgctttc…	MGKTIAINAGSSTLKFKLFEMPQERVIAQGAVERIGFKTSPVNIRYGVDHHYQEKAVVADHLAAVNIVLDELIKLRIIDSYDEITGVGHRVVAGGEQFHDSVLITDQVLKQITDLAEYAPLHNPANAVGIRAFKRVLPHVPAVAVFDTAFHASMPAVNYLYSLPYDYYQRYGARKFGAHGTSHRYVAVRAAKLLGRPLETLKLITLHLGAGSSITAIDHGQSLDTSMGFTPLAGITMATRSGDVDPSLVAYLMKKLNISDPDEMLTILNTQSGLLGLAGSADMQELEARYDEDSQAQLAIDIFVNRIVKYVGAYLAELQGADALVITAGIGERDARMRQRIADRLTYFGVAIDPTKNQVSGVERDLSTTDAKIRTLLIPTDEELMIARDVERVAQNQ
CP120642	fig|1590.3552.peg.11	CP120642_17875_16865	17875	16865	-	P4B09_00085	Adenine-specific methyltransferase (EC 2.1.1.72)	E2.1.1.72	site-specific DNA-methyltransferase (adenine-specific) [EC:2.1.1.72]	locus|P4B09_00085,protein_id|PRJNA946199:P4B09_00085	isu;CBSS-257314.1.peg.752	ctggcacaagcagaaaccgagacgctttttcaggtcttagatcaatcagttcaagttttgatgcaacaactatccgtttcttacgtggatgcgctcattgagactggcgataatttattaagccaatctgtacatgttgaggatggcaagccaaatccggaacagacggcagctttaacaaagctctatcaaacgatcgacttaaaacaattggacgccgaaacaattcggcgtgcgcttcagttggccttactaaaggcgattcataatgatcacgttgatccaaaccatcaaatgacaccagattcgattggactgttaacggcatacttgattgctaagttagttggatcgacgactgatttgtcaattttggatattgctgtcgggactggtaac…	MAQAETETLFQVLDQSVQVLMQQLSVSYVDALIETGDNLLSQSVHVEDGKPNPEQTAALTKLYQTIDLKQLDAETIRRALQLALLKAIHNDHVDPNHQMTPDSIGLLTAYLIAKLVGSTTDLSILDIAVGTGNLLTTVINQLQTDRPRPIQGYGVDNDDNQLAIAAMSMDLQRSAVELFHQDAIDSLVMPKTTVVIGDLPVGYYPLDDRVQGFQTKATNGHSYIHHLMMEQAMAHLLPGGWGVFLVPTTIFQSQESQGLLKWMSTAAYLQGLLNLPTNLFLDEKSRKSIVVLQKHGQRAHQAGKVLLGDFPSFEDQRAFQAFTAQIDAWVDQNIIR
CP120642	fig|1590.3552.peg.12	CP120642_18341_18087	18341	18087	-	P4B09_00090	FIG00747119: hypothetical protein			locus|P4B09_00090,protein_id|PRJNA946199:P4B09_00090	ff	ttggttaatacggtcaccggcaaacagtatttattgacttattatcatatcctacatcgaatcggattgcgccactatggtggtggtgaaatcaatctgatgcagggcgttcggcaatttcacgtggccgatgatttgaccctgacgatgacgactgataaggggattcattttcaagcccaattactgttaccagatcggaggacaatggtagatgaggaagcgacgcggaacgatcctgctttcggtgattag	MVNTVTGKQYLLTYYHILHRIGLRHYGGGEINLMQGVRQFHVADDLTLTMTTDKGIHFQAQLLLPDRRTMVDEEATRNDPAFGD
CP120642	fig|1590.3552.peg.13	CP120642_18574_18362	18574	18362	-	P4B09_00095	FIG00747119: hypothetical protein			locus|P4B09_00095,protein_id|PRJNA946199:P4B09_00095	ff	atgattaggcggcgcggttttacgttaattgaagccgttgtgtcgttagcaatcgtggccgtagtgctgacgacactttttcaggggcagcgcaatttggcccggcgcacccaagtggatttgccaacagtggattggtatttgatgcttcacgagcttgaaaatccggatcaccattttgtggtggatatatttccgatgagggtggtctga	MIRRRGFTLIEAVVSLAIVAVVLTTLFQGQRNLARRTQVDLPTVDWYLMLHELENPDHHFVVDIFPMRVV
CP120642	fig|1590.3552.peg.14	CP120642_18752_18567	18752	18567	-	P4B09_00100	Late competence protein ComGE, FIG075573			locus|P4B09_00100,protein_id|PRJNA946199:P4B09_00100		atgattgaaacgattactgctctggggctattgatgggtggtttgattgggtttgaaagtttagagattatgatgcagtcacatgaacgccagaccttgcaggcgattcagacagccagaaaacaatatgaagaccggcaacgtcagcagctattatccaggataccggagcaagcacatgattag	MIETITALGLLMGGLIGFESLEIMMQSHERQTLQAIQTARKQYEDRQRQQLLSRIPEQAHD
CP120642	fig|1590.3552.peg.15	CP120642_19215_18745	19215	18745	-	P4B09_00105	Late competence protein ComGD, access of DNA to ComEA, FIG038316	comGD	competence protein ComGD	locus|P4B09_00105,protein_id|PRJNA946199:P4B09_00105	ff	gtggttaagcgacagggatttaccttaatcgaaacggtagcggtcttggcgatcgtggctagtgtggcggtgattgctgtgcaccgttttcccacacggcaacgccaacagaatgcggaacaggctttctggcgggagttacaaacgatgtggcagcaacagaccttaaccgctagtgtgacgggtcagccccaggtcgtgagctttcgtggcacggaagtcgtgacttggggtggcaagcgggggcggcctatcagtggcccacagtggcatctcccactgcctgcaacattaaaaacagagcgcggtcgtgatattcaaatccagaaaaatgggcatccacagctagcagtggttattttcaagtcgcaattacagccgaagcagaaaatcaaactg…	MVKRQGFTLIETVAVLAIVASVAVIAVHRFPTRQRQQNAEQAFWRELQTMWQQQTLTASVTGQPQVVSFRGTEVVTWGGKRGRPISGPQWHLPLPATLKTERGRDIQIQKNGHPQLAVVIFKSQLQPKQKIKLNALMGWGAYKVTHVKDANGFFDD
CP120642	fig|1590.3552.peg.16	CP120642_19564_19208	19564	19208	-	P4B09_00110	Late competence protein ComGC, access of DNA to ComEA, FIG007487	comGC	competence protein ComGC	gene_name|comGC,locus|P4B09_00110,protein_id|PRJNA946199:P4B09_00110	ff	atgacattattaatgaaacgcttgatgaaaaaaacggcagcaccacagcgcggttttaccttaattgaaatggtgatcgtattggcgatcatcagtctcttgatgttgatcgtggtgcccaatttgaatcaacaacgtaaacaggcggctggtcgccaacaagaagccctgactgaagttgttcaaaatcaggctgaaatgtatgcgaatgatacgggtaagaccgtcacggatgacgacgcaatgttagaagaacttcggaacaagggatatattaacgatggtcaatataagcaggctaagtcacagggcattagtccggtacggccgcaaccacaaaaagtagttggtggttaa	MTLLMKRLMKKTAAPQRGFTLIEMVIVLAIISLLMLIVVPNLNQQRKQAAGRQQEALTEVVQNQAEMYANDTGKTVTDDDAMLEELRNKGYINDGQYKQAKSQGISPVRPQPQKVVGG
CP120642	fig|1590.3552.peg.17	CP120642_19695_19561	19695	19561	-	P4B09_00115	Late competence protein ComGB, access of DNA to ComEA			locus|P4B09_00115,protein_id|PRJNA946199:P4B09_00115	icw(4);Gram_Positive_Competence	ttgattcgacagttgaaccggatgattggttggattcaacccatcatgtttggcattattgcactcgtcgttgtcggcacatacttgagtttgttattaccgatgtatcaatcaatgggggagattttaaaatga	MIRQLNRMIGWIQPIMFGIIALVVVGTYLSLLLPMYQSMGEILK
CP120642	fig|1590.3552.peg.18	CP120642_20019_19795	20019	19795	-	P4B09_00120	Late competence protein ComGB, access of DNA to ComEA			locus|P4B09_00120,protein_id|PRJNA946199:P4B09_00120	icw(4);Gram_Positive_Competence	gtggttggctcaagtccccttgattggtccctgatcagaaactactgtggttactatttaagccttaatgcgggtatgctgctgactggtggtttagggattcgtggcatttgtgaagtcagtcagcactttcaaactaaggcgctgatttatcagcaagggcaggttatcgaacaggcgttactgactgggacttcgttagtcacaattatccaggaggaatga	MVGSSPLDWSLIRNYCGYYLSLNAGMLLTGGLGIRGICEVSQHFQTKALIYQQGQVIEQALLTGTSLVTIIQEE
CP120642	fig|1590.3552.peg.19	CP120642_20606_19986	20606	19986	-	P4B09_00125	Late competence protein ComGB, access of DNA to ComEA	comGB	competence protein ComGB	locus|P4B09_00125,protein_id|PRJNA946199:P4B09_00125	icw(4);Gram_Positive_Competence	atgaacaattggcagcgggccgtctcgatcatgcgacggccaatcaacttaaggaagcgtaaacggcttccgattgctatgcaggcgaagctgtttggaacgctagccgacttgctaggcaacggcttctcgtttcagcaagcctttcaatttacattggatgtagaaggaccggcctttcaatccttgcagcccgcgctggggcgtttagccgcgggtgatgatttgtctatggcgctgcgtccatacattgcggtggacttgtattaccagttcttaattgctgagactcatggtgaattacgccggaccttgatgcaggcaggtcaattaatgcgagcgcgtgctgaacagggacgccaaattcggcggttgttacagtacccttgtctgctgtta…	MNNWQRAVSIMRRPINLRKRKRLPIAMQAKLFGTLADLLGNGFSFQQAFQFTLDVEGPAFQSLQPALGRLAAGDDLSMALRPYIAVDLYYQFLIAETHGELRRTLMQAGQLMRARAEQGRQIRRLLQYPCLLLILLLGTLGTVKAAILPSLAHGGNGSGTIANWQWFSGITVITLVICLLLVGLQVSRLPIRRRYQWLAQVPLIGP
CP120642	fig|1590.3552.peg.20	CP120642_21129_20545	21129	20545	-	P4B09_00130	Late competence protein ComGA, access of DNA to ComEA	comGA	competence protein ComGA	locus|P4B09_00130,protein_id|PRJNA946199:P4B09_00130	icw(1);Gram_Positive_Competence	atgcgacgaacgggattgatcttattttccgggccgatgggttctggcaaaacttccacgatgtatgatcttgtgcggcagcttcgtggccaacggctagtcatgacgatcgaagatccggttgaaatttatgaaccacaatttttacaactacaagtaaacgcgccggcccagatggcgtatggcgacttactgaaggttgggttacgccaccatcccgacgtctttattattggtgagattcgtgatgccgaaacggctcggattgcggtacaggcagcgctaagtggtcacttagttttaagtactattcatgcgcgcggtgtctacgggattattccccggttgacgcaattgggagtggaagccgctgttttggagcaggctttaactgcaatg…	MRRTGLILFSGPMGSGKTSTMYDLVRQLRGQRLVMTIEDPVEIYEPQFLQLQVNAPAQMAYGDLLKVGLRHHPDVFIIGEIRDAETARIAVQAALSGHLVLSTIHARGVYGIIPRLTQLGVEAAVLEQALTAMSYQRLVPVTDGSVATIFDTVVLPHARPKTSQMMTERWAELIDEQLAAGRLDHATANQLKEA
CP120642	fig|1590.3552.peg.21	CP120642_21518_21138	21518	21138	-	P4B09_00135	Late competence protein ComGA, access of DNA to ComEA			locus|P4B09_00135,protein_id|PRJNA946199:P4B09_00135	icw(1);Gram_Positive_Competence	atggtgattgaagcagagttgaacgaaatcattcaggcagccgtgaatcagcgggccagtgatatttattggttacccacggcagaagggtatcaggtgttagtgcaagcagcaggcagtttgcgggcacttactcagattacaactgagttggcccagcaattgatgaatcacatcaaataccgtagtaacatggcgattagtgatcatcggcggccccaattaggggcgatgacgttaacattggcagagcaaactttaaatttgcgaatctcggcagttggcgactttttggatcgtgagtcgttggttgtccggttattgtatgaaggtccggcccgaaaattgagctatttggtccacagcaacggcaacaattga	MVIEAELNEIIQAAVNQRASDIYWLPTAEGYQVLVQAAGSLRALTQITTELAQQLMNHIKYRSNMAISDHRRPQLGAMTLTLAEQTLNLRISAVGDFLDRESLVVRLLYEGPARKLSYLVHSNGNN
CP120642	fig|1590.3552.peg.22	CP120642_22639_21719	22639	21719	-	P4B09_00140	Ribokinase (EC 2.7.1.15)	rbsK, RBKS	ribokinase [EC:2.7.1.15]	gene_name|rbsK,locus|P4B09_00140,protein_id|PRJNA946199:P4B09_00140	idu(1);D-ribose_utilization idu(1);Deoxyribose_and_Deoxynucleoside_Catabolism	atgaataaagtaaccgtactaggtagtttgaatgttgattcgattttgcgtttcaagcgttttcctaagcctggtgaaacgctaccgctgactggtaagagtgtcgctggtgggggtaaaggggctaaccaagccatcgcagccgcgcgcgctggtgcccaaacgacttttatcggtaaagttggtactgatcaggaaggggcctttatggtgcagcagttgacgaatagtggtgttaatgaccaatatgttcaacatagcaatgtggctagtaccggctcagctttcatcttgttagatagtagtagtgagaaccgtatcttaatcgatggtggaactaatcagcaggttacggccgaagatgtcgaacgggcccaacccgcaattagcgctagtact…	MNKVTVLGSLNVDSILRFKRFPKPGETLPLTGKSVAGGGKGANQAIAAARAGAQTTFIGKVGTDQEGAFMVQQLTNSGVNDQYVQHSNVASTGSAFILLDSSSENRILIDGGTNQQVTAEDVERAQPAISASTFLIAQFETPIAATIRGFELAQAAGQKTILNPAPATTTVPAELLATTDLIVPNETETETLTGVHITDEQSMIQGAQKLQALGVANVIITVGSKGAFWMRGAEHGFVPAYKVEAVDTTAAGDTFIGALSSVLMPDFSNLAAAVRFANRASSIAVQKLGAQPSIPTKEAIEAAERA
CP120642	fig|1590.3552.peg.23	CP120642_23504_22776	23504	22776	-	P4B09_00145	FIG000859: hypothetical protein YebC			locus|P4B09_00145,protein_id|PRJNA946199:P4B09_00145	isu;Riboflavin,_FMN_and_FAD_metabolism_in_plants	atgtcaggacattcaaaatggcataacattcaaggacgtaagaacgcccaagatgctaaacgtgggaaagtctttcaaaagatttcccgtgaactttatatggctgtaaaagccgggggtcctgatccagattctaacgcgcaattgcggttagttatggataaggccaaagctgccaacatgcctaaagacaatattaaacgggcggttgataaaggtagtggctccggtgcggagaactacgaagaagttacttacgaaggctacggccctggtggtatcgccgttctggttcacgcattaactgataacaaaaaccggactgctgcggcggttcgttcagcgttcacgcatcatggtggggctttagccgcaactggtgcggttagttacatgttt…	MSGHSKWHNIQGRKNAQDAKRGKVFQKISRELYMAVKAGGPDPDSNAQLRLVMDKAKAANMPKDNIKRAVDKGSGSGAENYEEVTYEGYGPGGIAVLVHALTDNKNRTAAAVRSAFTHHGGALAATGAVSYMFDRKGYIVISREDLDTDEDTMLMDVLDAGGDDLQSSDEAFEIYTDPKQLAAVRDALEANGYKLETAELTMIPENLTDVPADKVEKLQHMIDELEDNDDVSEVYEAANYPD
CP120642	fig|1590.3552.peg.24	CP120642_24042_23722	24042	23722	-	P4B09_00150	FIG00753157: hypothetical protein	K09004	uncharacterized protein	locus|P4B09_00150,protein_id|PRJNA946199:P4B09_00150	ff	atgactaacttagtagtccatgtcgacgagccggctaaggtcgcaacggccataagcaatgtgcagaattttttggcagcccggccaactagtacggtggtggttgtggtcaacgggcccgctatcacgacgctggtaactggtgcctggaagccattacaacagacgttaccgcaagttgagattgatgcttgccataatgccatggtgagtcatcaaatgactgcggcccaacttcctgccagtgtgacggtcgttcccgctggtgtggtgcgaatcgtggacttgcaagctgtgggttacgcatatttacggccataa	MTNLVVHVDEPAKVATAISNVQNFLAARPTSTVVVVVNGPAITTLVTGAWKPLQQTLPQVEIDACHNAMVSHQMTAAQLPASVTVVPAGVVRIVDLQAVGYAYLRP
CP120642	fig|1590.3552.peg.25	CP120642_24907_24035	24907	24035	-	P4B09_00155	Xylose isomerase domain protein TIM barrel			locus|P4B09_00155,protein_id|PRJNA946199:P4B09_00155		atgacacaactaataatgcggccacggcccggaaaaattaagttaggcttgaaggcgtcccaagcacccgcacaattaatggatcgtttgcaataccggcccgaagtatttgaattttttacgagtgccacggactttgaaccggaagcatttcagacacttaaaacagctgtccaatttgtaaagacaactgtcaccgagcaaattgtgattcatcaccctatgagttatcaaggcgttcatcttgatcaattgcttgatccacatcgtgaagctgcggcgtaccaattcctacaaacgagtacggcccagttacttgcgttggcgacggaattggatgtcaaggtgctcgtacacggtggctatggtagcgacagtgggcgcttgatcgatgagtat…	MTQLIMRPRPGKIKLGLKASQAPAQLMDRLQYRPEVFEFFTSATDFEPEAFQTLKTAVQFVKTTVTEQIVIHHPMSYQGVHLDQLLDPHREAAAYQFLQTSTAQLLALATELDVKVLVHGGYGSDSGRLIDEYESLQVARDVVFERLDNLVRQASGHVVIENGVTASFMYGDPQLDERIIQHHYPLVCDLSHVFIALHGDMELTMLALKRLAPLIQHYHLVDSMGTRHDSLPLGQGLIDWQRVLPVLNPHATMIYEVPDETDATCANMLSSYHYLRALELRSIEGGQAND
CP120642	fig|1590.3552.peg.26	CP120642_26040_25030	26040	25030	-	P4B09_00160	Catabolite control protein A	lacI, galR	LacI family transcriptional regulator	gene_name|ccpA,locus|P4B09_00160,protein_id|PRJNA946199:P4B09_00160	isu;HPr_catabolite_repression_system	atggaaaaacaaacagtaacaatttatgatgtggcacgcgaagcggcggtttcaatggccacagtttcacgagtcgtcaatggtaatcccaacgttaaacccgcaacgcgtaaaaaggtactagctgtcattgaacggttagattaccggcctaacgcagttgcacgagggttagcaagtaagcgttcaactacggtcggggtaatcatcccggacgtgaccaacatttattttgcggcgttagcacgcgggattgatgatattgcgatgatgtacaagtacaatatcattttaacgaactccgatgatgcgggtgaacaagaagtcaacgtgttgaatacgttgatggctaagcaagttgacggggtcatctttatgggtaaccatattgatgacaag…	MEKQTVTIYDVAREAAVSMATVSRVVNGNPNVKPATRKKVLAVIERLDYRPNAVARGLASKRSTTVGVIIPDVTNIYFAALARGIDDIAMMYKYNIILTNSDDAGEQEVNVLNTLMAKQVDGVIFMGNHIDDKLRAEFKRAKAPVVLAGTVDPNNETPSVNIDYAAAVEEVVTNLIARGHKKIALALGSLSQSINAEYRLTGYKRALTKAKIPFDDALVYEAGYSYDAGRKLQPVIADSGATAVFVGDDEMAAGLINASMESGINVPDDLEVVTSNDTIITQITRPAITSITQPLYDIGAVAMRMLTKLMNDKELDEKTVTLPYGIVRRGSTKSAD
CP120642	fig|1590.3552.peg.27	CP120642_26304_27413	26304	27413	+	P4B09_00165	Proline dipeptidase (EC 3.4.13.9)	pepQ	Xaa-Pro dipeptidase [EC:3.4.13.9]	locus|P4B09_00165,protein_id|PRJNA946199:P4B09_00165	ff	ttgacagattatacgaaactgcaacaagtccgtcaatggacccaagacaatcacgttgacgtgacctacatcagtaactttcacacaatttcatatttgactggttttgagagcaacccctacgaacggacgctagcactgtttgttttcgcggatgcggaaccatttctctttgcacccgctctcgaagttgaagcaatcaaggagatgggctggccttacaaagttttcggctacctcgaccatgaagatccatacgcgctaattgctgatcacattcacgcacaattgactgatcctaaagtttgggcccttgaaactgggaacttgacgttagaccgctttaccgcgctcaaacagcaatttccagctgcccacttcgataaggatctatcacct…	MTDYTKLQQVRQWTQDNHVDVTYISNFHTISYLTGFESNPYERTLALFVFADAEPFLFAPALEVEAIKEMGWPYKVFGYLDHEDPYALIADHIHAQLTDPKVWALETGNLTLDRFTALKQQFPAAHFDKDLSPYIQQLRLVKTADELEKLNIAGKWADFAFEQGFAAVKAGRTEQQIAAELQYALMKKGIMEMSFDTLVQAGEHAANPHGATNEAQVKPNELVLFDLGVMYEGYASDASRTIAYGQPSAKQKEIFDVCLEANLTAQAAIKPGMAAEDVDKIARDIITKAGYGEYFIHRLGHGIGQTDHEFPSIMAGNHMPLVEGMCFSVEPGIYIPGVAGVRIEDCGVVTKEGFKPFTHTPKELKVLDL
CP120642	fig|1590.3552.peg.28	CP120642_27960_27499	27960	27499	-	P4B09_00170	transcriptional regulator			locus|P4B09_00170,protein_id|PRJNA946199:P4B09_00170	ff	ttgtattcaatcggagcggtcgccaaaaagaccggtatttcaagttatacactgcgctattatgataaggcgggcttaacgccctttgtgaagcgtgataagcagggccgccgggtcttcaatgatgaagacttggattcactggcattgattcgttgtcttaagcagaccgggatgccgttagaggatattcgacaatttattagttggtgtgccgatggggatggaacgattgatcaacggctagcaatgtttgaagagcaacgccaggctgttgaagcgcaaatccatcaatccttgttgaatttgcaaaaagtcaatcataagattgatgtttatcggcgtgcgagtcaggcggggagtgaagccgcggttgactgtgacgtgctgccattgaaa…	MYSIGAVAKKTGISSYTLRYYDKAGLTPFVKRDKQGRRVFNDEDLDSLALIRCLKQTGMPLEDIRQFISWCADGDGTIDQRLAMFEEQRQAVEAQIHQSLLNLQKVNHKIDVYRRASQAGSEAAVDCDVLPLKTTAALLAEVADYETEHPLPE
CP120642	fig|1590.3552.peg.29	CP120642_28542_28030	28542	28030	-	P4B09_00175	FIG00743537: hypothetical protein			locus|P4B09_00175,protein_id|PRJNA946199:P4B09_00175	ff	atgtcgaaaaagggattcttattaggtgttgttttaggtggtgcagcgattgctaccgccgttatgaagatggatgatgataaaaaggctgaattgaaagctaaagcacagcaaggaattgccgattttaaggatcgggcaatcgactatgcgttctatgccaacgatgctgctgaagacttcaaggctgaagctgggcaacaatttgaagatacaaagcgaaaagtggccgattttgctgaccagtatcaagccgctaagcaggaaacgggtgaaagctttggctcaagtcttgaccaagctacggatagtttacggtctgaattagctaaggtcgaagatgatgaaggtgatgatgaagatatcgtcattgatggtggagctgcttatcaaaaagct…	MSKKGFLLGVVLGGAAIATAVMKMDDDKKAELKAKAQQGIADFKDRAIDYAFYANDAAEDFKAEAGQQFEDTKRKVADFADQYQAAKQETGESFGSSLDQATDSLRSELAKVEDDEGDDEDIVIDGGAAYQKAGEDEKTSAPVPESAPAKDATPAKSDDESTTDESSPAK
CP120642	fig|1590.3552.peg.30	CP120642_28961_28545	28961	28545	-	P4B09_00180	Pyridoxamine 5'-phosphate oxidase (EC 1.4.3.5)			locus|P4B09_00180,protein_id|PRJNA946199:P4B09_00180	idu(1);Pyridoxin_(Vitamin_B6)_Biosynthesis	atgattacacacattgcgggcatcattgccgccattgcgttcttattattagtatgctttatcgggatttttttaatgcggattactaaaacgatgggggaagtcaaccgtagtttaaataatattacggatgatgttgacgccttgtcacatgagactgaaaaaatcatggcaaatgccaatgaactcttaaaggatgttaacggcaaagttgcaacaattgatccagcgtttcaagcgatgggcgacttaggtcagagcgtctctgacttaaatgctgcgactcgagacttaacagccaagattggcaagaacaatgagaagcggagcaagttctccagcgcaagcaaggtcggcaaagccgcttttgatgtctatcgtaatcgacgttcaaaaaat…	MITHIAGIIAAIAFLLLVCFIGIFLMRITKTMGEVNRSLNNITDDVDALSHETEKIMANANELLKDVNGKVATIDPAFQAMGDLGQSVSDLNAATRDLTAKIGKNNEKRSKFSSASKVGKAAFDVYRNRRSKNNSEES
CP120642	fig|1590.3552.peg.31	CP120642_31464_30310	31464	30310	-	P4B09_00190	N-acetyl-L,L-diaminopimelate deacetylase (EC 3.5.1.47)	dapL	N-acetyldiaminopimelate deacetylase [EC:3.5.1.47]	locus|P4B09_00190,protein_id|PRJNA946199:P4B09_00190	isu;Lysine_Biosynthesis_DAP_Pathway,_GJO_scratch	atggtcttacgggaaaccgatctaattccaatttatcaacacttacaccaaattccggaaatcggcttacaagaacatgaaacacaggcttatttattgtcgattattggtaagatgcctcaagagtggctgacaatcaaaaccattcctactttggatacggcgattttagtgaaagtcagtggtttaaagcatgattatcgaatcggttatcgaactgacatcgatgcgttaccagttactgaaaatacgggcttaccatttgcatcgacccatccaggtgtcatgcacgcgtgtggccatgatattcatatgtcagtcgcgctaggaatcctaagctactttgcagagaaccgacctgcgaccgacatggttttcatgttccagccggctgaggaa…	MVLRETDLIPIYQHLHQIPEIGLQEHETQAYLLSIIGKMPQEWLTIKTIPTLDTAILVKVSGLKHDYRIGYRTDIDALPVTENTGLPFASTHPGVMHACGHDIHMSVALGILSYFAENRPATDMVFMFQPAEENASGGQRLYESGALDGDWMPDEIFAFHDNPNLPTGAIGCRMGTLFAGTCEIHAHLSGKSGHAAYPHQANDMVVAGAALVSQLQTIVARNVDPIQSGVVTLGHFTAGTIGNVIAGEAQIDGTIRALTQEMNMHIQRRVRTITEGIALAYDCNIDLKLNQGGYYPVENNDAITADFIKYMQEDDDVNFIETEPAMTGEDFGYLIHQIPGTMFWLGVDSPYSLHSENMVPHTAAIMSGVNAMTSFLTHRNALHK
CP120642	fig|1590.3552.peg.32	CP120642_32192_31482	32192	31482	-	P4B09_00195	2,3,4,5-tetrahydropyridine-2,6-dicarboxylate N-acetyltransferase (EC 2.3.1.89)	dapD	2,3,4,5-tetrahydropyridine-2,6-dicarboxylate N-succinyltransferase [EC:2.3.1.117]	gene_name|dapD,locus|P4B09_00195,protein_id|PRJNA946199:P4B09_00195	icw(1);Lysine_Biosynthesis_DAP_Pathway,_GJO_scratch	atggcaaaattagatgcacaatcaattattaactacattggcagtgcgaaaaagaaaacacccgtaaaagtatacgtgaagggtgctttagaccaattaaacgttccagcaggcatcaaaactttcttcagtggcaacgctggggtattattcggtgactgggcggatgttgaaccgttcttaaaggctaacgctgcaaatatcgaagattatgaattagaaaatgacgcgcgcaattcagccgtaccaatggcagatttgaagcaatacaatgcgcggatcgaacccggtgcgattattcgtgaccaagtattgattggtgataatgccgttatcatgatgggtgcggtgatcaacattggtgccgaaatcggtgaaggctcgatgattgacatgggt…	MAKLDAQSIINYIGSAKKKTPVKVYVKGALDQLNVPAGIKTFFSGNAGVLFGDWADVEPFLKANAANIEDYELENDARNSAVPMADLKQYNARIEPGAIIRDQVLIGDNAVIMMGAVINIGAEIGEGSMIDMGAILGGRAIVGKNCHIGAGTVLAGVVEPPSAKPVQIDDDVLIGANAAVLEGVHVGKGAVVAAGAIVIEDVAPNTVVGGVPARKLKDIDDKTKSKTELMAELRNL
CP120642	fig|1590.3552.peg.33	CP120642_32702_32211	32702	32211	-	P4B09_00200	Inosine-5'-monophosphate dehydrogenase (EC 1.1.1.205)			locus|P4B09_00200,protein_id|PRJNA946199:P4B09_00200	idu(1);Purine_conversions idu(1);Purine_salvage_cluster	atgttaattcaaccagttgaggacttattgtcacgtaacgccgaccattatttgattccggcggacgtggttgccaacgttcaaactgataataatttgtatcacgcgtttttagtactaacgaaggtcaagtattccaaaattccagtacttgatcatggtggtcactttgaaggtttagtatcgttgccactgattactgaacaaatgttaggttttgatcaactgaatactgaaatattactgcaaaaacgtgtctgtgacgtaatggagacacaagttaagacggttcatgatgtggatgacgttgaagagacgttacacttgatgattgataatccgtttgttccagtcgttgatgaacagcaaatttttcaaggaattgtcactcgtcgtgaa…	MLIQPVEDLLSRNADHYLIPADVVANVQTDNNLYHAFLVLTKVKYSKIPVLDHGGHFEGLVSLPLITEQMLGFDQLNTEILLQKRVCDVMETQVKTVHDVDDVEETLHLMIDNPFVPVVDEQQIFQGIVTRREFMKSFNFLTHEIGKQYDMIEKDFSTSEKAK
CP120642	fig|1590.3552.peg.34	CP120642_33308_32790	33308	32790	-	P4B09_00205	FIG009886: phosphoesterase	K07095	uncharacterized protein	locus|P4B09_00205,protein_id|PRJNA946199:P4B09_00205	isu;Heat_shock_dnaK_gene_cluster_extended	atgaaatgtttagtagtgagtgatagccatggcgatcgtgacgtgttagttcgattgcttgataagtaccgcggtcaggtcgacgccttttttcactgtggtgattctgaattaccgcatgatgacgcggtttttcaagagatgttcacggttcaaggaaatatggatttcgatgccgtgattccaaatgaagtgaatccaactattgatgaggtgacagtctacatgacgcacggtcacttagtcggtgtgaacatgggattggatcatctattagctaatgctgaggtgcacaatgcgaagctggctttctttggtcacacgcatcaactgggtgttgaacgacgaggcggcgtggtcgtgcttaatcctggtagtattacttatccgcgtggtgaa…	MKCLVVSDSHGDRDVLVRLLDKYRGQVDAFFHCGDSELPHDDAVFQEMFTVQGNMDFDAVIPNEVNPTIDEVTVYMTHGHLVGVNMGLDHLLANAEVHNAKLAFFGHTHQLGVERRGGVVVLNPGSITYPRGEFARIGGTYAIVTTSAAGIDVQYYDRQLQAVPELKFHFAD
CP120642	fig|1590.3552.peg.35	CP120642_34726_33905	34726	33905	-	P4B09_00215	Glutamate racemase (EC 5.1.1.3)	murI	glutamate racemase [EC:5.1.1.3]	gene_name|racE,locus|P4B09_00215,protein_id|PRJNA946199:P4B09_00215	isu;Glutamine,_Glutamate,_Aspartate_and_Asparagine_Biosynthesis isu;Poly-gamma-glutamate_biosynthesis	atggcaaatgaacatgcaattggcttcatggattcgggggttggcgggttgactgtcgtcaagcaagctttgaaacaactcccgcgcgaaacagtttattttattggtgatcaggcacgtttgccatacggtccgcgaccagctgaacaagtgcgaactttttcttttcagatggcggatttcttaatagcaaagcagatcaaaatgctcgtgatagcttgtaatactgcgaccgcagcggcattgccggcgttgcggcagcagttgtcaattcccgttattggggtgattgcgcctggttcgcgggctgcgttaaaagcttctcatcgtaatcgaatcggtgtgattgcgactgaggggacgattcgtagtaatgcttatcgagatgctatcttaacc…	MANEHAIGFMDSGVGGLTVVKQALKQLPRETVYFIGDQARLPYGPRPAEQVRTFSFQMADFLIAKQIKMLVIACNTATAAALPALRQQLSIPVIGVIAPGSRAALKASHRNRIGVIATEGTIRSNAYRDAILTKDPTATVVSQACPKFVPLVESNEYQSTVAKRVVAETLKQLKKQDVDTLVLGCTHYPLLRPLIQNVMGPGVTLIDSGAETVNDVSAVLDYLDIANDRSTKRYPDEYYTTGAADQFEAIARNWLGQPDFHAQHIDLGSEAND
CP120642	fig|1590.3552.peg.36	CP120642_34926_35447	34926	35447	+	P4B09_00220	FIG008111: hypothetical protein			locus|P4B09_00220,protein_id|PRJNA946199:P4B09_00220	ff	atgacgaacgacttttattctcaatttgcgggcaactcgatcaaagcttccatcctcagtgtggaaatcttgcgagatgccttaataccaaagttattgggtgatgacagtagtggcatcctttactgggcgggtaaagacttggcacgccagtttcctgtcgctagtgatgatgatcttgttacctttttcgagcaaaccggctggggtcaccttgtcgtgattacaacgacggatgatctaatcacgtatgaattgactggtgagccggtcgctcggcgtagcgccacgatcaaatcaccagactttatgcttgaaactggctttctagctgagcagtcagcgctccgcaccaactgtgtgagtgaagctaaaattacgttccaaaatcgcatgcga…	MTNDFYSQFAGNSIKASILSVEILRDALIPKLLGDDSSGILYWAGKDLARQFPVASDDDLVTFFEQTGWGHLVVITTTDDLITYELTGEPVARRSATIKSPDFMLETGFLAEQSALRTNCVSEAKITFQNRMRLRISVTIDHNQPIVNHDPATPIEIVRPQVELDDEQPEEAQ
CP120642	fig|1590.3552.peg.37	CP120642_38754_38503	38754	38503	-	P4B09_00235	Glycerate kinase (EC 2.7.1.31)	zapA	cell division protein ZapA	locus|P4B09_00235,protein_id|PRJNA946199:P4B09_00235	idu(1);Glycerate_metabolism idu(1);Glycine_and_Serine_Utilization idu(1);Allantoin_Utilization idu(1);Glycerolipid_and_Glycerophospholipid_Metabolism_in_Bacteria idu(1);D-galactarate,_D-glucarate_and_D-glycerate_catabolism idu(1);D-galactarate,_D-glucarate_and_D-glycerate_catabolism_-_gjo	atgactgctaacaagcgccgctttaaagcggaaattgatggtcgtacttacacgatcattggcacggcatctgaccgtcacatgcaaacggtgacgcggatgatgaatgagcaagtggcacaattaaaaaaattagcccccgatttgtctgatacggagattgcgacgttgctcgcattcaatgcgatttcagatcaggttgacaaacaagctgaattattgaaaatgcaaacggatgatgccgacaagtaa	MTANKRRFKAEIDGRTYTIIGTASDRHMQTVTRMMNEQVAQLKKLAPDLSDTEIATLLAFNAISDQVDKQAELLKMQTDDADK
CP120642	fig|1590.3552.peg.38	CP120642_39182_38886	39182	38886	-	P4B09_00240	Ortholog of S. aureus MRSA252 (BX571856) SAR1694			locus|P4B09_00240,protein_id|PRJNA946199:P4B09_00240	ff	atgagccaaaaccaagatcgtaaagacaatgatgtgatcacattagttgatgacgaaggtaacgaaaccttatttaatattttgttcacgtttgattcagaagatttcggtcactcctatattttattatatccagctgatgctgcggccgatgatgaagttgatattcaagcctacatctttaatcctgaagatggcgacaatggcgaattacaactgatcgagtcggacgacgaatgggatatggttgagcaagttttgaataccttcttagccgatgacggtggcatgcaatag	MSQNQDRKDNDVITLVDDEGNETLFNILFTFDSEDFGHSYILLYPADAAADDEVDIQAYIFNPEDGDNGELQLIESDDEWDMVEQVLNTFLADDGGMQ
CP120642	fig|1590.3552.peg.39	CP120642_39629_39195	39629	39195	-	P4B09_00245	Putative Holliday junction resolvase YggF	ruvX	putative pre-16S rRNA nuclease [EC:3.1.-.-]	gene_name|ruvX,locus|P4B09_00245,protein_id|PRJNA946199:P4B09_00245	isu;Cluster_containing_Alanyl-tRNA_synthetase isu;Cluster_containing_Glutathione_synthetase	atgaagttgatggggttagatgtaggttccagaactgttggcgttgccattagtgatgcttttggatggacggcgcagggcgttgaaattattcgaatcaatgaggatgctgaggaattcggaatcgaccgggttgctgaactcgttgaagaattggatgctgggggctttgtcctagggctaccaaagaatatgaataataccttgggaccacgggctgaggcggcgcaacattacggcgagttactgacagcccggtttcatttgccggtagactttgaagatgaacgtctgacgaccgttgaagctgaacggatgttggttgaagaagctaacacctcacgtaagaaacgcaaaaaggtgatcgacaagctagctgcaagtttaatcttgcaaaac…	MKLMGLDVGSRTVGVAISDAFGWTAQGVEIIRINEDAEEFGIDRVAELVEELDAGGFVLGLPKNMNNTLGPRAEAAQHYGELLTARFHLPVDFEDERLTTVEAERMLVEEANTSRKKRKKVIDKLAASLILQNYLDRHGKLTQE
CP120642	fig|1590.3552.peg.40	CP120642_39895_39626	39895	39626	-	P4B09_00250	FIG01055109: hypothetical protein			locus|P4B09_00250,protein_id|PRJNA946199:P4B09_00250	ff	atgagttcattagacaaaacaatgtactttgacttcgataatgacagcgttaaggatgtccacgacacgttaacgacagtttatgaagcgttacaagaaaagggctacaatccgattaatcaaatcgtgggttacttactatccggtgatccggcgtatatcccgcgcttaaaggatgctcggaacttaattcggaagcatcagcgcgatgagattatcgaggaacttgtcaagtcttacttaaaggcagataaggatgttgatgcatga	MSSLDKTMYFDFDNDSVKDVHDTLTTVYEALQEKGYNPINQIVGYLLSGDPAYIPRLKDARNLIRKHQRDEIIEELVKSYLKADKDVDA
CP120642	fig|1590.3552.peg.41	CP120642_42924_40282	42924	40282	-	P4B09_00255	Alanyl-tRNA synthetase (EC 6.1.1.7)	AARS, alaS	alanyl-tRNA synthetase [EC:6.1.1.7]	gene_name|alaS,locus|P4B09_00255,protein_id|PRJNA946199:P4B09_00255	icw(1);Cluster_containing_Alanyl-tRNA_synthetase isu;tRNA_aminoacylation,_Ala	atgaaaaaattaagtagtagtgaaattcggcaaatgtacttggacttttttcatgaaaaaggtcatacgattgtccctagtgcatcactagttcccgtggatgacccaacgttattatggatcaactccggtgttgcaacgatgaagaagtactttgatggctccgttgtgccggataacccccgcatgacgagttcacagaagagtattcggacgaatgatattgagaatgttgggcggacggcgcggcaccacacgttgtttgaaatgcttggtaatttctcagttggtgactacttcaaaaaagaagcaatcagttgggcctgggaactcttgacctcaccaaaatggtttggctgggatcctgacaagttatacatgactgtttatcccaaggac…	MKKLSSSEIRQMYLDFFHEKGHTIVPSASLVPVDDPTLLWINSGVATMKKYFDGSVVPDNPRMTSSQKSIRTNDIENVGRTARHHTLFEMLGNFSVGDYFKKEAISWAWELLTSPKWFGWDPDKLYMTVYPKDTDAVKFWEATGVKPDHIIKVEDNFWDIGQGPSGPDSEIFYDRGEAFNNLADDDPENYPGGENERYLEVWNIVFSQFNHTPEGTYEPLPRKNIDTGMGLERVVSVFQNAKTNFETDLFLPIIHKTEELSDGKHYGDNAQDDVSFKVIADHARAITFAISDGALPSNEGRGYVIRRLIRRAILHGQKLGLKEAFLDQLVPIVGKIMASHYPDVLKNSAYIEKIVASEESRFNETLNDGLNLLNNLIAETKQAGHDTLAGKDAFKLYDT…
CP120642	fig|1590.3552.peg.42	CP120642_44595_43252	44595	43252	-	P4B09_00260	DEAD-box ATP-dependent RNA helicase CshB (EC 3.6.4.13)	cshB	ATP-dependent RNA helicase CshB [EC:3.6.4.13]	locus|P4B09_00260,protein_id|PRJNA946199:P4B09_00260	ff	atgaccgcaagttttgaagattttaaattgcagccgttcttgatgcaggcactgactgacatcaatttccgcaaaccgactgcggtacaggaaaagttgattccagtgattgctgctggccgcagcgtcatcggtcagtcagcaactgggagtggtaagacgcatacgtttttactgccaatgatcaatcaactgaatgctgatgaacgttacgtgcaggcagttatcacaacgcccagccgtgaattagcttatcagattcagactgctgctaaacagttgatccaacacagcccgaaagccattcacattggactctatgtcggtgggactgataagcaggaacagattgaaaagctaaatcggcaccaaccacagttgattattgggatcccagga…	MTASFEDFKLQPFLMQALTDINFRKPTAVQEKLIPVIAAGRSVIGQSATGSGKTHTFLLPMINQLNADERYVQAVITTPSRELAYQIQTAAKQLIQHSPKAIHIGLYVGGTDKQEQIEKLNRHQPQLIIGIPGRILDLMRSQALDVHRATQLVVDEADMTLDLGFLNVVDQIAGRMPADLQMLVFSATMPQKLTPFLRKYMNNPVMEEIPVESVISPTIDNWLISTKSHDKNSIIYRLLTIGEPYLVLIFANTKERVQELTHYLRQQGLTVAMIHGDIQPRERKRVMRDVQQLKYQFVVATDLAARGIDIEGVSHVINDDIPNDLEFFIHRVGRTGRNGMAGTAITLYSPGEEAKVSAVEAMGIKFKPKAIRDGEIVDSYDRNRRAKRGPKQEKLDPTL…
CP120642	fig|1590.3552.peg.43	CP120642_45554_44598	45554	44598	-	P4B09_00265	FIG146085: 3'-to-5' oligoribonuclease A, Bacillus type	nrnA	bifunctional oligoribonuclease and PAP phosphatase NrnA [EC:3.1.3.7 3.1.13.3]	locus|P4B09_00265,protein_id|PRJNA946199:P4B09_00265	idu(1);RNA_processing_and_degradation,_bacterial	atgaccgtccaaacagcaatttttgacttaattaaacaagcaaaaacaatcatcattcatcgtcatcagcgacctgacccagacgccatcggaagccagttagggttagcagctatcattaaagctagctttcctgcgaagcgggtattgacacctggaaaacagtaccatggttttgactggttaggacaaatggatgaggttaccgaagcggactatcaagacgcactagtattaattcttgataccgctaatcagccccgaattgatggtgaactttggaatcaaggtaagacaattgttaaaatcgatcatcacccaaacgatgacgctttcggtgacccacagtgggtcgacgttgatgcttccagtacgagtgagatgatttataattggtac…	MTVQTAIFDLIKQAKTIIIHRHQRPDPDAIGSQLGLAAIIKASFPAKRVLTPGKQYHGFDWLGQMDEVTEADYQDALVLILDTANQPRIDGELWNQGKTIVKIDHHPNDDAFGDPQWVDVDASSTSEMIYNWYAPLAAELTLTANAARLLYAGIVGDTGRFLYSATKPSTMRAAAALMEAGADAEAVNRIEDTITLPVARLSAYVYEHLTQLDSGAAYVILTNAILDSFAIGDASTAGVVPLPGRIDTVKCWAIFVQQKEGDFRIRLRSKGPSINGVAKNHDGGGHALASGAKAKDQQEIETVVRELDQVASHYEKEV
CP120642	fig|1590.3552.peg.44	CP120642_46780_45647	46780	45647	-	P4B09_00270	DNA polymerase IV (EC 2.7.7.7)	dinB	DNA polymerase IV [EC:2.7.7.7]	gene_name|dinB,locus|P4B09_00270,protein_id|PRJNA946199:P4B09_00270	isu;DNA_repair,_bacterial	atggcacagtcaattgttgaagcgcctattcgggtggatacgagtcggaaaattattcatgtggacatggacgcgttttatgcgtcgatcgaagagcgggagcatccagcctacaagacgcagccgttagtgatcgcgcatgatcctcggcagacaggtgggcgaggcgttgtgacgacggctaactatgttgcccgccaatttggtgttcactcggcgatgccagctgctaaagcattagaactctgcccaacagcagtatttaagacgcccaactttccgttgtaccgcgaagtttcggcgcagattcatcgtattttccatgagtatatagagatgattgagccaattgcctttgatgaggcttacttggatgtgactacgaataagaaacacatc…	MAQSIVEAPIRVDTSRKIIHVDMDAFYASIEEREHPAYKTQPLVIAHDPRQTGGRGVVTTANYVARQFGVHSAMPAAKALELCPTAVFKTPNFPLYREVSAQIHRIFHEYIEMIEPIAFDEAYLDVTTNKKHIHSAVELAHRLQQEIWHQTHLTCSTGISYNKFIAKLASDYRKPAGVTIVLPQDAEPFLLREPIEKFRGVGKKTVPKMHDLGIKTGQDLYAQSELDLIKQFGKLGYILYRRVRGSDDRPVEYLRERKSIGKERTFGPFLQSTTEVNTHLKAIAKLVAASMQSHQRHGKTLVLKLRYGDFVTITKRRTFGEFIPNDAALFEQYAEEIFEEVVDDHFNSGIRLLGITLTGLAPLAFENLTLPLYPNDN
CP120642	fig|1590.3552.peg.45	CP120642_47293_46910	47293	46910	-	P4B09_00275	Preprotein translocase subunit YajC (TC 3.A.5.1.1)	yajC	preprotein translocase subunit YajC	gene_name|yajC,locus|P4B09_00275,protein_id|PRJNA946199:P4B09_00275	ff	atgggtcaaatggcatcaattctgtttatcgtggtcatgttcgcattcttatacttcttcatgatccgtccacaacggaaacaacaacaacaacatcaacaaatgttaagcaaaatcaaacgtggtgacaaggttacgacaattggtcgcttgcacggggtcgttgatgaagttaacgaaaccgaaaaaacagttactttagactgtgatggcatctacttggtttttgatttgaacgctgttgctaagatttctccagccgaagatgcacaagctaagacagttgcaccagaatctggggcagcggctgaatcagctgctacttctgaagttgaatcggcaagctcagccgccgacgataatgctgattctgaagcaaaatag	MGQMASILFIVVMFAFLYFFMIRPQRKQQQQHQQMLSKIKRGDKVTTIGRLHGVVDEVNETEKTVTLDCDGIYLVFDLNAVAKISPAEDAQAKTVAPESGAAAESAATSEVESASSAADDNADSEAK
CP120642	fig|1590.3552.peg.46	CP120642_49858_48824	49858	48824	-	P4B09_00285	S-adenosylmethionine:tRNA ribosyltransferase-isomerase (EC 5.-.-.-)	queA	S-adenosylmethionine:tRNA ribosyltransferase-isomerase [EC:2.4.99.17]	gene_name|queA,locus|P4B09_00285,protein_id|PRJNA946199:P4B09_00285	ff	atgagtttaacacttgaagattttgattatgatttaccacatgaactgattgcccagacaccaatcaaaaaacgggatagttcacggttgttggaattggatcgccaaacgggcgaaatgcaagataagcatttctacgatattattgatcaactcaatccaggcgatgcggtcgttatgaataattcccgcgttatgccagctcgtttgtatggtgttaaacctgaaactggtggtcacgctgaagtcctattattgcataatacggaaggtgatgaatgggagacactcatgaaacctgccaagcgtgccaaggtcggtaccgtgatttcatttggcgatggtaagttgacggcgaccgtaacggccgaaaaggaagatggcattcgaatgatcgag…	MSLTLEDFDYDLPHELIAQTPIKKRDSSRLLELDRQTGEMQDKHFYDIIDQLNPGDAVVMNNSRVMPARLYGVKPETGGHAEVLLLHNTEGDEWETLMKPAKRAKVGTVISFGDGKLTATVTAEKEDGIRMIEFHYDGIFMEILESLGETPLPPYIKEKLDDPDRYQTVYAKENGSAAAPTAGLHWTKELLQKVQDKGIKLVYLTLHVGLGTFRPVEEDNIDDHKMHSEFYRLDEDAAKTLNEVRQNGGRIIATGTTSIRTLETIGSKFDGEIKPDSGWTDIFIKPGYQWKVVDAFITNFHLPKSTLVMLVAAFTGRDMILKAYQHAIDEKYRFFSFGDAMFIH
CP120642	fig|1590.3552.peg.47	CP120642_51517_50906	51517	50906	-	P4B09_00295	Holliday junction DNA helicase RuvA	ruvA	holliday junction DNA helicase RuvA [EC:5.6.2.4]	gene_name|ruvA,locus|P4B09_00295,protein_id|PRJNA946199:P4B09_00295	ff	gtgtacgaatattttctcggtcaagtgaccgatgtaacccccggttatgtggtgattgaggtcagcggcattggttataaagtgctaacggctaatccataccgttaccaggtgggcccaacagcagttaagatgtatatctatcaagccgtcagcgaaaatggcatgagcctatttggcttttttgatgctgacgagaaggcgttgttcgaaaagttgctcggggtttcgggaattggtccgaagtcggccctcgcgattttggccaacaacgaccatgcaggtctgatccaagccatcaatcaagagaatgcgacttatctgacgagttttcctggcgtgggcaagaagacagctcagcaaatcgtgctggacttgaaaggtaaattaaacgatcta…	MYEYFLGQVTDVTPGYVVIEVSGIGYKVLTANPYRYQVGPTAVKMYIYQAVSENGMSLFGFFDADEKALFEKLLGVSGIGPKSALAILANNDHAGLIQAINQENATYLTSFPGVGKKTAQQIVLDLKGKLNDLNVDVTGQTALDVDAPAVDGALADALAALEALGYSKADVKKVTKKLETFSQTQGADTNTLLSEGLRLLMKK
CP120642	fig|1590.3552.peg.48	CP120642_51718_52239	51718	52239	+	P4B09_00300	FIG00742804: hypothetical protein			locus|P4B09_00300,protein_id|PRJNA946199:P4B09_00300	ff	atgcaactcaaaccgtttaaagcggtgttaccaaccacaactggtcaaactaaaattcaaacagctgcgaccaattgggacagccaggatacaatgacgacaaccgaagccagctattactggtacgaactcacactcaacggtgttcaccagtggcgcttaattggcagctggccggtggatcaaaccgtgacgaccatggttcccggcacgatcaacacagtcctttacccacagcagcccgttatcgagatgttgattgacgactgggtcggtcattttgccccggtcgtcgaggtgacggataccgcgcacgtcacacatcgactctggcagattactgagtctgaggtcaataccgacatcacaacggccatggcacccgttatcccgcagaaa…	MQLKPFKAVLPTTTGQTKIQTAATNWDSQDTMTTTEASYYWYELTLNGVHQWRLIGSWPVDQTVTTMVPGTINTVLYPQQPVIEMLIDDWVGHFAPVVEVTDTAHVTHRLWQITESEVNTDITTAMAPVIPQKTWLTTVSTPLVMLVSTSEWQKLVTAPVIPEQLIALATSHN
CP120642	fig|1590.3552.peg.49	CP120642_55437_52369	55437	52369	-	P4B09_00305	FIG00742131: hypothetical protein			locus|P4B09_00305,protein_id|PRJNA946199:P4B09_00305	ff	ttgaagacagtacggaagataccactagtcgtctggtatacggcgatgtttgtggttattgcgacgattacttacagtgggcttttcttagccggccggacattgatttgggaagtggatggcatcgcccaacacttcccgattttattggaatttcagcggatcttacagcaccacccacaacaattattcagttggtcatggaatctcggcttgggggccgatcaactgacgactttttcctactacgtggtcggtgatccgtttaattatttagtggcgtttgtttcgcgcgctcatttggaatgggcctaccaagcgttgatcttgctgcgattgtacttcgttggacttgcttttctaggtttcagtcggcagttcaagttcaaacgtatcagt…	MKTVRKIPLVVWYTAMFVVIATITYSGLFLAGRTLIWEVDGIAQHFPILLEFQRILQHHPQQLFSWSWNLGLGADQLTTFSYYVVGDPFNYLVAFVSRAHLEWAYQALILLRLYFVGLAFLGFSRQFKFKRISQLIGALTYTFTAYTFYVGMHHPFFLLPMIWFPLLCWAIERVLRGRHWLPLSLITAVVILSNFYFAYLLALGGLVYALVRFWSRRRDHLTMRSFGQLFWRLLVAVGLGVTMAGILLVPTLLAMLTATRASFNFANGLTSYPINYYVNLPNRLLTNGGSVQYWVTLGLSSISFIAIIYTLRHFRRYWVLNWVLVVMMLGILLPQFAAVFNVFSTPSNRWLLMATLVFAYATMAFMDQVTALTAADLKWLAGISGGLLVIIWLINGFYL…
CP120642	fig|1590.3552.peg.50	CP120642_55923_55591	55923	55591	-	P4B09_00310	FIG00748966: hypothetical protein			locus|P4B09_00310,protein_id|PRJNA946199:P4B09_00310	ff	atgaccaaactttattatcgccaggtttattcggcatattgttttttggcagatttaccagaggccacgcccacgttcgtggccgggcgcaagacgctgtgggaattaaatgcgcatccaagtgcgcgggacgccaaattgattacgctaaatttatatgagcaagttgctgtttttgagctcgatcctaaccgtcatgatcaagcggcaatcgctgcgatcaacttacaacgtgataatgctgtgagtggcttacaacctttagtacagttgtttgggagttatccggcgactactaagattgaaactttagataactgggattggcgttag	MTKLYYRQVYSAYCFLADLPEATPTFVAGRKTLWELNAHPSARDAKLITLNLYEQVAVFELDPNRHDQAAIAAINLQRDNAVSGLQPLVQLFGSYPATTKIETLDNWDWR
CP120642	fig|1590.3552.peg.51	CP120642_56270_58003	56270	58003	+	P4B09_00315	Mobile element protein			locus|P4B09_00315,protein_id|PRJNA946199:P4B09_00315	ff	atgcaagattattataacatgaatcaaaccactttgagtatcgccttggattaccaaccagaagagcatcattctgctcgttacatcaaccagcttgttgagagtttaaaactaaaatatgattaccagtttggccgtccgcgggaatataacctcggtgccatgttaaaactggtccttttagcgtacagctatggcattttcagcagtcgtaaaattgaacggtttgcccgtgaaaacaagccagctgggtggttaattgccgaccaaattccgtcctaccggacgatttgtcgctttagaatttctgatgaactggccactttgacaaccgatagcttatcacaactaactcaatatcttcgtcaaaatggcatgattgatgatgtttcatttatt…	MQDYYNMNQTTLSIALDYQPEEHHSARYINQLVESLKLKYDYQFGRPREYNLGAMLKLVLLAYSYGIFSSRKIERFARENKPAGWLIADQIPSYRTICRFRISDELATLTTDSLSQLTQYLRQNGMIDDVSFIDGTKILADANKYSFVWKKNTIRFDKMNREKLVDLLGELHEAKIVGEIPAGSELTPELLDIMISKVEDHLVVLNETVEATKQVSPNPAKQQRRTVKSQKRKLDKRRDKMREHQAQQAIYGQRNSYSKTDYDDATFMRVKEDPMQNGQLKPAYNVQIATSNQFITGYRLFPNPTDTRTLQSFIEHLKANNVLGHTIVADAGYGSESNYRYLEDEFGQHTVLIPYGTMLKENSRKWQSDDRKVMNWDYHEKDDYFINPQNVRFNFNAYR…
CP120642	fig|1590.3552.peg.52	CP120642_60965_58929	60965	58929	-	P4B09_00320	DNA mismatch repair protein MutL	mutL	DNA mismatch repair protein MutL	gene_name|mutL,locus|P4B09_00320,protein_id|PRJNA946199:P4B09_00320	icw(1);DNA_repair,_bacterial_MutL-MutS_system	atgggaaaaattcatgagttatcttctgtgctggccgaccagattgctgccggcgaagttgtggagcggcccgcctcggtcgttaaagaactggttgaaaatgctgttgatgcgcacgcgacgcaggttgatattttggtgcaagagtcgggtgttcagtcaattcgggttatcgatgacggtgacggtattgatgacgctgaagtcctgaccgcttttaaacggcatgcgacgagtaagatcacatcacgtgaagatttgtttcgcgtccattctttaggttttcgcggtgaggcgttgccaagtattgcgtcagtagcggacgtggtgatgaatacgagtaccggcgccactgggacgagtattcattatcgcggcggtaagctattacaacaatcg…	MGKIHELSSVLADQIAAGEVVERPASVVKELVENAVDAHATQVDILVQESGVQSIRVIDDGDGIDDAEVLTAFKRHATSKITSREDLFRVHSLGFRGEALPSIASVADVVMNTSTGATGTSIHYRGGKLLQQSPAPLRQGTDITVTDLFFNTPARLKYLKSPQTELANILDVVNRIALSYPAVAFRLVHNAKELLKTAGRGDLQQVIAGIYGVQNARKMVAIQGSTTDFKLSGFVALPELTRASRQYITVLINGRAIKNQQLTKAVIKGYGSKLMVGRYPIAVIALTMDPLLVDVNVHPTKQEVRLSKEPELAKLVSTTITDRLVDVNLIPSALTNLGSHRREHLNTDQLAMDLNAVSSQYQVADKTTPASTEQFAASLAAATMQPSSATTMVSTTSAQ…
CP120642	fig|1590.3552.peg.53	CP120642_63823_61133	63823	61133	-	P4B09_00325	DNA mismatch repair protein MutS	mutS	DNA mismatch repair protein MutS	gene_name|mutS,locus|P4B09_00325,protein_id|PRJNA946199:P4B09_00325	isu;DNA_repair_system_including_RecA,_MutS_and_a_hypothetical_protein isu;DNA_repair,_bacterial_MutL-MutS_system	gtgccacagaaaacaaaagatacaccgatgatgcgtcaatattttgcagttaaaaatcaatatcccgatgcgtttttattttaccgacttggtgatttttatgaaatgttttttgatgacgcgattaaaggtgctcagttattagagttgaccttaacgacgcggaatcattcggcggaaaaccccataccgatgtgtggggttccccatcgagccgtgcaaaattatattgatattttagtagataaaggttacaaagtcgctatttgtgaacagatggaagatcccaaattagccaagggcatggtcaaacgcgaagtgattcagctcgtgacacctggtacgacgttggaacggggcgcggaacaagctaagacgaacaattacttgactgcgctg…	MPQKTKDTPMMRQYFAVKNQYPDAFLFYRLGDFYEMFFDDAIKGAQLLELTLTTRNHSAENPIPMCGVPHRAVQNYIDILVDKGYKVAICEQMEDPKLAKGMVKREVIQLVTPGTTLERGAEQAKTNNYLTALIQRDQQYGFAYADLSTGELKTSVLTTNDTLINELTSLQTKEIVVDDSVASDLRDQIKTLGILISEQNNVTPQAELSYLTQDLTVDLEQQVVERLLMYITVTQKRSLAHLQKAIAYEPSYFLKLDHNSKYNLELMKSIRTGKKQGTLLWLLDETKTAMGGRLLKQWIDRPLIVKADIETRQNKVATLLDHYFERSNLQEELTKVYDLERLAGRVAFGSVNGRDLVQLKTSLRQIPKIRYILSELDTQVFNDEVNQLDPVEDVADLID…
CP120642	fig|1590.3552.peg.54	CP120642_64657_63851	64657	63851	-	P4B09_00330	FIG006542: Phosphoesterase	ymdB	2',3'-cyclic-nucleotide 2'-phosphodiesterase [EC:3.1.4.16]	locus|P4B09_00330,protein_id|PRJNA946199:P4B09_00330	isu;CBSS-257314.1.peg.676	atgcgaattctatttgttggggatgtcatgggcaatgtcggccaaacggcggtcaccacgtacctacctaagttaaaacggcgctacaagccacaagttactattgttaatggggaaaatgccacccgcggccgcggcattaatcaggaagtgtataaggacatcttgactgcgggggctgatgtcattacgatgggcaaccacacctgggataataatgaaatttttgattttattaatggtgctaagaagttgattcgaccgttgaattttccgccagcgacgactccgggggttggttatacgatcgtgaaggtcaatacggtgaagttggccgtgattaatcttcaaggaaacgtctttatggggcaaaatttagcggatccttttacgactgtc…	MRILFVGDVMGNVGQTAVTTYLPKLKRRYKPQVTIVNGENATRGRGINQEVYKDILTAGADVITMGNHTWDNNEIFDFINGAKKLIRPLNFPPATTPGVGYTIVKVNTVKLAVINLQGNVFMGQNLADPFTTVQPLVEQLREETPNIFIDFHAETTSEKEAMAWYLDGQVSAVVGTHTHVQTSDERVLPNGTAFLSDVGFTGPYNGILGMTRENVIQRFLEQMPTRFNVQEDSPAVLSGCVIDVDGQSGRAKKIARILINPDHPYFDD
CP120642	fig|1590.3552.peg.55	CP120642_66341_64782	66341	64782	-	P4B09_00335	FIG002344: Hydrolase (HAD superfamily)	rny	ribonucrease Y [EC:3.1.-.-]	gene_name|rny,locus|P4B09_00335,protein_id|PRJNA946199:P4B09_00335	icw(4);CBSS-257314.1.peg.676 isu;CBSS-469378.4.peg.430	atgaatgttttcggtataatcctcgcagtcatcgcaattgttgtcggttatgggattggttactatgtacgcaagaacgtccatgaaaaagaattggacgttgccaggaacacagccgaaggtattatttctgaggccaaacgggcagcggagactcataagaaagaaaaagtccttgaagctaaggaagagagtcatcgctaccgggctgaagttgaaacggagttaaagcaacgtcggaatgaagttcaaaagcaagaagaccggttgcttcaacgtgaagaaactttagatcacaaagagaatacttttgaaaagcgcgaggatgctttaggtaaaaaagaagataagattgccaatgagcaaaaacgcgttgaacaacagcaacaaagtgcagct…	MNVFGIILAVIAIVVGYGIGYYVRKNVHEKELDVARNTAEGIISEAKRAAETHKKEKVLEAKEESHRYRAEVETELKQRRNEVQKQEDRLLQREETLDHKENTFEKREDALGKKEDKIANEQKRVEQQQQSAASLITQRQAELERVAALSQEQARDQILTQTREQLTHERAVLIKENTDEVKAQSEKEAKNLIVQAIQQSAADMVSETTVSVVSLPNDDMKGRIIGREGRNIRTLETLTGIDLIIDDTPEAVVLSGYDPIRREIAKIALEKLIQDGRIHPARIEEMVEKARKEMDEKIRETGEQAVFDLGLHGMHPDLIKLVGRLNYRTSYGQNVLNHSIEVAKLAGVLAAELGEDVTLAKRAGLLHDIGKAVDHEVEGSHVEIGVELTTKYKESPVVI…
CP120642	fig|1590.3552.peg.56	CP120642_67714_66572	67714	66572	-	P4B09_00340	RecA protein	recA	recombination protein RecA	gene_name|recA,locus|P4B09_00340,protein_id|PRJNA946199:P4B09_00340	isu;DNA_repair,_bacterial_UmuCD_system icw(1);DNA_repair_system_including_RecA,_MutS_and_a_hypothetical_protein isu;DNA_repair,_bacterial_RecFOR_pathway icw(6);CBSS-257314.1.peg.676 icw(1);CBSS-469378.4.peg.430 isu;DNA_repair,_bacterial	ttggctgatgcacggaaagcagcactagatactgccctgaaaaagatcgaaaagaatttcggtaaaggggcgattatgcggatgggtgacgctgcccagacgactatttcaacgatttcaagtggatcgttggccttagatgacgcgttgggtgtcggcggctacccacgtggtcggatcgtggaaatctacggtcctgaaagttcaggtaaaacgaccgtggcactacatgcggttgctgaagttcaaaagcagggtggtacggcggcctatatcgatgctgaaaacgcactagaccccgtttatgcggaacacctaggggtcaacattgatgacctgttactttcgcaaccagatactggtgaacaagggcttgaaattgcagatgccttagtttcc…	MADARKAALDTALKKIEKNFGKGAIMRMGDAAQTTISTISSGSLALDDALGVGGYPRGRIVEIYGPESSGKTTVALHAVAEVQKQGGTAAYIDAENALDPVYAEHLGVNIDDLLLSQPDTGEQGLEIADALVSSGAVDILVVDSVAALVPRAEIEGEMGDAHVGLQARLMSQALRKLSGTLNKTKTIALFINQIREKVGVMFGNPETTPGGRALKFYATIRLEVRRAEQIKEGTNIIGNRVRIKVVKNKVAPPFKRAEVDIMYGQGISQTGEIVDMAAEKDIVKKSGSWYSYGDDRIGQGRENAKKYLDEHPDVMTEIRQKVRDAYGMDATGEETSETDDQAKEAKDKGTAKNGSKGQSKSTKATPAETALDLGDQPTEK
CP120642	fig|1590.3552.peg.57	CP120642_69068_67806	69068	67806	-	P4B09_00345	Competence/damage-inducible protein CinA	pncC	nicotinamide-nucleotide amidase [EC:3.5.1.42]	locus|P4B09_00345,protein_id|PRJNA946199:P4B09_00345	icw(5);CBSS-257314.1.peg.676 isu;Yfa_cluster	atgcaagcagaaataatcgcggttggtaccgagattttactgggtcagattacgaacacgaacagtacgtacatcgcacgtggattggccgaattaggaattgatagctattatcaaacggtggttggtgataatcggcaacgtttgtcgaccgtcattgaaattgcggcccagcggaatgacttagttattttaacgggtggtttggggccgaccaaggatgacttgacgaagcagacgctcgcgcattatttgaatgttgccttggttgaagatcaggcagcaatgcaaaaaattacggcctggtttgccactaatgacaaagtaatgacggccaacaaccgattacaggcattgtatccggcaggcgcgcaaccgttgactaatcataacggaatg…	MQAEIIAVGTEILLGQITNTNSTYIARGLAELGIDSYYQTVVGDNRQRLSTVIEIAAQRNDLVILTGGLGPTKDDLTKQTLAHYLNVALVEDQAAMQKITAWFATNDKVMTANNRLQALYPAGAQPLTNHNGMAVGAFYQSENSADFLLLPGSPRELAVMFDSEAKPKLAAAYGEQAQIYSRVMRFYGISESELATRLQPLIDEQQAVTIAPYAKTNEVTLRLSAQAMTETAARGMIDKVDHQIKATIGPYFYGYGDDNSLVTTVINQMIAAKLSITAAESLTAGLFQSTIGSVSGVSAIFPGGFVTYANEAKHQLVNVPQAIIDAEGVVSEATAKAMASGAKQQLNTDVGISFTGVAGPGTLEGQPAGTVWIGLAYRDRPVKAKQYHFAGNRQQIRER…
CP120642	fig|1590.3552.peg.58	CP120642_69924_69340	69924	69340	-	P4B09_00350	CDP-diacylglycerol--glycerol-3-phosphate 3-phosphatidyltransferase (EC 2.7.8.5)	pgsA, PGS1	CDP-diacylglycerol---glycerol-3-phosphate 3-phosphatidyltransferase [EC:2.7.8.5]	gene_name|pgsA,locus|P4B09_00350,protein_id|PRJNA946199:P4B09_00350	isu;Glycerolipid_and_Glycerophospholipid_Metabolism_in_Bacteria icw(1);CBSS-257314.1.peg.676	ttgaatttacctaataaattaacggtgtttcggattattctgattccagttttcattcttattatggtgttaccccttagttggggacaggttgtgtgggctggaacaacaattccagtcacccaagtggttgcaactgtcatttttgcggttgcgtcattaactgacttagcggacggcaagattgcccggggtcaacacttggttacgaattttgggaagtttgcggatccactggcagataagatgttagtaatgaccgcgttcatcatcttagttcggttaaatgcggcccctgattgggtcgttgccattatcatgtgtcgtgaactcgcggtaacggggttacgattattgattgttgaaaataatggtaaagtgatggctgctgctatgccc…	MNLPNKLTVFRIILIPVFILIMVLPLSWGQVVWAGTTIPVTQVVATVIFAVASLTDLADGKIARGQHLVTNFGKFADPLADKMLVMTAFIILVRLNAAPDWVVAIIMCRELAVTGLRLLIVENNGKVMAAAMPGKIKTTTQMIAIIFLLLNNVLFAAIHIPFAAIMLYICLFFVIYSGIDYFVQNRDVFADGFK
CP120642	fig|1590.3552.peg.59	CP120642_70819_69947	70819	69947	-	P4B09_00355	Transcriptional regulator in cluster with unspecified monosaccharide ABC transport system			locus|P4B09_00355,protein_id|PRJNA946199:P4B09_00355	isu;Unspecified_monosaccharide_transport_cluster icw(3);CBSS-257314.1.peg.676	atgagtgaaaataacgaagaaacaacaacgattggggcgcgcttaaaggctgcccggacagcgaaaggcctcacaattgatgatttgcaacaaatcaccaagattcagaaacgctatttgattgcaatcgaagatgaacagttcgataaacttcccggtgatttttacgttcgggcgtttgttaagcaatatgcggaaacagtcgctttagatggtaacgcgttgttagaagaatatcgagaccaattaccgagtgttcatactgaaaccatcgttgaaaatgttgatgaagttcaacctacccgggttgctagtcgcgaacaacctgcttcaccagcgagccgcgtgcgtaactatttaccaacgatcatcgtcactgccattgtggttttgattttg…	MSENNEETTTIGARLKAARTAKGLTIDDLQQITKIQKRYLIAIEDEQFDKLPGDFYVRAFVKQYAETVALDGNALLEEYRDQLPSVHTETIVENVDEVQPTRVASREQPASPASRVRNYLPTIIVTAIVVLILLFIWFMAVRTHAGSSSSTSADSSSVQVSSSKKQSSSSKASSSAKSSSKASSAKEQTIKANGSSDTAYTLTNGADKNKVVIKSTKAAWTSVTTNGTQTWQGTLKADGSHTLTLPSNATTVKFQFGNATATTVTINGKAFNFNPKNSTSQVRTITLTIK
CP120642	fig|1590.3552.peg.60	CP120642_72224_70923	72224	70923	-	P4B09_00360	FIG009210: peptidase, M16 family			locus|P4B09_00360,protein_id|PRJNA946199:P4B09_00360	icw(1);Unspecified_monosaccharide_transport_cluster isu;CBSS-257314.1.peg.676	atgaaagtaaaaaaatatgatcaatttaatgaaagttgttatcaagctcagttggataatgggctgacggtgacgttgttacctaaggccggttatcacaaaacgtacgcaacgtttacaacgaactatggctcgatcgacaatacctttgttccagccggaagtactgaaatgcaacgcttcccagatggaattgcccactttctggaacataaaatgtttgagaaggctaaccatgatgcgtttcaaatttttggtcagtacggggcgagcgcgaacgccttcactagcttcacgaagacgagctatttgttctcagctacccggcacctgcaggacaacctcatgaccctcttagattttgttcaagatccgtattttacgccagcgacagttgac…	MKVKKYDQFNESCYQAQLDNGLTVTLLPKAGYHKTYATFTTNYGSIDNTFVPAGSTEMQRFPDGIAHFLEHKMFEKANHDAFQIFGQYGASANAFTSFTKTSYLFSATRHLQDNLMTLLDFVQDPYFTPATVDKEKGIIGQEIEMYDDDPSWRLYFGMIGNLYPNHPLQYDIAGTTESIAKITADDLYAAYRTFYHPENMTLFVVGNFDPDEVLGWITTNQATKKFAAFQPIERKIPETATDGHDIIPYRTIDMPVNRAKSIVGVKGLLPIEAGAAALKYRAAVNVLLELLFGDTSADYLRLYDQGIIDDTFGYDFELQSGFNFVTFSGETDDPAQFDAAIIDVLENWRTAVVGQEAALALVKKEMIGRVVFMANSLEAIANRYDQRLFGTATIFDEPG…
CP120642	fig|1590.3552.peg.61	CP120642_73453_72221	73453	72221	-	P4B09_00365	FIG001621: Zinc protease			locus|P4B09_00365,protein_id|PRJNA946199:P4B09_00365	icw(2);Unspecified_monosaccharide_transport_cluster icw(2);CBSS-257314.1.peg.676	ttgacgacggttcagagtcatcaatttaaaaccaaccagattattatcaattttcgggcaccgcttgcacgtgaaacaattactcagcggtcgctactatcgaatttattagaaacaagttctcgtgattatccagatcagcgagcgttagccaacgcattggctgccatgtatggtgctgcgtttggtgcgggtgttagtcgtaagggaccaacgcataacttgcaattagccatcaccgttgcgaatgaacggtatttggcaacggatcagccactgacaaatcaggccatccagtttttacaacaagtcgttttacagccgctagtggcggacggtcagtttgatcaagcgacgtttgaccgccaaaaaaagaatttggaagcggcgattatgtcg…	MTTVQSHQFKTNQIIINFRAPLARETITQRSLLSNLLETSSRDYPDQRALANALAAMYGAAFGAGVSRKGPTHNLQLAITVANERYLATDQPLTNQAIQFLQQVVLQPLVADGQFDQATFDRQKKNLEAAIMSVADDKQYYAAQQLNTALFADEPAQQVPSYGTASDLAALTAEGLYDYYQMMIQNDQIDIIVTGDVDEAAVLAQWQQAGFEDRLTGRPRPFYQHHNTNQYVEVSEQQALSQAKLNLGYDLPVSYRGNHYYAALVFNELFGGSPLSKLFMNVREKASLAYYASSSLDTFRGVLKVQAGIDGKNHDQVLAIIAAQLTAIQAGDFTDDLVEQLKLGLINDFESSLDSQRTFAVQALIDDLTQQRVTDTEWLWQIQSVTREQIIAVAKMVTL…
CP120642	fig|1590.3552.peg.62	CP120642_73695_75047	73695	75047	+	P4B09_00370	Aspartokinase (EC 2.7.2.4)	lysC	aspartate kinase [EC:2.7.2.4]	locus|P4B09_00370,protein_id|PRJNA946199:P4B09_00370	idu(1);Lysine_Biosynthesis_DAP_Pathway,_GJO_scratch idu(1);CBSS-216591.1.peg.168 idu(1);Threonine_and_Homoserine_Biosynthesis	gtgaaagtaattaaatttggtggcagttcccttgctagtagtcagcaactgcaaaaagtcctcgcgatcgttgaggctgatcaaaaacgtaaatatgtgattgtatcggcacctggtaaacggttcgatggcgacaccaaagtcactgatttacttattcaatatgcccgtcaaacgatccatcatcaagatacgcaagccgttaccgcagctatcattgaccgttatgcagaaatcggtcacgggtttaacgttcccgaagcacaattgactccgatttttgaaacaattcgcaacttaccaaaacaatcatacgccgacaacacctacttgatggcagctttcaaagcgcacggcgaacgtctcaatgcgcaactggtcgccgctgtttttcaacaa…	MKVIKFGGSSLASSQQLQKVLAIVEADQKRKYVIVSAPGKRFDGDTKVTDLLIQYARQTIHHQDTQAVTAAIIDRYAEIGHGFNVPEAQLTPIFETIRNLPKQSYADNTYLMAAFKAHGERLNAQLVAAVFQQSGLNARYLDPKDAGMVVTDVPDDAQIIKSSYDQLAKWANSEQILVIPGFFAYNRNGQICTFSRGGSDITGAIIARGVHAERYENFTDVDAIYAVNPSLVAKPAAISEMTFTEMRELSYAGFSVFHDEALIPAIEGNITVNVKNTNHPEAPGTLIQSTREPNPHYPVTGIASSSSFCSLYLRKYLLNKEVGLGRKILTILENHHISYEHMPSGIDDLTIIFDEHQLTPELEKTLVAEISAAINPDEIYFTHDYSILMLVGENMRNRV…
CP120642	fig|1590.3552.peg.63	CP120642_76970_76131	76970	76131	-	P4B09_00375	amino acid ABC transporter, amino acid-binding protein	ABC.PA.S	polar amino acid transport system substrate-binding protein	locus|P4B09_00375,protein_id|PRJNA946199:P4B09_00375	ff	atgaagaaaagattatttgcactcagtttgatcgttgtgatgctcctgggtatggcaacgacgttaagtggctgtggtcaaaatgtgactaaacgcgctgacacccaagatacttggtctaaaatcaagaaacgcggttacgttgtcgttggtttggacgacagttttgtcccgatgggctttcgcgaaaagtctgggaaactagttggttatgatatcgacctcgcccgggccgtctttaagttgtacggtattaagatcagctttcaaacgattgactggtccatgaatgcgaccgaattgcgcaatggcacaattgatttgatttggaacggctacacgaaaaatccccaacgtgaaaaagtggtggctttcagtaatacttatttgaagaacaag…	MKKRLFALSLIVVMLLGMATTLSGCGQNVTKRADTQDTWSKIKKRGYVVVGLDDSFVPMGFREKSGKLVGYDIDLARAVFKLYGIKISFQTIDWSMNATELRNGTIDLIWNGYTKNPQREKVVAFSNTYLKNKQVLVSLKKNHINSFDDMTGKTLGVQSGSSGYESLENNPKLLKDKIAKKTPVQYDTFTNAFLDLNAGRIKGLLIDSVYASYYIKHEANSADYQETQGTFKSEDFAVGMRKGDKTMKRKINAGLKTLKANGTLDKINKKWFGNQKVEN
CP120642	fig|1590.3552.peg.64	CP120642_77623_76982	77623	76982	-	P4B09_00380	amino acid ABC transporter, ATP-binding protein	ABC.PA.A	polar amino acid transport system ATP-binding protein [EC:7.4.2.1]	locus|P4B09_00380,protein_id|PRJNA946199:P4B09_00380	ff	atgttagaactaaaaaatattacaaaaagctttggttcacggacaattattaagaatttgaatttaaccgttaaggatggcgagattctaagtattgtgggcccttcaggtgctggtaaaacaacgttattacgctgtattacggggcttgaaaaggtgaatgccggtgagttcttagtcgacggccaaccatttgacccctatactaatcggagtaacgatagtgtgattggtgttgtattccaaaattttgaattgtttcccaatttaacagtcatgcagaatattactttagcaccgaccacggtcttaaagcagtctagcgcagaagcagaacagcaggcgcagactttattagatcgtttgaatctcggtgatcacgctgaccagtatcctttc…	MLELKNITKSFGSRTIIKNLNLTVKDGEILSIVGPSGAGKTTLLRCITGLEKVNAGEFLVDGQPFDPYTNRSNDSVIGVVFQNFELFPNLTVMQNITLAPTTVLKQSSAEAEQQAQTLLDRLNLGDHADQYPFELSGGQKQRVAIARALAMKPNVLCYDEPTSALDPNLRQEVEKLILGLKADGMTQIVVTHDLTFAENIADEMFHVEPTKKQ
CP120642	fig|1590.3552.peg.65	CP120642_79563_78757	79563	78757	-	P4B09_00390	Septum site-determining protein MinD	minD	septum site-determining protein MinD	gene_name|minD,locus|P4B09_00390,protein_id|PRJNA946199:P4B09_00390	icw(1);Septum_site-determining_cluster_Min	atgggaaaagcaattgtcatcacctctggtaagggtggggtcggcaaaacgaccactacggccaatttagggacggcccttgctttgatgggcaagaaagtttgcttagttgatttagatattggattgcggaatttagacgttattttgggtctcgataaccggatcctttatgatattgtggatgtagttgcaggtcgtgctcaaatacggcaggcgttggtcaaagacaagcggtttgatgacttattgtttttattgccagctgcacaaaatgcggacaaggatgcattgaatcctgaccaagttcgggcaatcgtagacgagttgaaaccagattttgattacgttttgctcgactgtcccgccggaattgaacaaggtttcatgaatgcgatt…	MGKAIVITSGKGGVGKTTTTANLGTALALMGKKVCLVDLDIGLRNLDVILGLDNRILYDIVDVVAGRAQIRQALVKDKRFDDLLFLLPAAQNADKDALNPDQVRAIVDELKPDFDYVLLDCPAGIEQGFMNAIAGADAAIIVSTPEISAIRDADRVVGLLEQYPLAEAPKLVINRIRTRMMQDGETMDIDEITHHLSIDLLGIVFDDDAVIRTSNNGEPIVLDPKNPASQGYRNIARRIEGETVPLMNLDTPKPGVWSRIAGIFHRGK
CP120642	fig|1590.3552.peg.66	CP120642_80230_79610	80230	79610	-	P4B09_00395	Septum site-determining protein MinC	minC	septum site-determining protein MinC	locus|P4B09_00395,protein_id|PRJNA946199:P4B09_00395	isu;Septum_site-determining_cluster_Min	atgcaacagagtgtagttttaaaggccagtaatgacggctatgaactgattttacggcaagaagcaagtttcgatgatattatggtcgacttgaaggtcttgttggatcggttgcaggctgataatacgactgataaacaaatctcgtttgacctggatacggctagtcgactactgactgcggaacaaaatcaaaaagtgacacagttgattcaacgatatccgttattcagtattcataagctaacggcagatgttattttgacggcggatgctttagcgatgattgaacgtgatacggtgcatctggttaatcagattattcgcaacggtcaggtcgttgagattacgggggacgtgttgttcttcggtaagatccatgaaggtggggtgctccgg…	MQQSVVLKASNDGYELILRQEASFDDIMVDLKVLLDRLQADNTTDKQISFDLDTASRLLTAEQNQKVTQLIQRYPLFSIHKLTADVILTADALAMIERDTVHLVNQIIRNGQVVEITGDVLFFGKIHEGGVLRATGSIFVMGEVNGALEAGYPDHNDAVIVSPLATVPRVRVGELLELVTLKKLLMGRTSSILMTFKRWTTSRSSN
CP120642	fig|1590.3552.peg.67	CP120642_80770_80252	80770	80252	-	P4B09_00400	Rod shape-determining protein MreD	mreD	rod shape-determining protein MreD	gene_name|mreD,locus|P4B09_00400,protein_id|PRJNA946199:P4B09_00400	icw(1);CBSS-354.1.peg.2917	gtgcgttactcaagattaaaaatcatctttccaattgggttatttgttgcactctttttagacggctcggtgtcaaatgtttttgccggtaaactatttagttacccgtacgccagtgttttacacctagttttactgtggattgtcttcgctgtctttttagacgaccgtgataatctgtcggttggaatctggtctgcattcgtgggcttggtgtttgactggtactatactgggattttaggcgtttacatgattggcttaccgttggtagtctatatatgtcgacaaatcaagccatggatcgacctgaactttttaacgttactgatgatctatattattaatttgaccattttggaagcatttacgtatatttggtacgcgatgagccatgtg…	MRYSRLKIIFPIGLFVALFLDGSVSNVFAGKLFSYPYASVLHLVLLWIVFAVFLDDRDNLSVGIWSAFVGLVFDWYYTGILGVYMIGLPLVVYICRQIKPWIDLNFLTLLMIYIINLTILEAFTYIWYAMSHVISSGLADFAVYTLGSTIAVNLAIFVILYYPMRRLYLSVN
CP120642	fig|1590.3552.peg.68	CP120642_81628_80783	81628	80783	-	P4B09_00405	Rod shape-determining protein MreC	mreC	rod shape-determining protein MreC	gene_name|mreC,locus|P4B09_00405,protein_id|PRJNA946199:P4B09_00405	isu;CBSS-354.1.peg.2917	atgcaaaagtttttttctaaccgaaaactagtgattgcgattgtcgtgttcattattagtttcggcttgatgagtgtctcagtagccattcgtgataagaaatcgacaccaccattgatccaacaatttggaaacgatgtggctggtgcggttgaccgggtgattgcttggccagtcaatggcttacaaagtgcgaccaactcagtttctgacttgttgaacacctatcaagaaaatcaaaaattgaagaagcaagttgatcaactggcgcaggccaaggttagtgcccagacgacgcgtgcggaaaacaagcagttacgcaagcagttgaaattaaataattcgttatctgattatacgacggtgaccgccaatgttttgacgcggacaccatcatct…	MQKFFSNRKLVIAIVVFIISFGLMSVSVAIRDKKSTPPLIQQFGNDVAGAVDRVIAWPVNGLQSATNSVSDLLNTYQENQKLKKQVDQLAQAKVSAQTTRAENKQLRKQLKLNNSLSDYTTVTANVLTRTPSSWMNQLVISKGATSGVKKNMPVMSQKGLIGRVVEVNQTNSKVELISNTSSSSNKFAIQITNSAGKTVNGIISGYDKSNNLLEMGSVTSNVKIKKGDKVVTSGLGGNTPKGLYVGTVASVKQDDYGLASEVEITPAADLSDLTVVTVAEQ
CP120642	fig|1590.3552.peg.69	CP120642_82703_81699	82703	81699	-	P4B09_00410	Rod shape-determining protein MreB	mreB	rod shape-determining protein MreB and related proteins	locus|P4B09_00410,protein_id|PRJNA946199:P4B09_00410	ff	gtgttcggatttgggacaaagaatatcgggatcgatctcggtacggccaacacaattgtgtacgttgacggcaagggcatcgtattacgtgaaccatccgtagttgcgaagaacacgaaaactggtgaaattgtatcagttggttcagaagcacgggatatgattgggagaaccccagcaagcattgtggcgattcggccaatgaaggatggcgttattgcggactacgatacgaccgttgcgatgatgaagtactttattcaaaagacactcggccgctcaaatggtaagccatacgtcatggtttgtgtaccaagtggggttaccgaagttgaaaagcgggccgttattgatgcaacacgggttgcaggtgcgcgggatgcatatgtcattgaagaa…	MFGFGTKNIGIDLGTANTIVYVDGKGIVLREPSVVAKNTKTGEIVSVGSEARDMIGRTPASIVAIRPMKDGVIADYDTTVAMMKYFIQKTLGRSNGKPYVMVCVPSGVTEVEKRAVIDATRVAGARDAYVIEEPFAAAIGAGLPVMDPTGSMVVDIGGGTTDVATISLGGIVSSRSIRMAGDKIDDSIIYHVRQKFNLLIGERTAEQLKIDCGSASLEAAEDLEGSTIRGRDLLSGLPKTVEISSVDVSEAIQEVVSEIISAIKETLEETSPEIASDVIDHGIVLTGGGALLKNLSEVIADETKVPVFIANEPLDCVAVGIGESLKSIDVMKKR
CP120642	fig|1590.3552.peg.70	CP120642_83565_82930	83565	82930	-	P4B09_00415	DNA repair protein RadC			locus|P4B09_00415,protein_id|PRJNA946199:P4B09_00415	isu;DNA_repair,_bacterial	atgacgatgatcagcgaagaacaaataccgacagcacaagttcgtgaattaatgcaagcctactttgggacgtttttacccaacgacgcggtgactagcgcgatgcaggcctttgagcgtgagtacccgatagaggacgctatagagtggttacatgagtcgtctgaaaatccgcgctggcaaggtttaatcgtggcgctcagatgtgggcaactattaccccggccaagtcgattaattttggggcaggtatatggtagtgaacaactgggagccgttttagcacgggactttgccaacttagagcaggaacagttgcaattgttatgcttagatacgaaaaatcaagtgatcaaacgccaggtcgtctttcagggcacgctcaatagttgtccggct…	MTMISEEQIPTAQVRELMQAYFGTFLPNDAVTSAMQAFEREYPIEDAIEWLHESSENPRWQGLIVALRCGQLLPRPSRLILGQVYGSEQLGAVLARDFANLEQEQLQLLCLDTKNQVIKRQVVFQGTLNSCPAQPREIIKVALTTPTARVVIAHNHPSGDVTPSKKDVEFTKRLQLACELMGLPLLDSFIIGVNDYFSFAEQGVLNCNTDS
CP120642	fig|1590.3552.peg.71	CP120642_85071_83737	85071	83737	-	P4B09_00420	Dihydrofolate synthase (EC 6.3.2.12) @ Folylpolyglutamate synthase (EC 6.3.2.17)	folC	dihydrofolate synthase / folylpolyglutamate synthase [EC:6.3.2.12 6.3.2.17]	locus|P4B09_00420,protein_id|PRJNA946199:P4B09_00420	idu(1);Folate_Biosynthesis idu(1);Folate_Biosynthesis	atgattgacacttattcagcagcattagcctttattcacggccggactcagttcaaaaaagccccgacactcagtcgtatgcgccaattcttacatgaattgggtgatccacagttaaaggtggccggcattcacgtggcggggaccaatggcaaggggtcgacggttgcgaatttacgcgaattatttatggcagatgggctaacggtgggaactttcacgtcgccgttcattgttcgcttcaatgaacggatcagtgttgacggcacccccatcagcgatgaagaacttgttggtctggtgcaacagattcaaccgatcgttgccaagcttgacgcgacattggcaagtgggggccccacagaatttgagatcattaccgcaatgatgtttctttac…	MIDTYSAALAFIHGRTQFKKAPTLSRMRQFLHELGDPQLKVAGIHVAGTNGKGSTVANLRELFMADGLTVGTFTSPFIVRFNERISVDGTPISDEELVGLVQQIQPIVAKLDATLASGGPTEFEIITAMMFLYFAAQPIDIAIIEVGLGGLYDSTNVWTPAVSVITTIGYDHMQILGNTLTAIATQKAGIIKTQVPVIVGKLPAEAQQVMIDTAMSKRAPLRTLGVDFTTKLLPPQGWQERFNFDGLEAHFKDLTTPLLGDYQVDNAAVAIAAYLTYHQATQLPVVTSDVKAAVTATQWPGRFERLNQDPLIMIDGAHNEPAVTELAATLSERFGQQTVYVIFAVLADKQHQQMIQTLGALPNVQLRLTQFEGPNAKRPATDPTMLAHEMPNGRTAEVF…
CP120642	fig|1590.3552.peg.72	CP120642_87914_85245	87914	85245	-	P4B09_00425	Valyl-tRNA synthetase (EC 6.1.1.9)	VARS, valS	valyl-tRNA synthetase [EC:6.1.1.9]	locus|P4B09_00425,protein_id|PRJNA946199:P4B09_00425	isu;tRNA_aminoacylation,_Val	atgtcagaagaaccaactactgatatgccaactaagtatgatccgaccgccgtggaatcaggtcgttatcagacttggttagaccaagatttatttaagccttcgggcgacaagaaagctaaaccctattcaatcgtgattccaccgccaaatgtcacgggtaagttgcatttaggccacgcttgggataccacgttacaagatattattattcgtcagaaacgaatgcaaggttttgatactttatggttaccaggaatggatcatgccggcattgccacacaggcaaaggttgaggccaaactgcgcgaacaagggatcagccgttacgatcttggtcgtgagaagtttattcaacaagtttgggattggaaagacgaatacgcgtcgattatcaaa…	MSEEPTTDMPTKYDPTAVESGRYQTWLDQDLFKPSGDKKAKPYSIVIPPPNVTGKLHLGHAWDTTLQDIIIRQKRMQGFDTLWLPGMDHAGIATQAKVEAKLREQGISRYDLGREKFIQQVWDWKDEYASIIKQQWAKMGLSLDYSRERFTMDDGLSDAVKKVFVDLYNKGLIYRGEYIINWDPQARTALSDIEVIHKDDKGAFYHVKYPFADKDYTFNGKHYIEIATTRPETMMGDTAVAVNPSDDRYKELVGKKVILPLAEREIPIIADAYVDPEFGTGMVKITPAHDPNDFKVGNRHDLKRINTMNDDASMNANAGKYEGMDRFEARKAMVKDLEDQDLMIKIDPIVHSVGHSERTDVQVEARLSTQWFVKMKPLAEQALKNQEGDDAVDFIPKRF…
CP120642	fig|1590.3552.peg.73	CP120642_88732_88238	88732	88238	-	P4B09_00430	Thiol peroxidase, Tpx-type (EC 1.11.1.15)	tpx	thioredoxin-dependent peroxiredoxin [EC:1.11.1.24]	gene_name|tpx,locus|P4B09_00430,protein_id|PRJNA946199:P4B09_00430	isu;CBSS-257314.1.peg.752 isu;Thioredoxin-disulfide_reductase	gtgcaagtattatttcatgatcaagcattagacttagtcggtgaaccgttacaagatggtgaccagttaccgaagttcaaagtgttcactacccatgatgaaaagattaagactaaggacttgctaggtaagcctgtcttgttaagtgtgatgccagatattgatacgcgagtttgttctattcaaacaaagaagttcaatcaacaggctgataagtacccccacgttcaatttttagccatttccaataacgcggttgctgaccaagctggttggtgcgctaaggaaggcgttaagaacttaacggtggcttccgatgaagaactatcctttggttacgccaccaatctatacttgcccaacaatgggacgttgacccgggcgatttatgtcgctgat…	MQVLFHDQALDLVGEPLQDGDQLPKFKVFTTHDEKIKTKDLLGKPVLLSVMPDIDTRVCSIQTKKFNQQADKYPHVQFLAISNNAVADQAGWCAKEGVKNLTVASDEELSFGYATNLYLPNNGTLTRAIYVADAAGKIVYHEIVPDVSHEPNYVAALDALKQFE
CP120642	fig|1590.3552.peg.74	CP120642_90210_88972	90210	88972	-	P4B09_00435	Glutamate--cysteine ligase (EC 6.3.2.2)	gshA	glutamate--cysteine ligase [EC:6.3.2.2]	locus|P4B09_00435,protein_id|PRJNA946199:P4B09_00435	isu;Glutathione:_Biosynthesis_and_gamma-glutamyl_cycle	atggagtggcaacaattattaatggaaaatacggcgttgatcaatgcacaggttgttcagattgggctggaacgggaaggccagcgggtaacggtgaccggtcatttggcggatacggcattatcaccaacacttatcagcgagttgtccggcctgcaacgggactttgcggagacacagttggagttagtcacccaaccgcaagcaagtgcggttgctgcgttgcacgccttaacgatgctcacacaacaagtccggcaaaggcttctgcctgaactgatttggccgctaagcatgccgcccacacttccacgagaagaccgggatattccaatcgctaagttggatgcggccgctgtcgcctatcgacaaggacttgctcaccgctatggccgacga…	MEWQQLLMENTALINAQVVQIGLEREGQRVTVTGHLADTALSPTLISELSGLQRDFAETQLELVTQPQASAVAALHALTMLTQQVRQRLLPELIWPLSMPPTLPREDRDIPIAKLDAAAVAYRQGLAHRYGRRRQMLSGVHCNVSLAASLMMGLYQAQTDSRDFTTFQNHCYLHIAQNYLHYRWLLTYLYGCSPCCWPQSGLTPPAQPVRSLRNSSSGYTNRPGVTVSYASLNDYCQTLQAAVDNGKLSATKEFYGQVRLRHAGGHSQLCQDGIQYLELRNLDLNPWAGAGIDLSQLTCLTWFVLLMLWLPVPASTDNWIQAGQRANEQVAVETPMQVTRQLTEGEQLADALQTMATSLHQPHALQVAQHILTSLHDPANTLAARWEQQTNDSLERATQ…
CP120642	fig|1590.3552.peg.75	CP120642_92803_91649	92803	91649	-	P4B09_00445	Cysteine desulfurase (EC 2.8.1.7)	iscS, NFS1	cysteine desulfurase [EC:2.8.1.7]	locus|P4B09_00445,protein_id|PRJNA946199:P4B09_00445	idu(1);Iron-sulfur_cluster_assembly idu(1);CBSS-84588.1.peg.1247 icw(1);CBSS-393130.3.peg.794 idu(1);Alanine_biosynthesis	atgatttattttgacaatagtgcgacgacgcaagctgctcctgccgtactggagacgtatacaacggtttcccaaaaaatttggggtaatccgtctagtttgcataactttggtgaaacggcctttcatttgttggaacaatcacgtcaacaaattgccggcttactaggtgtgcaagcccacgaaattttcttcacgtctggtgggacggaaggcgataattgggttttgaagggtacagcgattgaaaagcgggcctttgggaagcatctaattaccacggcggtggaacatcctgccattcataattcgatggaacaattgaaggaacttggttatgaagtgacttacttaccggtcgatcaggaaggccgcatcaacgtggcggacttgaaagcg…	MIYFDNSATTQAAPAVLETYTTVSQKIWGNPSSLHNFGETAFHLLEQSRQQIAGLLGVQAHEIFFTSGGTEGDNWVLKGTAIEKRAFGKHLITTAVEHPAIHNSMEQLKELGYEVTYLPVDQEGRINVADLKAAIRPDTILVSTMAVNNEIGTIQPLLGVAELLKQYPKIHFHIDAVQGIGKGIQNMIMNDRVDFVTFSGHKFHATRGVGFIYARNGRKLAPLMNGGGQESNWRSGTENLPAIAGMAKALRLLLTDEDGKVARERAIKQRIYEHIKSFPKVTIFSQPTTGFAPHILCFTINGVRGETIVHAFEDQGIYISTTSACSSKKHLASSTLMAMHVQENIATSAVRVSLDENNTLAEADQFIKVFDQLYQKFSKINADA
CP120642	fig|1590.3552.peg.76	CP120642_94335_93115	94335	93115	-	P4B09_00450	Septation ring formation regulator EzrA	ezrA	septation ring formation regulator	locus|P4B09_00450,protein_id|PRJNA946199:P4B09_00450	icw(3);CBSS-393130.3.peg.794	ttggaggatcagttagctaacttagaaagtgattttgatcatttttccgaattagccaaggctggcgatcatgacgcggctgaaaaggttttggatcagttacatcacgatactggcactcttgaaatggatattgatcggattccaccgatttataaggacctagtgagtgggtttcctgatcagttagccgaactggctagtggttatcaacaattaacggctcaacattttcactttgaggtcgaatcgattgatccagaaatcaaagcgttacagcaagcaatcgacgataatattgcgttacttggtgatttgaaagttacggatgctgaaaacggcaatcatgcgattgaaaagcggatcgaccacttatacgacgtgatgcaagcagagatc…	MEDQLANLESDFDHFSELAKAGDHDAAEKVLDQLHHDTGTLEMDIDRIPPIYKDLVSGFPDQLAELASGYQQLTAQHFHFEVESIDPEIKALQQAIDDNIALLGDLKVTDAENGNHAIEKRIDHLYDVMQAEIDAKAVVDQQQEEISKFLTHAMNQNHRLQIELDRLAQSYTLNNGEVERTRELNEQLKNIEAVYQADVTAITSKQAVFSEIAAHFAEQDEQLKGIEEEQVAINKGVASLTAEESKAHETLQRFDFEIHAIKRQVENLNLPGLPKDYLDYFKVVAKEIERLDHDINKLVINMEDITKQLIVIQADMATLKEKTSDLTDAAVMAEQLLQYANRYKTNHEEVQEASVEAQRLFTETHDYARSLEVIATAVDKVDPGSYKRIEDSYYANKQA…
CP120642	fig|1590.3552.peg.77	CP120642_94835_94320	94835	94320	-	P4B09_00455	Septation ring formation regulator EzrA			locus|P4B09_00455,protein_id|PRJNA946199:P4B09_00455	icw(3);CBSS-393130.3.peg.794	atgcaagtagcaatcggcattgttgtggttgcgattgtcatctacgcggcggtcaaaggctttcaattttatatcgacaagcaagtccgtcaattgacggaacggcaacaggcgctagtcaagcaatcgcagaccacagatttcgaaaaaattgaacaactcggactaacgggcggatcgttagcgaagttggaagcgttgcagagcgctggtcaagaagttgataatgatcagttacccgccgttagtgagcaattaacggccattacttcgcaggcgcggggcatcagatttctcgatgctcagcagaatctgaagaaggttgcggccacattagatacgattgaacaacgacaggcagaaattcgtcagggcttgcaggccttagatgacgcggat…	MQVAIGIVVVAIVIYAAVKGFQFYIDKQVRQLTERQQALVKQSQTTDFEKIEQLGLTGGSLAKLEALQSAGQEVDNDQLPAVSEQLTAITSQARGIRFLDAQQNLKKVAATLDTIEQRQAEIRQGLQALDDADAAHRQAVASLEKKYQNIRKTLLSQNFSFGRASTNWRIS
CP120642	fig|1590.3552.peg.78	CP120642_95007_95468	95007	95468	+	P4B09_00460	Free methionine-(R)-sulfoxide reductase, contains GAF domain	msrC	L-methionine (R)-S-oxide reductase [EC:1.8.4.14]	locus|P4B09_00460,protein_id|PRJNA946199:P4B09_00460	isu;CBSS-393130.3.peg.794	atggctaccacggaaacatcacttatgaaccaacaactcgacgccctactgtttcaagaaactaacctggtcgcgaacttagctaatgctagtgccctcctcaacagtacttatgacaaccttaactgggccggcttttacttatttaacgaacaaactggcgagctcgacttaggtcccttccaaggcaaagtcgcttgcatgcacatcaaagttggggctggtgtcgtcggaactgcttttgaaacgcaaacgaaccaacgggtagccgatgtccatcaattccccggccacatcgcttgtgacagcgccagcaactctgagatcgtgatcccaatcaccaaggacggccaccaaatcggcgtactcgacgtcgactctccatcattagaccgattc…	MATTETSLMNQQLDALLFQETNLVANLANASALLNSTYDNLNWAGFYLFNEQTGELDLGPFQGKVACMHIKVGAGVVGTAFETQTNQRVADVHQFPGHIACDSASNSEIVIPITKDGHQIGVLDVDSPSLDRFNADNEAELTEFVAILTSHID
CP120642	fig|1590.3552.peg.79	CP120642_95670_96278	95670	96278	+	P4B09_00465	SSU ribosomal protein S4p (S9e)	RP-S4, rpsD	small subunit ribosomal protein S4	gene_name|rpsD,locus|P4B09_00465,protein_id|PRJNA946199:P4B09_00465	icw(4);CBSS-393130.3.peg.794 isu;Ribosome_SSU_bacterial	atgtctcgttatacaggtccaagttggaaaatttcccgtcgtttgggaatgtccctttcaggtactggtaaagaattagctcgtcgtccttacgcacctggtgatcatggccaaggtcgtcgcggtaagctttctgaatacggtacacaattacgtgaaaagcaaaagttacggatgatgtacggtttaactgaacgtcaattcgctaacttattcatcaaagctggtaagattcgcgaaggtaagcatggtgttaacttcatgatcttactcgaacgtcgtttggataacatggtttaccgtttaggcttagcaacaactcgtcgccaagctcgtcaattagtaaaccatggtcacatcactgttgatggcaagcgtgttgacatcccttcatacgaa…	MSRYTGPSWKISRRLGMSLSGTGKELARRPYAPGDHGQGRRGKLSEYGTQLREKQKLRMMYGLTERQFANLFIKAGKIREGKHGVNFMILLERRLDNMVYRLGLATTRRQARQLVNHGHITVDGKRVDIPSYEVSVGQVVSVREKSKKLAVITGAVEAVVARPNFVQFDADKLEGSLTRLPEREELEADIDESLIVEYYNKL
CP120642	fig|1590.3552.peg.80	CP120642_96963_96337	96963	96337	-	P4B09_00470	FIG00745657: hypothetical protein			locus|P4B09_00470,protein_id|PRJNA946199:P4B09_00470	ff	ttgtttacaaatcaagattttgaaatttttaatgaccagacgttagcgggccgcatgcatttaatcaaaacggtgatcgatcctaagttcgaacaggtcgcaccaacgattatagcgagtttacaaacacctagcgagccaccgttctacgcgcacgttgccaaacatttacggcgatttaagaatccaccggtagacacttgggtcgcttttagtcaaaacaaacggagctacaaagcctggccacattttgaattggggctatggcctgaccgtttgtttatctattttgatattttggatgagtgtaaaccggccgtgcaggcaaagatgcaactcgcagatttaacaccacttttgaaggccttgccggcgggctatgttatcagtaataatcat…	MFTNQDFEIFNDQTLAGRMHLIKTVIDPKFEQVAPTIIASLQTPSEPPFYAHVAKHLRRFKNPPVDTWVAFSQNKRSYKAWPHFELGLWPDRLFIYFDILDECKPAVQAKMQLADLTPLLKALPAGYVISNNHGVPATQLATPANITQAIKKFDQYKHSELVVGRAVLVGDPLFEDADTLNKLIITTFKQLLSIYQPVMAAVSAERQV
CP120642	fig|1590.3552.peg.81	CP120642_97097_97561	97097	97561	+	P4B09_00475	FIG00743012: hypothetical protein			locus|P4B09_00475,protein_id|PRJNA946199:P4B09_00475	ff	atggctgaaacagataaacaaccagttgaccgcatcgaaacggccatgcacgggacgccaaagttgcatcccgacgaacaacgcaagtacctggggacctttcgggaacgcgtcgaagtcgcagtgaccgttgcccaaattaaacaggccaattacgtcgacgcacttcatcaagcatttacgagccatccggatgaccaattatatattaatggtaatttagaccaggaactgattgggccgtatatcaaggcggctagtcaagccaatatcaaattcactatcaaaacggatgacatctaccacactgctgatgatgattacgcgcttgtattcactgctgcaagcgccattaaccaagatattattgatgttgcgcagcgttatccctcgcaggct…	MAETDKQPVDRIETAMHGTPKLHPDEQRKYLGTFRERVEVAVTVAQIKQANYVDALHQAFTSHPDDQLYINGNLDQELIGPYIKAASQANIKFTIKTDDIYHTADDDYALVFTAASAINQDIIDVAQRYPSQASSATPQAEKTPGLLDKFKKLL
CP120642	fig|1590.3552.peg.82	CP120642_98243_97617	98243	97617	-	P4B09_00480	membrane protein, putative			locus|P4B09_00480,protein_id|PRJNA946199:P4B09_00480		atgacaaaaaggaacttgcagttgtggctgagctatattgttattctgttaccaatgagctacggcgtcgtgaattatgcggccttgcccgccaaaatggctattcattttaatttggataatcaacctaatggaatggccgcaaaattattagtggtcgttggctttccaattatgatgatggcgtttcagctgatttgcgttggggtgacacggttgaatgccaatcataaggcaccggcgccacggtttgaacagatgatcatttggatcgtgcctgtactatcaagtgtgatctatgcgacaactatcagttataacttagaccatcaattggatatttggcgtattgccgttagtttgattgcctttattttcatggccatcgggaattatttg…	MTKRNLQLWLSYIVILLPMSYGVVNYAALPAKMAIHFNLDNQPNGMAAKLLVVVGFPIMMMAFQLICVGVTRLNANHKAPAPRFEQMIIWIVPVLSSVIYATTISYNLDHQLDIWRIAVSLIAFIFMAIGNYLPTISANQYAQMHRGGHTIRPMIWRRVRYWLGYTLVGGGILLLLSIVTTAWVSVSLMGIIVAALVIMSLYGTLARN
CP120642	fig|1590.3552.peg.83	CP120642_98521_98243	98521	98243	-	P4B09_00485	Transcriptional regulator, ArsR family			locus|P4B09_00485,protein_id|PRJNA946199:P4B09_00485	ff	atggcgttgaatacgacctttaaagcaattgcagatcctgtcagacgccagattttggaagatttacgccagaatcggcaatcggctggtgagattgcggctcatttcaagttaagtaatgcaacggtgtcttatcatctcaagcttttgaagcaagctggtttagttaccgtgaccaaggaaaaaaattatgtgtactatgagctaaatgcgagcgtatttgaggaaatgttgacgtggctatatcgttttagtccaaagcagggggatgaaaagtga	MALNTTFKAIADPVRRQILEDLRQNRQSAGEIAAHFKLSNATVSYHLKLLKQAGLVTVTKEKNYVYYELNASVFEEMLTWLYRFSPKQGDEK
CP120642	fig|1590.3552.peg.84	CP120642_101052_102332	101052	102332	+	P4B09_00495	Uncharacterized ATPase (AAA family) associated with cysteine desulfurase	ycaJ	putative ATPase	locus|P4B09_00495,protein_id|PRJNA946199:P4B09_00495	ff	atgcaacaaccattagcctaccggatgcgaccaaaaacgctgaaagacgttgtcggccagcaacaattggtcggcccaggcaagatcatcgcccggatggtcaaagccaaacgactatcatcaatgattctacacggcccaccaggtactggcaagactagtatcgcgagtgccattgccggttccaccaagtatgcttttcgcatgctgaatgcagctaccgacagtaaaaaacaacttcaaatcgtagccgaagaagccaaaatgagcgggacggtcattcttctgctggatgaaatccaccggttggataaaactaaacaagactttttattgcctcacttagaaagtggccgcatcattttgattggtgctacgaccgaaaatccatatattagc…	MQQPLAYRMRPKTLKDVVGQQQLVGPGKIIARMVKAKRLSSMILHGPPGTGKTSIASAIAGSTKYAFRMLNAATDSKKQLQIVAEEAKMSGTVILLLDEIHRLDKTKQDFLLPHLESGRIILIGATTENPYISINPAIRSRTQIFQVFPLTDDDIQHAVERALADEKNGLGSYHVDLAPAAMHHLCTATNGDLRSALNGLELAVLSSSPADDGTIAISQQTIEECLQKKALSADKDGDAHYDVISAFQKSIRGSDVNAALHYLARLVEAGDLKSIMRRLMVIAYEDIGLANPAACAHTVAAVQAADQLGFPEARIPLADAVIELALSPKSNSGISAIDAALTTIRDGHFGDIPADIKDAHYQGAAKLGHGVGYDFPHDHPGDWVAQQYLPDAIKSAKYY…
CP120642	fig|1590.3552.peg.85	CP120642_102963_103247	102963	103247	+	P4B09_00505	FIG00742610: hypothetical protein			locus|P4B09_00505,protein_id|PRJNA946199:P4B09_00505	ff	ttgattacattactgcttgtcatatacacgctcattgcgggttggctcagttattatctgctgacgcaccagtcccgaccatttctcttttttgacccgaacaaagcgccgacaatcaaacacgtcgcacgctatggtggcggcttaatgttactagttaccatcgcctgtttcgtgaccatctttgttcaagcgacaatgctaattgccattgtactggctagcggttcactgattatgatggcaattgcactaattttagtgagtttcatgcaaatctcatag	MITLLLVIYTLIAGWLSYYLLTHQSRPFLFFDPNKAPTIKHVARYGGGLMLLVTIACFVTIFVQATMLIAIVLASGSLIMMAIALILVSFMQIS
CP120642	fig|1590.3552.peg.86	CP120642_103314_103796	103314	103796	+	P4B09_00510	Universal stress protein family			locus|P4B09_00510,protein_id|PRJNA946199:P4B09_00510	ff	atgttacaacaataccaacacattttagttcctgttgatggttcttatgaagcggaattagcatttaaaaaggcggttgccgtcgcgaaacggaacggacctaacgcctcagttcacatgatccacgtggttgatacccgtgctttccaaaacatttctagttttgatacgaccatggttgaacaagtgaccgatactgctcaaaaaacgttggacaagtacgttgcagaagctaaggcggacggcttagataacgtggattattcgattgaatatggcgcacctaagacgattattgcgcgcgacgttcctaaggatatgggcatcgatttaattatgattggcgcaactggtctcaacgcggttgaacgcttattgatcgggtcagtcaccgaatat…	MLQQYQHILVPVDGSYEAELAFKKAVAVAKRNGPNASVHMIHVVDTRAFQNISSFDTTMVEQVTDTAQKTLDKYVAEAKADGLDNVDYSIEYGAPKTIIARDVPKDMGIDLIMIGATGLNAVERLLIGSVTEYVTRMAVCDVLVVRTDLENKPAPKPKKK
CP120642	fig|1590.3552.peg.87	CP120642_104481_103885	104481	103885	-	P4B09_00515	Beta-lactamase (EC 3.5.2.6)	penP	beta-lactamase class A [EC:3.5.2.6]	locus|P4B09_00515,protein_id|PRJNA946199:P4B09_00515	icw(1);Beta-lactamase icw(1);Tn552	atgcaggatcgttataccctgcgtgctgccgataaagttggtggaaccgggacgttgcaaacattaccagctggaagccagttgacgtatgctgaaatcacgaaacgcatgattacggagagtgataatacggctgctaatatcatgttggatcgtgttggcggcttctcggcggtcaacacggaaattgcacagttgggtctgactgatacaaaaatggctcggcggttaatggatactgccgcactaaaggccgggcatgataacgatacttcggttcgggatgtggcaacggtgctgaaacgactggcgaacctgcgtttgatctcgaacaaagccgatcacgcgatgttaacgattttgaaggcgaacacggatcacagtaagttggtcaaaaat…	MQDRYTLRAADKVGGTGTLQTLPAGSQLTYAEITKRMITESDNTAANIMLDRVGGFSAVNTEIAQLGLTDTKMARRLMDTAALKAGHDNDTSVRDVATVLKRLANLRLISNKADHAMLTILKANTDHSKLVKNLPTRATIYNKTGDYQAYGVQNDAAIVQNRQGTFIMTMMTASGERTAQTVAMNDLGQALYRAILEQ
CP120642	fig|1590.3552.peg.88	CP120642_105014_104397	105014	104397	-	P4B09_00520	Beta-lactamase (EC 3.5.2.6)	penP	beta-lactamase class A [EC:3.5.2.6]	locus|P4B09_00520,protein_id|PRJNA946199:P4B09_00520	icw(1);Beta-lactamase icw(1);Tn552	atgagttgtcaaaactgtggttaccaaaattcaccgcatgccgtgacttgcctaaaatgtggtcatcgtctaacgccagtgaatggtgatgtcaatcagcaaagccgagtccagcggcggcgtcaacaatcacggcggacaactttttcgagtcgctttaggccacaaacactccttggggtattaattgcggggttactattgctgggtggcggctatatcgtgggacaactattgtggtcgtctacgacatcggcaactgccgagtcggcaggtaaaagccaggtgcataagccggctgccagcgattctgacgcaccgatgaaggcaacacagacatttccgactacgacagttactgatctggttgcgcaagcaacgaatgggttggctggtcaa…	MSCQNCGYQNSPHAVTCLKCGHRLTPVNGDVNQQSRVQRRRQQSRRTTFSSRFRPQTLLGVLIAGLLLLGGGYIVGQLLWSSTTSATAESAGKSQVHKPAASDSDAPMKATQTFPTTTVTDLVAQATNGLAGQTSVAVMPLTGSQTVVLNNRAQRAGSLITLFIMVTAFDQVIKIIGACRIVIPCVLPIKLVEPGRCKHYQLEAS
CP120642	fig|1590.3552.peg.89	CP120642_105890_105132	105890	105132	-	P4B09_00525	Transcriptional regulator, xre family			locus|P4B09_00525,protein_id|PRJNA946199:P4B09_00525	ff	atgatgaaaatttgtaatcgattaggaattcgtttatcggaagtcattattgaaaatgacgaccagttatatcggaccttcaaaaaaattgatactttgattcgacatacacaactggaagaggctcaggatgtgttccagcatatccgtccgaagcagttacgtagtaatacggataagaaacagtattattactatgagggctatcttcaattagtgctcaatgacaatgctgacgaagccatctttaactttgggatgttgcttaatcagttcgtcaagtctagtcacgatatgtttgccatcctggccacacttggaaccggcttagcttatgaacgtaagcaggcctatgacaaggctgaaatttttgtcaaacaggcagttgctaccttacac…	MMKICNRLGIRLSEVIIENDDQLYRTFKKIDTLIRHTQLEEAQDVFQHIRPKQLRSNTDKKQYYYYEGYLQLVLNDNADEAIFNFGMLLNQFVKSSHDMFAILATLGTGLAYERKQAYDKAEIFVKQAVATLHTMDAQAMPMGDDDYLQNEILIYASAAQLYAKINFPEEALELIDLALKKAQESQSLYLLDRLYAQKAANEVVLNNVQSAHDHYYVAYALSLVTHNSSLTEKITKEMAEYHIAPLQVANDA
CP120642	fig|1590.3552.peg.90	CP120642_106027_105896	106027	105896	-	P4B09_00530	Transcriptional regulator, xre family			locus|P4B09_00530,protein_id|PRJNA946199:P4B09_00530	ff	atgagaatattaggagaaaaagtgcggcagttcagaaagcggaagggcatgtcgcagaaggaactggctgatgggatttgtactcaggcaacgattagtctaatcgagaaaaaagtaaaattccaagtatga	MRILGEKVRQFRKRKGMSQKELADGICTQATISLIEKKVKFQV
CP120642	fig|1590.3552.peg.91	CP120642_108036_106477	108036	106477	-	P4B09_00535	Glycerophosphoryl diester phosphodiesterase (EC 3.1.4.46)	E3.1.4.46, glpQ, ugpQ	glycerophosphoryl diester phosphodiesterase [EC:3.1.4.46]	locus|P4B09_00535,protein_id|PRJNA946199:P4B09_00535	idu(4);Glycerol_and_Glycerol-3-phosphate_Uptake_and_Utilization	ttgttaagtcgcggatggcacttagtgatgcagggagcgcgccaactggctggaccgctagcctgctggtggttggccggcatattgctggcggtactcgctaaggtgctcgggattctggtcggtggggtagtcagcttgctaggcttgttgcttttgagtgcctggttaccagccatggtcgctcgtagtaatcatgagtcgtggcaggccggtcaatttttgtatcgctgggtgctgttaatgtttacggcggtgtggtggttaccactcggttggttaggctatttagcaactttacaagcgagcatacaattgccagcgactgttcaaaatataatctttaatacgcgttatgactggcttcctgtggcgggatcactttggctgttgggctgg…	MLSRGWHLVMQGARQLAGPLACWWLAGILLAVLAKVLGILVGGVVSLLGLLLLSAWLPAMVARSNHESWQAGQFLYRWVLLMFTAVWWLPLGWLGYLATLQASIQLPATVQNIIFNTRYDWLPVAGSLWLLGWLISWKWLPALQRQLTAPTSWRNYWRTGWRISWWTVFKKSRNVWLFLISWLVMAIIGGGIVWASGAVSQLVSQFVAVFMMTVLQLLAWLMFMGWWSRLWPETAIAGHSNWQTGLLTLTGLLVLGGYAGWWLGTSPTAPLAIIAHRGVNGRDGVQNTTAALKRTVKQVQPDMVEMDIQPTADRHWVVMHDPTLKALAGQPGPVHEYPVDKLSGLPLREHGQKGYLSTFKQYFAVAHKLQQPLLVEIKSVGTADQLMGIFADNYAQRLI…
CP120642	fig|1590.3552.peg.92	CP120642_110353_109325	110353	109325	-	P4B09_00545	Bifunctional protein: zinc-containing alcohol dehydrogenase; quinone oxidoreductase ( NADPH:quinone reductase) (EC 1.1.1.-); Similar to arginate lyase			locus|P4B09_00545,protein_id|PRJNA946199:P4B09_00545	ff	atgcaggcaaaagcagttggattaacgcaagggttgccagtgagcgatccgaatagtttacaagatgtcaccattaatgtaaatcaacctcgtggccgtgatatcttagtagccgtcttagcaaccgcagtcaatccaatcgatacgaagcagcggcaaggtcaatcgccagtgacaacgccgcgaatactaggttttgatgccgttgctaaagtgttggcggtcggtgaagcagtgacaacgattatgacagatgatgtcgtttattatgctggcgccgtcgatcggccggggagtgatgctcagtatcaattggttgatgaacggttagttgcgtgtgccccgaaaacgtggtcgccggcgcagtcagctggtctgccgctaacgacactgacagct…	MQAKAVGLTQGLPVSDPNSLQDVTINVNQPRGRDILVAVLATAVNPIDTKQRQGQSPVTTPRILGFDAVAKVLAVGEAVTTIMTDDVVYYAGAVDRPGSDAQYQLVDERLVACAPKTWSPAQSAGLPLTTLTAWEALFEKLPFTAAADANLGQSVLIINGAGGVGSMAIQLAKWAGLQVITTTGKPETTEWVKRLGADIVLDYHQDLGSQLAAAGLQAVDHAILLHSTDQYLPLVTPLVRPLGTIVAVVTNQHPLPMALLKPKSLNFAWEFMFTKANYQLPSMATQGSILAQVAQLADAGVIVPTTKRTLAGINAANLRTAHTIVETGQMLGKIVLTAPFDA
CP120642	fig|1590.3552.peg.93	CP120642_111349_110375	111349	110375	-	P4B09_00550	FIG00743432: hypothetical protein			locus|P4B09_00550,protein_id|PRJNA946199:P4B09_00550	ff	atgcaagcagagaaattgatgcaggttaaggatgcagtgttaaagttaagacaacaacttcgagcgggacaaatctatcagtcactgcccagtcgaatggcaacgctgattaagcagttaccgagtaccgtgacaaccacggtaacgattccgagcgacgaagaggtgcttccactgattgcaacacttcatgagcagttgaagaaaggcacgttgaccgcgatgagcgacgatcaaatcaaattattgatggcacacgttggttcgctgaatccgctggttcgtgatcaaggcgtctactatttgttaaacgaggcattacagcagcaggtactcacaccggaacagttgggcgatatttttgatcagttgattcaagatcagatgttatttgcacac…	MQAEKLMQVKDAVLKLRQQLRAGQIYQSLPSRMATLIKQLPSTVTTTVTIPSDEEVLPLIATLHEQLKKGTLTAMSDDQIKLLMAHVGSLNPLVRDQGVYYLLNEALQQQVLTPEQLGDIFDQLIQDQMLFAHIDEPQNDAIYQRSFAILLLSVLLYADHAGLKFMTPARLDLVVEQMTVYILLEKDTRGFVGTTGWAHAYTHIGNILDELADESQLARADKLLLLAALIARYQKLTTPLIFGEPERLSTYLTLITNKHELYCDYLLTAMKDWHQQLMMHTRPASEAEWTQIFNRNRLLEALALHDDLPTAVVDYLDDELEFLG
CP120642	fig|1590.3552.peg.94	CP120642_112465_111548	112465	111548	-	P4B09_00555	L-lactate dehydrogenase (EC 1.1.1.27)	LDH, ldh	L-lactate dehydrogenase [EC:1.1.1.27]	locus|P4B09_00555,protein_id|PRJNA946199:P4B09_00555	idu(4);Fermentations:_Lactate	atgcgtaaatatggtgtgatcgggttaggccaagtcggtgcgacagtggcttatacgttggttcaacaaggaaccgttgatgaattagttttaatcgataagaatgaggccttggccaaggcgcaaaaactcgatttagacgacgcgtcacctcgtctaagctcaaccactaagattattttaaacgattattcagctttggccgatgccgaagtgttgatcgtggcttctggcaatattggtgccattgatatgaatagttccaagggtcgctttggtgagtatgatttaaaccaagcgattgtacgggagatcgcgcccaagattgtggcatctggcttcaagggtattttgatcgatattatgaatccgtgtgacgtcatgacggattatttacaa…	MRKYGVIGLGQVGATVAYTLVQQGTVDELVLIDKNEALAKAQKLDLDDASPRLSSTTKIILNDYSALADAEVLIVASGNIGAIDMNSSKGRFGEYDLNQAIVREIAPKIVASGFKGILIDIMNPCDVMTDYLQRMTGFPRQRVFGTGTFLDTARMQKYVGQAAGTNGKNVAGYVYGEHGNSQFVAWSTVSVNGQPIKNFPGLNLDQLEEDARQGAFAVMAGKHYTNFAIATCGVRLAEAVSADAQLACPVSAFDPQYGTYVGMPAVIGKNGIESLIQLDLTTDERASLAASAKFIKSQVDVLPQA
CP120642	fig|1590.3552.peg.95	CP120642_114247_113555	114247	113555	-	P4B09_00565	Methionine ABC transporter permease protein	metI	D-methionine transport system permease protein	locus|P4B09_00565,protein_id|PRJNA946199:P4B09_00565	idu(1);Methionine_Degradation	gtgaatgatcaaggattagattcatattttaaatttgcaaatgtcgattggggtagcatgatgtcggccacgtgggaaacaatttggttgacgattgtgtcgatggtcgtagttgccattctcggaatcgccttaggtctgttactttatgagacggcggggagtcagaatccgctggctaaggccttgaattggattgttgcgctgttcgtcaacgttttccggtcgattcctttcattattttgatcgtgctattattgccggtaacgtctaagttagttggaacgattatcggaccgcgcgcggccttaccatcactgattatttctgctgcgccattctatgcgcggatggttgaattggccttccatgaattggatcatggagtgattgaggcc…	MNDQGLDSYFKFANVDWGSMMSATWETIWLTIVSMVVVAILGIALGLLLYETAGSQNPLAKALNWIVALFVNVFRSIPFIILIVLLLPVTSKLVGTIIGPRAALPSLIISAAPFYARMVELAFHELDHGVIEAAESMGATRWQIIRKVLLPESMPALVSGITVTTISLIGYTAMAGAIGAGGLGNLAYQDGFQSNNNAITLVATVIIVIIVFIFQFIGDIAVRHIDKRVN
CP120642	fig|1590.3552.peg.96	CP120642_115934_115638	115934	115638	-	P4B09_00575	glycine cleavage system, H protein	gcvH, GCSH	glycine cleavage system H protein	locus|P4B09_00575,protein_id|PRJNA946199:P4B09_00575	ff	atgagtgaagatgcagcttatttttggacaaaagacgttgatggacatacgcggttaggtttaactaaggccgcccatgaggctcttggtgaagtgaaatatgctgagttaccagctatcggtgacaaggtcagtcagaacagcgcttttctgagcgttgaagcgaccaaagccgtttctgaattcaactgtccaatcaatgggaccgtggttgcggtcaacccggcgttgagtgagaacttcgatgcgttaaatagcgttgaagacggcgttgcttggttaatcgacgtggactaa	MSEDAAYFWTKDVDGHTRLGLTKAAHEALGEVKYAELPAIGDKVSQNSAFLSVEATKAVSEFNCPINGTVVAVNPALSENFDALNSVEDGVAWLIDVD
CP120642	fig|1590.3552.peg.97	CP120642_117170_115965	117170	115965	-	P4B09_00580	Rod shape-determining protein RodA	rodA, mrdB	rod shape determining protein RodA	locus|P4B09_00580,protein_id|PRJNA946199:P4B09_00580	ff	gtggcagaagaatctagactccgcagtcaagacgaggattcaagaattgactggggtatcatattttcagtgatgatgctaggattgatcgggctggcgtcgatttatgtcgccgcagtgcacgactctagttcagtaaacgtcacgaagcaggtgatttctcaagtcatgtggttcgtgattgggaccgcgattgccgtaattgtgatgcaatttgattcggaacagttatggcgagtggcaccgattgcctattggtttgggatcttcctgcttgcggccgttttggtcttgtacagtagatcactgtttgcgagcactggggctaaaagttggttcgcagttggttccttgacgttgcaaccgtctgaagtcatgaagcccgccttcatcttgatg…	MAEESRLRSQDEDSRIDWGIIFSVMMLGLIGLASIYVAAVHDSSSVNVTKQVISQVMWFVIGTAIAVIVMQFDSEQLWRVAPIAYWFGIFLLAAVLVLYSRSLFASTGAKSWFAVGSLTLQPSEVMKPAFILMLGRVVTMHNTEHPTHTMASDWQLIGKLIAYMVPVAILLKLQNDFGTMLVFFAILGGVILVSGISWRLLAPTFAIVAAIAGTALYLVISQSGRHILEAIGFKQYQFARIDTWLNPSTDTSNNAYQVWQSMKAIGSGQITGRGFNVSHVTVPVRESDMIFSVIGENFGFIGCAVVILLYFLLIYQMIRVTFDTKNEFYAYISTGVIMMILFHVFENIGMSIGLLPMTGIPLPFISQGGSALIANMAGIGLMMSMRYHYKSYMFSRNDR…
CP120642	fig|1590.3552.peg.98	CP120642_117545_117318	117545	117318	-	P4B09_00585	FIG00742815: hypothetical protein			locus|P4B09_00585,protein_id|PRJNA946199:P4B09_00585	ff	gtggcaagaaaagataaggcgatttcggtcactttaaacgaaactaaggtcaacggtcaaccagttaccgaaattttgatcggtaaacaagtgattggacaagtgactcaagtcggtgaacgatttgaagctgaaatggctagtgacaaccaaccatttgcgcataccaaatcttttgatgagagtctgcaagagatcttgtcggcttaccatctacacaaaggctaa	MARKDKAISVTLNETKVNGQPVTEILIGKQVIGQVTQVGERFEAEMASDNQPFAHTKSFDESLQEILSAYHLHKG
CP120642	fig|1590.3552.peg.99	CP120642_117801_117529	117801	117529	-	P4B09_00590	Protein YidD	K08998	uncharacterized protein	gene_name|yidD,locus|P4B09_00590,protein_id|PRJNA946199:P4B09_00590	isu;RNA_modification_cluster isu;Mycobacterium_virulence_operon_involved_in_an_unknown_function_with_a_Jag_Protein_and_YidC_and_YidD	atgcgacggttattaatgaaaggcatccgcttttatcagcgggccttttctgcgtttagtccggctcattgtcgctattatccaacctgttctaattacacgttagaagcgatcgatcggtttggcgcagttaaaggcgttctaatgggagttgcacgtatcttacgttgtcagcccttagttaagggcggctttgatccggtaccagcccatttttcattgcgtcgtaatccgcaatacaaggaggaagaccaccgtggcaagaaaagataa	MRRLLMKGIRFYQRAFSAFSPAHCRYYPTCSNYTLEAIDRFGAVKGVLMGVARILRCQPLVKGGFDPVPAHFSLRRNPQYKEEDHRGKKR
CP120642	fig|1590.3552.peg.100	CP120642_118809_117808	118809	117808	-	P4B09_00595	Rod shape-determining protein MreB	mreB	rod shape-determining protein MreB and related proteins	locus|P4B09_00595,protein_id|PRJNA946199:P4B09_00595	ff	atggctttagatattggtattgacttaggtactgccaatgttttaatttacgtatcgggtaagggcatcgtccttaacgaaccatccgtggtcgctatcgatacgaacacgaatcaagtgttggcagtcgggtccgaagcctaccaaatggttggaaagacgcctagtaacattcgggcaattcgaccattaaaagacggagtaatttcggattttgatgtcaccgaagaaatgctgtcctattttattaaaaaattaaatgtccgtggcattatgtcgcggccaagtatcatgatctgtaccccaacgaacactactgaaattgaacgcaaggcaatcttgcaagctgctgaaaaatctggcggtaacaaggtttacttggaagttgaaccaaaagtg…	MALDIGIDLGTANVLIYVSGKGIVLNEPSVVAIDTNTNQVLAVGSEAYQMVGKTPSNIRAIRPLKDGVISDFDVTEEMLSYFIKKLNVRGIMSRPSIMICTPTNTTEIERKAILQAAEKSGGNKVYLEVEPKVAAIGAGMDIFQPRGNMVIDIGGGTSDIAVLSLGDIVASSSLRMAGDRMNQDIVNYVKDQHHLLIGERSAEQVKIQIAQVFKQDGDDDKVTQVRGRDTVTGMPRSIDIDSNQVEEAIHETLMQIVSTAHHVMETLPPEIAADIIDRGITLTGGGALLSGLDQLISENLKVPVMVAEHPLNNVAQGAGILLEHMQKTAKNKK
CP120642	fig|1590.3552.peg.101	CP120642_119487_118933	119487	118933	-	P4B09_00600	Ribosomal-protein-L7p-serine acetyltransferase	rimL	ribosomal-protein-serine acetyltransferase [EC:2.3.1.-]	locus|P4B09_00600,protein_id|PRJNA946199:P4B09_00600	isu;Ribosome_biogenesis_bacterial	atgtttattaatattatcgacaaacacatttcattgaaaccaactgaagtggctgacgcggagccgcttttcgacttagttgatcataatcgcgaccatttgaagttatggatgccgtgggttgatgcgacggcgaccgtgcaagacgagcgtcattttatcgaatcaatgttgaccaagcaggctcatggacaggtgtttatcaccaccatcattgtggatggcgaagtcgctgggatgctagacttgcataatattagtgccattaatcacaacggtgagattggctactggctgggccagaaatatactggtcgtggcgtcatgactaaagcgctcgaacgattagaagaaattgcttttacggagcttgatctgcacaaggtcatcttaggtgca…	MFINIIDKHISLKPTEVADAEPLFDLVDHNRDHLKLWMPWVDATATVQDERHFIESMLTKQAHGQVFITTIIVDGEVAGMLDLHNISAINHNGEIGYWLGQKYTGRGVMTKALERLEEIAFTELDLHKVILGADVANQASRAVAERRQYHLDATLPENILLNGQYRDEAIYSLTVDEWSKRQDD
CP120642	fig|1590.3552.peg.102	CP120642_120911_119595	120911	119595	-	P4B09_00605	UDP-N-acetylglucosamine 1-carboxyvinyltransferase (EC 2.5.1.7)	murA	UDP-N-acetylglucosamine 1-carboxyvinyltransferase [EC:2.5.1.7]	gene_name|murA,locus|P4B09_00605,protein_id|PRJNA946199:P4B09_00605	isu;UDP-N-acetylmuramate_from_Fructose-6-phosphate_Biosynthesis	atggaggaaattgtagttcatggcggtcaacgtttgacaggaaatgtccatattgagggcgctaaaaatgccgtgttaccaatcttagccgcaagcttgttggctagttctggtcagacacatttatcaaatgtaccagtgttatcagacgtttttacaatgaacaacgtcttgaaatttttgaatactaaaattgattttgatgaaattaataaaacaattgatattgacgctagtcgtcaattatcatccgaagcaccatttcaatacgtatccaaaatgcgtgcttcaatcgtggtcatgggatcactattagcacgattaggccatgcgaaagtcgcgatgccaggtggctgtgcgattggttcacgaccaatcgatttacacttaaaggggctg…	MEEIVVHGGQRLTGNVHIEGAKNAVLPILAASLLASSGQTHLSNVPVLSDVFTMNNVLKFLNTKIDFDEINKTIDIDASRQLSSEAPFQYVSKMRASIVVMGSLLARLGHAKVAMPGGCAIGSRPIDLHLKGLNALGAEIERHDGYVEATANQLHGAAIYLDFPSVGATQNIMMAATLADGITTMENVAREPEIVDLANYLNQMGAKVTGAGTETIRIEGVKAMHGCDHSIVQDRIEAGTFMVAAAVTQGNVLVEDAIAEHNKPLISKMREMGVTVTEEPAGIRVIGPEILKPTSVKTMPHPGFPTDMQPQMTILQLCAQGTSLLTETVFENRFMHLDELRRMNADFKVEGRSVIMYGPTDFNGAQVTATDLRAAAALVIAGLVSRGYTEVTNLKYLDR…
CP120642	fig|1590.3552.peg.103	CP120642_122312_121884	122312	121884	-	P4B09_00610	ATP synthase epsilon chain (EC 3.6.3.14)	ATPF1E, atpC	F-type H+-transporting ATPase subunit epsilon	locus|P4B09_00610,protein_id|PRJNA946199:P4B09_00610	ff	atggctgacaatgcaaaatcattaaccgttagcatcgtaactccagacggtcaggtctatgagaataagacgccaatgttgatcgtgcgaacgattgacggcgaactcggaattttgccgaaccatattcctgtgattgcatcgcttgcaatcgatgaggttcggatcaagcaacttgaaagtgatcaggaagatgacgaaattgccgttaatggtggttttgttgagttcagtaataatacggcaacgattgttgccgatagtgctgaacgtcagaatgacattgacgttgctcgagctgaaaatgcacggaaacgcgctgaaacacggattcaaaatgcccaacaaaagcacgatgatgctgagttggcgcgggcccaagtcgctttgcggcgtgcc…	MADNAKSLTVSIVTPDGQVYENKTPMLIVRTIDGELGILPNHIPVIASLAIDEVRIKQLESDQEDDEIAVNGGFVEFSNNTATIVADSAERQNDIDVARAENARKRAETRIQNAQQKHDDAELARAQVALRRAMNRLNVARH
CP120642	fig|1590.3552.peg.104	CP120642_123727_122324	123727	122324	-	P4B09_00615	ATP synthase beta chain (EC 3.6.3.14)	ATPF1B, atpD	F-type H+/Na+-transporting ATPase subunit beta [EC:7.1.2.2 7.2.2.1]	gene_name|atpD,locus|P4B09_00615,protein_id|PRJNA946199:P4B09_00615	ff	atgagtacaggtaaagttgtacaagttattggacccgttgttgacgttgaattctctctaaacgataagttacccgatattaataacgccttgatcattcagaaggacaacgatgacactttaacggtggaagtatcgttggaattaggtgatggggttgttcggaccgtcgcgatggatggtacggatggcttgcgccggggaatgacagttgaagacactggttcttcaattactgttcccgttggtaaagagacgttaggccgggtcttcaacgttttaggggaaaccattgatggtggtccagaattcggtccagacgcagaacgtaacccgattcatcgggatgcgcctaaatatgatgaattaacgaccagtactgaagtattggaaactgga…	MSTGKVVQVIGPVVDVEFSLNDKLPDINNALIIQKDNDDTLTVEVSLELGDGVVRTVAMDGTDGLRRGMTVEDTGSSITVPVGKETLGRVFNVLGETIDGGPEFGPDAERNPIHRDAPKYDELTTSTEVLETGIKVIDLLAPYVRGGKIGLFGGAGVGKTVLIQELIHNIAQEHNGISVFTGVGERTREGNDLYFEMKASGVLKNTAMVYGQMNEPPGARMRVALTGLTIAEYFRDVQGQDVLLFIDNIFRFTQAGSEVSALLGRIPSAVGYQPTLATEMGQLQERITSTKKGSVTSIQAVYVPADDYTDPAPATTFAHLDATTNLERSLTEQGIYPAVDPLASSSIALDPSIVGEEHYQVATEVQRVLQRYRELQDIISILGMDELSDEEKTTVARAR…
CP120642	fig|1590.3552.peg.105	CP120642_124696_123752	124696	123752	-	P4B09_00620	ATP synthase gamma chain (EC 3.6.3.14)	ATPF1G, atpG	F-type H+-transporting ATPase subunit gamma	locus|P4B09_00620,protein_id|PRJNA946199:P4B09_00620	ff	atggcagaatcattaatggatgtcaagcgccgaattgactcaacaaagaagactcatcaaattacgtcggcaatgcaaatggtctcaacttcaaaattgaaccagattcaaaagcataccagcacgtatcaggtgtacgcttctaaagttgaaagcatcgtttcacatcttgccaaagctcatctgatgtcagcaagtgccggtgttgctaacagtaattcgaacacgatttcagttagtgaattgctcgcgcaacgccccgttaaaaagactggtttattggtgatcacttcggatcgtggcctcgttggtagttacaacagtaacgtgttgaaacagactaacgatttcatgcggacgcacaaggttgatgccgataacgcagtcgttttggcggtt…	MAESLMDVKRRIDSTKKTHQITSAMQMVSTSKLNQIQKHTSTYQVYASKVESIVSHLAKAHLMSASAGVANSNSNTISVSELLAQRPVKKTGLLVITSDRGLVGSYNSNVLKQTNDFMRTHKVDADNAVVLAVGGTGADFYKKNGLNVAYEYRGVSDVPTFKEVREIVKTVTSMYHNEVFDELYVFYNHFINRLSSGFRAVKMLPISEETFEQSESDNRKAKDSRVDVGPEYEMEPSEEAILSAVLPQYAESLVYGAILDAKTAEHASSSTAMKAASDNAGDLIDKLNLKYNRARQAAITTEITEITGGLVAQE
CP120642	fig|1590.3552.peg.106	CP120642_126246_124726	126246	124726	-	P4B09_00625	ATP synthase alpha chain (EC 3.6.3.14)	ATPF1A, atpA	F-type H+/Na+-transporting ATPase subunit alpha [EC:7.1.2.2 7.2.2.1]	gene_name|atpA,locus|P4B09_00625,protein_id|PRJNA946199:P4B09_00625	ff	atgagcattaaatctgaagaaatcagtgctctaatcaaacaacaattagaaagttatcaaactgagctctcagttgctgaaactggtactgtcacctacgttggtgatgggatcgcccgtgctcacggactcgacaacgccttacaaggtgaattactcgaattcagtaacggagtttacgggatggtacaaaacctcgaaagcaacgatgttggtatcgttgttttaggggattttgatggtattcgtgaaggcgatactgttaagcggactggccgcatcatggaagttccagtcggtgacgccatgattggccgggtcgttaacccattaggtcaaccagttgacggtttaggtgagattaagaccacgaatacgcggccaatcgaacataaagct…	MSIKSEEISALIKQQLESYQTELSVAETGTVTYVGDGIARAHGLDNALQGELLEFSNGVYGMVQNLESNDVGIVVLGDFDGIREGDTVKRTGRIMEVPVGDAMIGRVVNPLGQPVDGLGEIKTTNTRPIEHKAPGIMQRQSVSEPLQTGIKAIDALVPIGRGQRELIIGDRKTGKTSVAIDAILNQKDQDMICVYVAIGQKDSTVRAQVETLKKLGAMDYTIVVTAGPAEPAPLLYLAPYAGAAMGEEFMMNGKHVLIVYDDLSKQATAYRELSLILRRPPGREAYPGDVFYLHSRLLERAAKLSDELGGGSMTALPIIETQAGDISAYIPTNVISITDGQIFLDSDSFYSGVRPAIDAGASVSRVGGDAQIKAMKSVAGALRLDLASYRELESFSQFG…
CP120642	fig|1590.3552.peg.107	CP120642_126655_126269	126655	126269	-	P4B09_00630	ATP synthase delta chain (EC 3.6.3.14)	ATPF1D, atpH	F-type H+-transporting ATPase subunit delta	gene_name|atpH,locus|P4B09_00630,protein_id|PRJNA946199:P4B09_00630	ff	ttgcttccggttgatcaaaaacagacaacgttgtcaactttgactgaccacgcttcagaatacattaaaaactttattcaaatgttgtatgattacggccgcatgtcgaacttagttggcattgttgacgcgtttgaagcacgtttcgatgagagtcgcaaaatagtgcataccgaagtaacgtctgcggtcaagttgtcagatgagcaagctgatgcaatcgcaaaggcattcgccaaacgtgttggtgccaatcaggttgttttgtcacgtaaagtcgatgaagcaatcattggcggtgtaattgtgaagtcaaataatcaaacgtttgatggtagcgttgcgttacaactaacgaatttaagacgagcactcatcaacaattag	MLPVDQKQTTLSTLTDHASEYIKNFIQMLYDYGRMSNLVGIVDAFEARFDESRKIVHTEVTSAVKLSDEQADAIAKAFAKRVGANQVVLSRKVDEAIIGGVIVKSNNQTFDGSVALQLTNLRRALINN
CP120642	fig|1590.3552.peg.108	CP120642_126815_126642	126815	126642	-	P4B09_00635	ATP synthase delta chain (EC 3.6.3.14)			locus|P4B09_00635,protein_id|PRJNA946199:P4B09_00635	ff	atgagtcttgataatcttacaattgcaagtcgttattcaaaggcactctttgaacttgcagttgaaaaagatcagaccgaagcattcctggccgagttaaagcaattacggcaagtctttgtcgacaacccgcaattggcagaggatcctctcaggatcattgcttccggttga	MSLDNLTIASRYSKALFELAVEKDQTEAFLAELKQLRQVFVDNPQLAEDPLRIIASG
CP120642	fig|1590.3552.peg.109	CP120642_127320_126805	127320	126805	-	P4B09_00640	ATP synthase F0 sector subunit b	ATPF0B, atpF	F-type H+-transporting ATPase subunit b	gene_name|atpF,locus|P4B09_00640,protein_id|PRJNA946199:P4B09_00640	ff	atgctctcgcatttaattatcggtgcatccggtctctaccttggtgatatgttgtttatcgggattagctttattgttttgatggcattgatctctgttgttgcttggaagcccatcacaaaaatgatggctgatcgagccgacaagattgcgaacgacattgattcagcacaaaagtctcggcaagaagcgagtgacttagctgatcaacggcgtgatgcgctatcacactctcgcgctgaagcgagtgaaattgtcgctgacgcgaaaaagagtggcgaaaagcaacggtcaagtatcattgccgatgcgcaaaacgaagcaacgcagtataaacaaaatgcgcgtaaggatattgaacaggagcgtcaagatgccttgaagaacgtccaatcagac…	MLSHLIIGASGLYLGDMLFIGISFIVLMALISVVAWKPITKMMADRADKIANDIDSAQKSRQEASDLADQRRDALSHSRAEASEIVADAKKSGEKQRSSIIADAQNEATQYKQNARKDIEQERQDALKNVQSDVADISIAIATKIIKKQLDPEGQQALINSYIEGLGKHES
CP120642	fig|1590.3552.peg.110	CP120642_127586_127374	127586	127374	-	P4B09_00645	ATP synthase F0 sector subunit c	ATPF0C, atpE	F-type H+-transporting ATPase subunit c	gene_name|atpE,locus|P4B09_00645,protein_id|PRJNA946199:P4B09_00645	ff	atgggagcaattgctgcaggtattgctatgtgtggtgccgctataggtgctggtattggtaacggtttggttatttctaagatgcttgaagggatggcccgtcaaccagaattatctggtcaattacggactaacatgttcatcggtgttgggttggtcgaatcaatgcctatcatttccttcgttgttgctttgatggttatgaacaagtaa	MGAIAAGIAMCGAAIGAGIGNGLVISKMLEGMARQPELSGQLRTNMFIGVGLVESMPIISFVVALMVMNK
CP120642	fig|1590.3552.peg.111	CP120642_128337_127624	128337	127624	-	P4B09_00650	ATP synthase F0 sector subunit a	ATPF0A, atpB	F-type H+-transporting ATPase subunit a	gene_name|atpB,locus|P4B09_00650,protein_id|PRJNA946199:P4B09_00650	ff	gtgggtgatccagttcctacagtcaaattccttggactgacgtttaatatcgcgaatgacatctcagtaattgtgacttgtctgattgttttcttgtttgtttttttactttcgcgacatttaacaatgaagcccaagggtggacaaaatgtgctggagtggctcatcgagttcacgaatggcattgtcaaagggtcgatcaagggtaacgaagcgtctaacttcggtttgtacgcatttacattgtttctctttatcttcatcgctaaccaacttggattgttcattcacgttcaggtcgggcagtatacgtatctgaagagtccaaccgccgatccgattgtgactttgacgttatcgtttatgaccgttgcacttgcacatgctgcgggtgttcgt…	MGDPVPTVKFLGLTFNIANDISVIVTCLIVFLFVFLLSRHLTMKPKGGQNVLEWLIEFTNGIVKGSIKGNEASNFGLYAFTLFLFIFIANQLGLFIHVQVGQYTYLKSPTADPIVTLTLSFMTVALAHAAGVRKKGMGGYLKEYTQPFAVFSVVNVFEQFTDFLTLGLRLFGNIFAGEMLLTKVADLAKSNGWLSYVYSFPIELLWQGFSVFIGSIQAFVFVTLTSVYISQKVNDEE
CP120642	fig|1590.3552.peg.112	CP120642_129895_128615	129895	128615	-	P4B09_00655	Uracil permease	uraA, pyrP	uracil permease	locus|P4B09_00655,protein_id|PRJNA946199:P4B09_00655	isu;Pyrimidine_utilization	atgacaaagaaagcggcgtttcataatgatgaagtcgtgttagatattcatgaccgaccaaaattaggtagttggttaggcttgtcggtgcaacatctgttctcgatgtttggttccacggtattggtgccaatcctggtgggattaaatccaggtattgcgctgtttagctctggtgttgggacgctaatgtatatcctcatcacgcgcggaaagattccggcgtatatgggctcgagcttttcatttatcgttgtgatgcagtctctgatgaagaccgcaggatatccggccatcgctcaggggactgtcgcggtgggctgtgtgtacctgctagttagtttattagttactttaatcggttctgactggatcgataaggcgcttcccccgatcgtc…	MTKKAAFHNDEVVLDIHDRPKLGSWLGLSVQHLFSMFGSTVLVPILVGLNPGIALFSSGVGTLMYILITRGKIPAYMGSSFSFIVVMQSLMKTAGYPAIAQGTVAVGCVYLLVSLLVTLIGSDWIDKALPPIVVGPIVMVIGLSLAGTAAKDATMNGSSYDIKYFGVAMATMLLTVIFNMYLRGFMSLVPILLGIVCGYIIAVLVGIVDFSGVEKAQWFAMPAFQLPFISYHPGIYWGAILSMAPIAFVTMSEHMGHIMVLNKLTKRNFFKNPGLNHTLAGDGTASIIAGFVGGSPVTSYGENIGVLAITRVHSIYVLGGAAFFAIVFSFVGKLSALIESIPSPVIGGVSFLLFGVIASSGMRILIDNKVDFNQKRNLMIASAILVIGIGNVYLQLGSF…
CP120642	fig|1590.3552.peg.113	CP120642_130556_130729	130556	130729	+	P4B09_00660	FIG00752350: hypothetical protein			locus|P4B09_00660,protein_id|PRJNA946199:P4B09_00660	ff	atggctgatgaacggccacttaacttggtacaatttgtcgctgactattttgacactggaactttaaacaaagcgttaggtgcattagcactttgtcaagagattaaattttactacaccaattcaggattagtgagctatctcaatatcattttcagtctgccggttgattga	MADERPLNLVQFVADYFDTGTLNKALGALALCQEIKFYYTNSGLVSYLNIIFSLPVD
CP120642	fig|1590.3552.peg.114	CP120642_131676_131047	131676	131047	-	P4B09_00665	Uracil phosphoribosyltransferase (EC 2.4.2.9)	upp, UPRT	uracil phosphoribosyltransferase [EC:2.4.2.9]	gene_name|upp,locus|P4B09_00665,protein_id|PRJNA946199:P4B09_00665	idu(2);pyrimidine_conversions	atgggtaagtttgaggttttggatcatccgctcattcaacataaattgacgatcattcgggaaaagaactgtggtactaaggtcttccgggaaatggttaacgaaatttcaacgttgatggcgtacgaagtatcacgcgatatgccgttgaaggacattgagattgaaacaccgattgccaagtcaacgcaaaaaacgttggcaggtaagaaagtcgccattgtaccaatattacgggctggcttagggatggttgacggtttcttaaacatgattccggcagctaaagttgggcacgttgggatgtatcgggatgaaaagaccttgaagccggtcgaatatttcgttaaattaccaagtgatatttcacaacggcaattatttgtcgttgatccaatg…	MGKFEVLDHPLIQHKLTIIREKNCGTKVFREMVNEISTLMAYEVSRDMPLKDIEIETPIAKSTQKTLAGKKVAIVPILRAGLGMVDGFLNMIPAAKVGHVGMYRDEKTLKPVEYFVKLPSDISQRQLFVVDPMLATGGSAIMAMDMLKKRGASNIKFMCLVAAPEGVKALRDAHPDIDVYTAALDDHLNEDGYIVPGLGDAGDRLFGTK
CP120642	fig|1590.3552.peg.115	CP120642_132994_131756	132994	131756	-	P4B09_00670	Serine hydroxymethyltransferase (EC 2.1.2.1)	glyA, SHMT	glycine hydroxymethyltransferase [EC:2.1.2.1]	locus|P4B09_00670,protein_id|PRJNA946199:P4B09_00670	isu;Glycine_and_Serine_Utilization isu;Serine_Biosynthesis isu;Glycine_Biosynthesis isu;5-FCL-like_protein	atgaattaccaggaacaagatccagaagtatgggctgcgattagtaaggaacaggcacggcaacaacataatattgagttgattgcttctgagaacatcgtttcaaagggcgtccgggcagcgcaggggagtgtgctgaccaataaatactctgaaggctatccgggtcaccgcttttacggtggtaacgaatacattgaccaagtggaaaccgtagccattgaacgggctaagaaattatttggtgcggaatatgctaatgtgcaaccacactctggttcccaagccaatgcggctgcatatatggcactgattcaacctggtgaccgggtgatggggatgtcactagatgctgggggacacttaacacatggatctagtgtgaacttctctggtaaa…	MNYQEQDPEVWAAISKEQARQQHNIELIASENIVSKGVRAAQGSVLTNKYSEGYPGHRFYGGNEYIDQVETVAIERAKKLFGAEYANVQPHSGSQANAAAYMALIQPGDRVMGMSLDAGGHLTHGSSVNFSGKLYDFQGYGLDPETEELNYDAILAQAQDFQPKLIVAGASAYSRLIDFKKFREIADRVGALLMVDMAHIAGLVAAGLHPNPVPYADVVTTTTHKTLRGPRGGMILAKEKYGKKINSAVFPGNQGGPLDHVIAGKAIALGEDLQPEFKVYAQHIIDNAKAMAKVFNDSDLVRVISGGTDNHLMTIDVTKSGLNGRQVQDLLDTVYITVNKEAIPNETLGAFKTSGIRLGTPAITTRGFDEADATKVAELILQALQAPTDQANLDDVKQQ…
CP120642	fig|1590.3552.peg.116	CP120642_135227_134430	135227	134430	-	P4B09_00680	Protein-N(5)-glutamine methyltransferase PrmC, methylates polypeptide chain release factors RF1 and RF2	hemK, prmC, HEMK	release factor glutamine methyltransferase [EC:2.1.1.297]	gene_name|prmC,locus|P4B09_00680,protein_id|PRJNA946199:P4B09_00680	ff	atgaataagcccactcaacccacttattttgaagcccagcagtgggcttctttttgtctaaaaacggcccagttgccgactgatagtgctcgcttcctgttattgggcttgagtcggctagaccagacacaattactcattcgttaccgcgagccgctacccagtgctgtttggcatgcttatcagcaggggattgaccgggttgttgctggtgagccagtgcagtacgtactcggagacgcaccgttttatggactcacgttacaagttgatccagcagtgcttattcctagagtcgaaacagaagaattggtagactggattttgacggatgtcccagcgacagcgccagttcgactcttagacgttggtaccggctcgggcgccattgcattggca…	MNKPTQPTYFEAQQWASFCLKTAQLPTDSARFLLLGLSRLDQTQLLIRYREPLPSAVWHAYQQGIDRVVAGEPVQYVLGDAPFYGLTLQVDPAVLIPRVETEELVDWILTDVPATAPVRLLDVGTGSGAIALAIKHERPAWEITASDISTAALQVAKANADRLHLDVKLVHSDLLTSVSAQPFDIIVSNPPYIAASEKDVMDASVLAHEPQTALFADHDGLALYEQLATTVADHLTSTGRLYLEFGYHQDRPCRRFSRSRCPTRP
CP120642	fig|1590.3552.peg.117	CP120642_136893_136315	136893	136315	-	P4B09_00690	Thymidine kinase (EC 2.7.1.21)	tdk, TK	thymidine kinase [EC:2.7.1.21]	locus|P4B09_00690,protein_id|PRJNA946199:P4B09_00690	isu;pyrimidine_conversions	ttggcacagttattttttcgatatggcgcgatgaacagtggtaaaaccattgaaattttgaaagttgcccataactatgaggaacaagataagtcggtcattatcttaacgagtggcttagataatcgtgatggtgtgggctatgttgcgagtcgcattggccttaaacgtgaagcaacgccagtatttgatgataccaatatttttgagatcgttaaacaaacgaatccggatgctgcgtgcgttttaatcgacgaagcccaatttttgaaaaagcatcacgtcctagaattggctgacattgttgatgagctaaagattccagtgatgacgtttggtttaaagaatgattttcgtaacgaattgttcgaaggtagcaagtacctactgctatatgcg…	MAQLFFRYGAMNSGKTIEILKVAHNYEEQDKSVIILTSGLDNRDGVGYVASRIGLKREATPVFDDTNIFEIVKQTNPDAACVLIDEAQFLKKHHVLELADIVDELKIPVMTFGLKNDFRNELFEGSKYLLLYADKIEEMKTICWFCRKKAIMNLRFHDGQPVYEGEQVQIGGNEAYYPVCRHHYFYPPKLTK
CP120642	fig|1590.3552.peg.118	CP120642_137155_138501	137155	138501	+	P4B09_00695	proposed amino acid ligase found clustered with an amidotransferase	murT	lipid II isoglutaminyl synthase (glutamine-hydrolysing) [EC:6.3.5.13]	locus|P4B09_00695,protein_id|PRJNA946199:P4B09_00695	ff	atgtcaattaatagtacattagccacctggacgggtaaatccgcatattggtttttacacaccttccgtggcggtgggagctcactccccggcaagttagcgctgaagctcgatccaacgattttaaagcatctcgctaaaaactacgacgtcatcgtcatcactgggaccaacggtaaaacgttaacgaccgccttgacggtcaaggttttacgtgaacagtaccctgacattttaaccaatccaagcggatccaacatgaagcaaggtatcgtcacgacctttttacgggcacctaaagcgcaccaaaagccactcgcagttctagaagtcgacgaagctaacgtaatcatggtcaccaagtacatcacaccaaaagcctttgtcttcacgaacatt…	MSINSTLATWTGKSAYWFLHTFRGGGSSLPGKLALKLDPTILKHLAKNYDVIVITGTNGKTLTTALTVKVLREQYPDILTNPSGSNMKQGIVTTFLRAPKAHQKPLAVLEVDEANVIMVTKYITPKAFVFTNIFRDQMDRYGEIYTTYQKILDGVALAPEATIIANGDLPLFNAKQLPNPILYYGFDYQPDHDQQAPANTDGLLCPRCQHILRYHSRTYSNMGKYYCPHCGFERPQLTYKLNALTAMTPTSSDFEINGQAMHLNIGGQYNIYNALAAYAVGRFMDVTPAKIAHALSDNDEQVFGRQETFHVGEKDVTLILVKNPVGLNQVLQTISTDDRPFSFAALLNANYADGIDTSWIWDGNFEKLPALNIPAYISGGERYRDITFRLKVAGVPEDQ…
CP120642	fig|1590.3552.peg.119	CP120642_138504_139226	138504	139226	+	P4B09_00700	Putative amidotransferase similar to cobyric acid synthase	gatD	lipid II isoglutaminyl synthase (glutamine-hydrolysing) [EC:6.3.5.13]	locus|P4B09_00700,protein_id|PRJNA946199:P4B09_00700	ff	atgacttatacactacacgccgcacacctctacggcgatctaatgaacacgtatggtgatatcggtaacattttagcaatgcgctactatgctaaagcagtggatgccgacatcactgttgacttagttagcttggatgatcggtttgacgaagaaaaatatgacttcgccctcttcggcggtggtcaggattacgagcaaacgattgtttccaaggatttacaaacgaaaaaagacgccttgaccgcatatatcgaagccggtggcccattattagcaatctgtggtggctttcaaatgctgggccattactacattggggcccatggtgaaaagatcgcgggtatcggtgccttagatcattacacgctcagtcaggataacaatcgctttattggt…	MTYTLHAAHLYGDLMNTYGDIGNILAMRYYAKAVDADITVDLVSLDDRFDEEKYDFALFGGGQDYEQTIVSKDLQTKKDALTAYIEAGGPLLAICGGFQMLGHYYIGAHGEKIAGIGALDHYTLSQDNNRFIGNITIENAETHQTYYGFENHNGMTFLGEGERPLGQVLQGNGNNGKDQSEGVIYKNTFGSYFHGPILARNEALAKRILKLALQRKYPEGNFDALDQLNEDLTKNVIVKP
CP120642	fig|1590.3552.peg.120	CP120642_140453_139488	140453	139488	-	P4B09_00705	Mannose-6-phosphate isomerase (EC 5.3.1.8)	manA, MPI	mannose-6-phosphate isomerase [EC:5.3.1.8]	gene_name|manA,locus|P4B09_00705,protein_id|PRJNA946199:P4B09_00705	isu;Mannose_Metabolism	atgagtgagccatactttttaaagccggtgttccatgaaaaaatttggggcggtaccaaattacatgatgattttaattatgatattcccagtgatcatactggtgaatgttgggctatttcagctcatccgcatggtccagcgaccgttgaaaatgggccgtacgctggcatgacactggatcgagtatgggcagaacatcgtgatgtgttcggtgatgctaagggagatgtcttcccactattaacgaaaatcttggatgctagtgaagatttgtcggtgcaagtgcatcctgatgatgcgtacgcggctgaacacgagcacgaacttggcaagactgaatgctggtacgtgattgcggctgaaccgggtgcaacgatgatttatggtcatcatgcg…	MSEPYFLKPVFHEKIWGGTKLHDDFNYDIPSDHTGECWAISAHPHGPATVENGPYAGMTLDRVWAEHRDVFGDAKGDVFPLLTKILDASEDLSVQVHPDDAYAAEHEHELGKTECWYVIAAEPGATMIYGHHAKTREQLAEWINNGEWNKLLRRVPVKPGDFLYVPSGTIHAVGKGIMVLETQQSSDTTYRLYDWDRVDKTTGQKRELHLQQSIDTTNVPHHDPDLDITTTQVGDATVTKYVQSPFFGVWQWRLTNGQATFNRGTAPYTLVSVLDGEGSIVVDGQDYPLSKGVHFILPFDVKQWTLKGDLQIIASEPGAKA
CP120642	fig|1590.3552.peg.121	CP120642_141549_140530	141549	140530	-	P4B09_00710	Beta-lactamase class C and other penicillin binding proteins			locus|P4B09_00710,protein_id|PRJNA946199:P4B09_00710	idu(2);Beta-lactamase	atgttaacttttagtagaaccgcagcactaattaaccaaatggtccaagatcaagtgatcccaggggcgagttatgccttgattgatggggctgagtggcacacgaatcaagtgggcgtcgctcaaataaaaccaacgatcaaaccattatggccggatgcgatgtatgatttagcctcggttactaaggtcgtgggaacaacaaccgtggcgatgcagttgatgcaaaatgggcaacttgaaattgaccgacccgtgcatgactacctaccggctttacagtccacaacgattacggttcgtaatttgatgacccatacaagtgggctgagtggttatattccaaatcggaatgcgttgtctgcagatgcgttattagccgcgattcaacagctacca…	MLTFSRTAALINQMVQDQVIPGASYALIDGAEWHTNQVGVAQIKPTIKPLWPDAMYDLASVTKVVGTTTVAMQLMQNGQLEIDRPVHDYLPALQSTTITVRNLMTHTSGLSGYIPNRNALSADALLAAIQQLPISERNRNHRVVYTDLGLIIMGQVIERILGAAIQPIITERVLQPLGLAHTSFQPQLAQTVPTTYSMKTGLLRGIVHDPKARVLGEHCGSAGLFASVTDLVRFSQLMLGQIDVPAVLSQATIASLYQDWTPNQHLRRSFGWNLWHRSNETLPVIFHTGYTGTLLMLDRQRQRGLVFLSNRVHPVANNSVFLPARRRLIAAWLADTVTN
CP120642	fig|1590.3552.peg.122	CP120642_141905_141720	141905	141720	-	P4B09_00715	unknown			locus|P4B09_00715,protein_id|PRJNA946199:P4B09_00715		atgataaagtggagtaatcgacattggcaggcagttgaatgggtcagcacgggaattttggtgggctgtacgttactgtataatcatcaggttgtctcgaatcaatggcttctcgtcattggcggggccgctttaatcagttattggttggtcacattaccgcggttattcggaagtcagcactag	MIKWSNRHWQAVEWVSTGILVGCTLLYNHQVVSNQWLLVIGGAALISYWLVTLPRLFGSQH
CP120642	fig|1590.3552.peg.123	CP120642_143185_142157	143185	142157	-	P4B09_00720	Branched-chain amino acid aminotransferase (EC 2.6.1.42)	E2.6.1.42, ilvE	branched-chain amino acid aminotransferase [EC:2.6.1.42]	locus|P4B09_00720,protein_id|PRJNA946199:P4B09_00720	isu;Pyruvate_Alanine_Serine_Interconversions isu;Isoleucine_degradation isu;Alanine_biosynthesis isu;Leucine_Degradation_and_HMG-CoA_Metabolism isu;Valine_degradation isu;Leucine_Biosynthesis	atggcagacgtacaattagactggaacaacttggggtttgaatatcggaatcttccgtaccgttatcgtgcgtattggaaagatggtgcttggtacaaaaaagaattaacgggagatgcaactttacatattagtgaaggctcaacagcattacactatggtcaacaagactttgaaggcttaaaagcttaccgcactaaagatggtagtgttcaattattccggccagatcgtaatgcagcccgaatgcagaccagctgtgaacggttattaatgccacaagtgccgacagacatgtttgtggacgctgttaaacaggttgttaaggctaatcaagattacgtgccaccgtatggaactggtgcgactttatacttacggccattgatgatcggggtt…	MADVQLDWNNLGFEYRNLPYRYRAYWKDGAWYKKELTGDATLHISEGSTALHYGQQDFEGLKAYRTKDGSVQLFRPDRNAARMQTSCERLLMPQVPTDMFVDAVKQVVKANQDYVPPYGTGATLYLRPLMIGVGGNIGVHPAQEYIFTVFAMPVGSYFKGGMTPTNFTTSEYDRAAHKGTGAYKVGGNYAASLFPGQEAHANGFSDCVYLDPVEHRKIEEVGSANFFGITKDGTFVTPKSPSILPSVTKYSLLYLAEHKFGMKTEQGDVYIDDLDRFAEAGACGTAAVISPIGGLEHQGKLHVFYSETEVGPVTKKLYDELTGIQFGDREAPEGWVQKVELD
CP120642	fig|1590.3552.peg.124	CP120642_143350_143679	143350	143679	+	P4B09_00725	FIG00742955: hypothetical protein			locus|P4B09_00725,protein_id|PRJNA946199:P4B09_00725	ff	gtggctagtaattcagattcaatttataacgtcatgttctatatcacccatcacccgactgaaattcagtttacccaaccggaatacacgaatgtcgttcggatgggtgtccccgatcatattaaggtcgctaaccccgaaatttattttcctgacaacaagctattagtcaaccgatttcaggatgactttgtcgctaaaaacggcaacttacttgatttcttcttcgattacacagagaaaaaagtccctaactaccatgaagtgtgggtttcttcggcccatttaccagccaaacacttatacttcttagagttatcatttgagtaa	MASNSDSIYNVMFYITHHPTEIQFTQPEYTNVVRMGVPDHIKVANPEIYFPDNKLLVNRFQDDFVAKNGNLLDFFFDYTEKKVPNYHEVWVSSAHLPAKHLYFLELSFE
CP120642	fig|1590.3552.peg.125	CP120642_144866_143895	144866	143895	-	P4B09_00730	lipoprotein precursor			locus|P4B09_00730,protein_id|PRJNA946199:P4B09_00730	ff	ttgttccggaaaacagcaatggttgccgttactgcgggtgcgctaacgttcttattagcgggctgtggtaagacaaccttatcaacgactaaaaccacatacaagccgaacgggttagtagcggccgtcaaaggaaaatccaacgttaaaaaggttcattatcagcttgacggtggtcagacgaagacggcgacggtgcgtaatcatacgtttgttattcaagttccgaccaagacgacccgccaaacggtgaagattaaggccggttcggataccacgacggtgcacgtaaagggcgccaagaagctagttggctatcaaaagatggcgacgacttacaatcaggctttgattgcttctaaactcagcaagtctgatcaacaggcggctaagaagttg…	MFRKTAMVAVTAGALTFLLAGCGKTTLSTTKTTYKPNGLVAAVKGKSNVKKVHYQLDGGQTKTATVRNHTFVIQVPTKTTRQTVKIKAGSDTTTVHVKGAKKLVGYQKMATTYNQALIASKLSKSDQQAAKKLQTEGAALKKQQATIQAKVKQAQAQIKAGGTAAATGAKTLQAQQTAAAQLKTKAASLQTTQKQVEAAMATAKKQVKSQLLPTKTPSDGITNVLTTKDYKIRLNVQKGDVLGAAMIVPTKAFKNKTRQKNFGTAFALMTTTTGANAKKVMKQFQKETKDNSGSTTTIDPITSKGVRFTIGVSTSDLYIFMTK
CP120642	fig|1590.3552.peg.126	CP120642_148499_146769	148499	146769	-	P4B09_00740	ABC-type multidrug/protein/lipid transport system, ATPase component	efrA, efrE	ATP-binding cassette, subfamily B, multidrug efflux pump	locus|P4B09_00740,protein_id|PRJNA946199:P4B09_00740	ff	atgcttaaaatagcaaagggtcggatttcgtatcccgcggtaatcggtgcggtcttatttatgatcgtgcaagtgattgcgaccttaaatctgcctagtttgacatctaatattgtgaataacggggtggctactggtgacattagttatatctggaaaatcggatttgaaatgattggtttttcattgttatcagtcgtcgcagcgtttggcaacgtctttttggcggcgcggtcatcacaacaattagggaagaatttacggtcggatatttataaaaaggtcatcaatttttcaaatgatgaatttgataaagttgagacgtcttcactaatcactcgaacgaccaatgacgtcgtccagattcaaaacgtggccatgatggcgttacgaatgatg…	MLKIAKGRISYPAVIGAVLFMIVQVIATLNLPSLTSNIVNNGVATGDISYIWKIGFEMIGFSLLSVVAAFGNVFLAARSSQQLGKNLRSDIYKKVINFSNDEFDKVETSSLITRTTNDVVQIQNVAMMALRMMIMAPIMLIGASFLAYTKSHELTWIFVVSIPVLLIFIGLIMAFAIPLFRAMQTKTDRINLVFREGLTGVRVIRAFRQDKFEQDCFEDANQDYTHNAIKVNTIVALAYPVMTLIMSGTNVAIVWFGGQLISSQTMQVGNMIAFMTYAMQVLMSFMMLAMVFAFIPRAAASASRIQEVLSIEPKITDPDKAATLPATTEHSLEFDHVNYRYQSAEQLALADIDFKAHSGQTVAIIGGTGSGKTTLVNLIPRFYDIESGAVKLDGKDVRQ…
CP120642	fig|1590.3552.peg.127	CP120642_149119_148727	149119	148727	-	P4B09_00745	FIG00753207: hypothetical protein			locus|P4B09_00745,protein_id|PRJNA946199:P4B09_00745	ff	atgaataaaaaatgggctgtttggttggtggcgattattatgatgattagtgtaggtacattgttaattgtaccgacgatgacgaagaatcaggggagtgagctggcaatggcggtggataacttaaacccatttgttaaggtacaaacggtctatggtcggactaatcaggcaatcggccactcgactggtcagatgggcgaagatatctatacctaccgaatgctgaccagcgatgcgcaaggtaagcaacgctggttgacatttaccgcagatcaccggctaaagcaacgacactatttaaagattgagacgaagggacaaaacgtgaattcatgggaggccgttgtgacaaatcaggtacctcaaaatatacaagaagtattggcttaa	MNKKWAVWLVAIIMMISVGTLLIVPTMTKNQGSELAMAVDNLNPFVKVQTVYGRTNQAIGHSTGQMGEDIYTYRMLTSDAQGKQRWLTFTADHRLKQRHYLKIETKGQNVNSWEAVVTNQVPQNIQEVLA
CP120642	fig|1590.3552.rna.4	CP120642_150454_150382	150454	150382	-	rna	tRNA-Glu				idu(2);tRNAs	tgcccgctggtcaaattggttaagacgtcgccctctcaaggcggagttacgggttcgatccccgtgcgggtga
CP120642	fig|1590.3552.peg.128	CP120642_150710_150504	150710	150504	-	P4B09_00760	prophage Lp3 protein 24			locus|P4B09_00760,protein_id|PRJNA946199:P4B09_00760	ff	atgtcgaagtcagaattagatcatttattcgatcatctgcgacaacaattgatcgtatgggcggtcacggccatcggattagcagttatgcgcagctttttgttaccgcaattattgactttcgttttttggtgtagtgtggtctactgtttgctcttatttgttggtttagttgttgtgacgatttttaggtggcaaaaatcttaa	MSKSELDHLFDHLRQQLIVWAVTAIGLAVMRSFLLPQLLTFVFWCSVVYCLLLFVGLVVVTIFRWQKS
CP120642	fig|1590.3552.rna.5	CP120642_150845_150917	150845	150917	+	rna	tRNA-Gln				idu(2);tRNAs	tgggtattcgccaaattggtaaggcagcggactctgaatccgtaatttactggttcgagcccagtatacccaa
CP120642	fig|1590.3552.peg.129	CP120642_151886_151515	151886	151515	-	P4B09_00770	prophage Lp3 protein 20			locus|P4B09_00770,protein_id|PRJNA946199:P4B09_00770	ff	atgcgtcaagatgttaagaaaattcgtaatttattaaagcaatatgccaaactaaaacgtgatttgacggcttttaatcaagtttccagcccctcattcgatggagtgtcaagccatagcagccgaaacggcgctgaaagccgcctgataaaccatgttgacctgtcttaccagctaaaagaagtcgaagacgccctaaatgcaattgatgatccacaatatcaatttattttacatgattacgttattgagaagcatttcacccgcaatgaagcttgtaaccaattatcggttagtgttagcaagtttaattatatgaagaatgaagcattacacgcttttgcaaaattttacagtgatctaacggtttga	MRQDVKKIRNLLKQYAKLKRDLTAFNQVSSPSFDGVSSHSSRNGAESRLINHVDLSYQLKEVEDALNAIDDPQYQFILHDYVIEKHFTRNEACNQLSVSVSKFNYMKNEALHAFAKFYSDLTV
CP120642	fig|1590.3552.peg.130	CP120642_152313_152044	152313	152044	-	P4B09_00775	prophage Lp3 protein 19, head-to-tail joining			locus|P4B09_00775,protein_id|PRJNA946199:P4B09_00775	ff	ttgtcagtgactgtagacgacattaaactaagcctgcgaatcgatgtaaccgaagatgatccaatgattcaaagctatttagacgccgctaaggactacgtgcagacggccgttagcaagaatgaagatctgactgtctataaacagtacgattttgcggtgtccttgctgacacaattctggtatcaaaacagagtaactgatatgacaaagacaccgtatcaagttgtcagtatgattcaacaactgcgtggaaaaattgaagcttag	MSVTVDDIKLSLRIDVTEDDPMIQSYLDAAKDYVQTAVSKNEDLTVYKQYDFAVSLLTQFWYQNRVTDMTKTPYQVVSMIQQLRGKIEA
CP120642	fig|1590.3552.rna.6	CP120642_152382_152453	152382	152453	+	rna	tRNA-Asn				idu(5);tRNAs	tgctcggtagttcagcggtagaataattgactgttaatcaagaggtcgctggttcgatcccagcccgagcag
CP120642	fig|1590.3552.peg.131	CP120642_154264_152723	154264	152723	-	P4B09_00785	prophage Lp3 protein 18	GP4	Escherichia phage prohead protease	locus|P4B09_00785,protein_id|PRJNA946199:P4B09_00785	ff	atgaaacaagaccgacggttaacgattgacgccgagttgcgagcacaaacaccacagccagaaacactggtagacgggccagctgaaaattcagcagacccgcaacctaaagactcacagacatctaagggcaaaacaattagcggttatgcgattgtatggaattcaccaagcaaagatttaggcggtttcaccgaaattgtaacccccaaggcccttgatggtgtcgatttatcaaacgttcttatgcttaataaccacgactatacccaagtgttagccagtgtcaaggcgggcacgttaacgctagaaacggacgataaggggctacatttcattgcgcaactaccaaatacgtcttttgctaatgatgtatacgaagaagttcaaagtgggaac…	MKQDRRLTIDAELRAQTPQPETLVDGPAENSADPQPKDSQTSKGKTISGYAIVWNSPSKDLGGFTEIVTPKALDGVDLSNVLMLNNHDYTQVLASVKAGTLTLETDDKGLHFIAQLPNTSFANDVYEEVQSGNVDSCSFGFDSDDNTDEWAKDDDGNITRTINQVKSLFDVSVVAVPAYDDTNVQVDTRSYEKFINQEKEPDNMAKQTIIDPNNNDNGNENKTGIPAFEQYVRTHGETRDGLKTDGASAVIPKELITPVFQLKQSKYNLAQYATVKQVSSGSGTYPIATSQQSAVLATKNELADIADVDANMFTEVPFDVKTRAGKIALSNEVVEDAEVDIVSEVKTQLQQLVDNTDNTQIMGLLTGSSFAKATATSIDDLKKIFNVTLDPALSKMWLV…
CP120642	fig|1590.3552.peg.132	CP120642_155361_154261	155361	154261	-	P4B09_00790	Phage portal protein			locus|P4B09_00790,protein_id|PRJNA946199:P4B09_00790	icw(1);Phage_packaging_machinery	atgagtttcttcgttaaaagcagtaccaccagcggcacgcatgatccggtagctgacgccttggttagtttatcaagcaatgacccgtatacgtttgtgagtgcggcggtgttgcgtaatagtgacatttacgcggcaattaacattattgcgagcgacattgccagcaatccgattgtttgcgatacggccatttttaacacgatgattaatcagacccccaatagccaaatggacggctaccatttcaaatatgcgttggcggccaacctgttactcaatggcaatagttttgcggagattttgcctaaccatacgttgaaattgattgccaataaccaattgacagttgaacaagatgacgtcagtggggcgttaacctacacctataccccgatt…	MSFFVKSSTTSGTHDPVADALVSLSSNDPYTFVSAAVLRNSDIYAAINIIASDIASNPIVCDTAIFNTMINQTPNSQMDGYHFKYALAANLLLNGNSFAEILPNHTLKLIANNQLTVEQDDVSGALTYTYTPIGGNSRQIAPNNILHFKYFTKDGVSGISPLYALKDERQIQSAGNKLLTGFFTAGVHGTTIIKVHQSDLGSEAKGNIRNQFDEANTGDNAINTIVTDDTMDISNLSLNTDVLKLVNSNDWTTRQIAKAFGLPPERLGVENDHSNQEQSGVQYLQGTLQHYFDSFTSELSFKLGHDFTFNTDKLLSLDPQTQQAQAVAGYTGGIMSRNEARAKIGLPPTDNGDIFLNLQKNGVTNL
CP120642	fig|1590.3552.peg.133	CP120642_155562_155362	155562	155362	-	P4B09_00795	hypothetical protein			locus|P4B09_00795,protein_id|PRJNA946199:P4B09_00795		atgcagaagattactacaaaacagcgactgcggcagatttgttctgattatgtacaaacgatcttgttggtgattggcttaatctgcttagtgactggttttggctgctggatcagttggcaagcggggttaatattggctggcatagccatgattttgttggccttgctaattaattatgaaaagcaaagaggtgattaa	MQKITTKQRLRQICSDYVQTILLVIGLICLVTGFGCWISWQAGLILAGIAMILLALLINYEKQRGD
CP120642	fig|1590.3552.peg.134	CP120642_157219_155516	157219	155516	-	P4B09_00800	prophage Lp3 protein 15, terminase large subunit			locus|P4B09_00800,protein_id|PRJNA946199:P4B09_00800	ff	atgattgaatatgttgaccaagttttatcgggccaagtgttggctggtcaaaagattaaatgggcgtgcgagcgatttaaacgcgatttaagccgttctaaagaagacagcttcccgttctactatgacgaagacaaagcggcacaggcggttaaatttatcgaattaatgcctaagactgacggtagcaaactcaccatgcaaccctttcaaaaatggattatcagtgagctgtatggctggcgtgaaaaagcaaccggtaatcggcgctatgatcgagcattcattagtatggctcggaagaacggtaaaacctatctggcttctggtatggccgctaatgggcttttaagagaacgtcagcccgcccgtaaccgacaggtattattcgtcagcaac…	MIEYVDQVLSGQVLAGQKIKWACERFKRDLSRSKEDSFPFYYDEDKAAQAVKFIELMPKTDGSKLTMQPFQKWIISELYGWREKATGNRRYDRAFISMARKNGKTYLASGMAANGLLRERQPARNRQVLFVSNALKQAKLGYDMLSSGLRQVRKQSKYMRQRIKVQKQAITDLETDSQALALASDTSTLDGYAGTTVILDEWHEAKDRKVYNVLKSGQAQEDNSLLAVISTSGLNLNVPMHAEYDMLTDVLKGKTEADRYFVAIWELDDREEVYDQANWIKANPLFSEPHVKQRMTEKIQADVDLAIKQNNLIPVLVKNFNMWLQASEDSYISADDWAAGKLAKVPDLHNRDAYIGIDLSKSNDLTAVSWLIPIGNGQFYCDSHSFVGTKYGLDSKIKR…
CP120642	fig|1590.3552.peg.135	CP120642_157689_157216	157689	157216	-	P4B09_00805	Phage terminase small subunit			locus|P4B09_00805,protein_id|PRJNA946199:P4B09_00805	idu(2);Phage_packaging_machinery	atgagccaaaaagtaaaagccttagccagtatgaagaaacatttaaccaatgatgagcgtgatcaacgtaaagacgctgaaagggccttgtttgattatccggtgcttgatttaaccccgccagattggttacatgatcgggccttaactgaatggcaacgggtagcgccttatttaaaggccaataccccaattagtgaacttgaccgggccatgttagccagttattgccgcgcttatgcaacggtacagacttgtgagaatgatattcgtaagaacggactggtacaaactaatcaagatactggtgtacgtaagccgaacccttacgtggccttgcagtcacaagcgatgaaagatttaaaagccttagccaatgatttaggcatgtcgctatcg…	MSQKVKALASMKKHLTNDERDQRKDAERALFDYPVLDLTPPDWLHDRALTEWQRVAPYLKANTPISELDRAMLASYCRAYATVQTCENDIRKNGLVQTNQDTGVRKPNPYVALQSQAMKDLKALANDLGMSLSSRARMELNKQKDETPEDTFEAMLS
CP120642	fig|1590.3552.peg.136	CP120642_158773_158384	158773	158384	-	P4B09_00810	Phage-associated homing endonuclease	mcrA	5-methylcytosine-specific restriction enzyme A [EC:3.1.21.-]	locus|P4B09_00810,protein_id|PRJNA946199:P4B09_00810		atggctaagccaatgaagcaatgcgagcacccgggttgtcggacgctagttgcctatgatacacgctactgtgagaagcaccacaaggcgactaacaagtggcggtatcacaaacgcatgtatgattctgacgagagcaagtatcaacagttctacaagtcgtcagcgtggcgcaagttgtcacggcggttccttgaaagcaatccggtatgcgtacagtgctaccaagatggggtgatccgtaaagccgatgtggtcgaccacgttattgaaatcaaagacgactggtcacgtcgcttagatgaaagtaacctacaaccattgtgttaccgacatcataaccggaagaccagactggctagagaacaacgggaacaaccaactaaataa	MAKPMKQCEHPGCRTLVAYDTRYCEKHHKATNKWRYHKRMYDSDESKYQQFYKSSAWRKLSRRFLESNPVCVQCYQDGVIRKADVVDHVIEIKDDWSRRLDESNLQPLCYRHHNRKTRLAREQREQPTK
CP120642	fig|1590.3552.peg.137	CP120642_159104_158766	159104	158766	-	P4B09_00815	Phage protein			locus|P4B09_00815,protein_id|PRJNA946199:P4B09_00815		atgaagaactataatctaagtcgactaaataagcgggtacagtttggcaccgtcaagtcagttgaaaatccaataaacggcacaaccaagcaacaattcgtgccactgttcactgtctggtgtggtgagtatacgttgaccatcagtaacacgattagccttactggtacgactgcgacaactaaccagctaattgtggtgcgccatgacgatcggatcacaacgaccttggaagcaatactagatggggttacgtatcgcgttgctggtgtcagttctgatagcgagatgaatgcttatgacgtggtcacactaaccaaggtcaacggtcatggctaa	MKNYNLSRLNKRVQFGTVKSVENPINGTTKQQFVPLFTVWCGEYTLTISNTISLTGTTATTNQLIVVRHDDRITTTLEAILDGVTYRVAGVSSDSEMNAYDVVTLTKVNGHG
CP120642	fig|1590.3552.peg.138	CP120642_159282_159091	159282	159091	-	P4B09_00820	prophage Lp3 protein 10			locus|P4B09_00820,protein_id|PRJNA946199:P4B09_00820		atgaaaattaagatggtacatgctgacaatatggaggagttatttgcgcaagtttcggaagtcgacaaagcacaagatattgatgacgaactgttagatgtagaatttgattttattaaggtgagcgattcaaaagtgatctattgtgaagcattggtttataggactggtgatgacgatgaagaactataa	MKIKMVHADNMEELFAQVSEVDKAQDIDDELLDVEFDFIKVSDSKVIYCEALVYRTGDDDEEL
CP120642	fig|1590.3552.peg.139	CP120642_159776_159297	159776	159297	-	P4B09_00825	prophage Lp3 protein 9			locus|P4B09_00825,protein_id|PRJNA946199:P4B09_00825		atgaaatggcaagaaatgcaattattgagagacacaaaatatagcagttcagaaaatctcaaaaaatttgaagacgtatttaagtttgataaatgtgccgtgtatgaacgcccacatagtcttgaaaaactactagcaggtgatcgttcatacaatgcgggtaataagtatgacacaccaccttaccttggagattggttggatcatgccgaattgcaaaaggtaagtggaactacacgaattgttgcaattgctcatgattatgggccggccgatagcgttcatagcaaaatagcggagcacgtcttgtcgcttgatttagtgggcgtgatatttgatagcaaagtagattggtattatcccggccagtcttcactagtaatgattatgagcagggaa…	MKWQEMQLLRDTKYSSSENLKKFEDVFKFDKCAVYERPHSLEKLLAGDRSYNAGNKYDTPPYLGDWLDHAELQKVSGTTRIVAIAHDYGPADSVHSKIAEHVLSLDLVGVIFDSKVDWYYPGQSSLVMIMSRETYNYYYYDLLANHHVVDVVKKQYFRE
CP120642	fig|1590.3552.peg.140	CP120642_162112_161312	162112	161312	-	P4B09_00835	prophage Lp4 protein 7, DNA replication			locus|P4B09_00835,protein_id|PRJNA946199:P4B09_00835	ff	atgaaagagttcgcaacgcttgataaagccattgagctggcccaacaaggctatgcggtttacccactgattaagaatacgaaaaagccacctaaaggggtggccggctaccaagccgcaactagtgaccagaacaccatcttagcatggttcgaaaagcacccaacttacaacttaggcttgcggctagatttatcggatttattagttgttgacattgatatgcacgagccaactaaaaatggtcggactagcttggtacaactatttaagcaagggctgacattgccgaaagatacttacattgaacggacggctaacggcggcgtccattacttttttaaatacgtgggtgctaaggttcgcaaaattgacgtttggcccggaattgacttgcta…	MKEFATLDKAIELAQQGYAVYPLIKNTKKPPKGVAGYQAATSDQNTILAWFEKHPTYNLGLRLDLSDLLVVDIDMHEPTKNGRTSLVQLFKQGLTLPKDTYIERTANGGVHYFFKYVGAKVRKIDVWPGIDLLSDFTVIAPSEINGKVYEPLGGRTLADIKPAPQWLVDKLTGQKVNWPSERAYATRQKKYTGRLLDEMVTGTTQGNRNAWLTKIAGRMFGVGADPKTVYNMLSVINDSFVDPALPSKEVNVIFQSILKRESKGVH
CP120642	fig|1590.3552.peg.141	CP120642_162353_162126	162353	162126	-	P4B09_00840	hypothetical protein			locus|P4B09_00840,protein_id|PRJNA946199:P4B09_00840		atgacaaatagtgaattagtggaacaatctgaaaaattagaaacggcgtgggaatcattgaaagtaagtattgataatttatcaatggcaatgactgttacgaaatatgatagtgattggtgtgactatttctttaagagccagcaatcaagcaaccttgaaaataatctattgaatattgctagtgtgatgttagaagttagcaatgccatttgtcccgaagattag	MTNSELVEQSEKLETAWESLKVSIDNLSMAMTVTKYDSDWCDYFFKSQQSSNLENNLLNIASVMLEVSNAICPED
CP120642	fig|1590.3552.peg.142	CP120642_162802_162623	162802	162623	-	P4B09_00845	prophage Lp3 protein 4			locus|P4B09_00845,protein_id|PRJNA946199:P4B09_00845		atgaagaaagaattgccacgttatatgacatataagcaagctatggactgcttaaatatcaagtcatacaacacgctttacaaatatattaagcagggtttacgagtagttgcaatcaacggtacaaaacgtattgaccaactagacgctgataagttcatggaagcacataaaatttaa	MKKELPRYMTYKQAMDCLNIKSYNTLYKYIKQGLRVVAINGTKRIDQLDADKFMEAHKI
CP120642	fig|1590.3552.peg.143	CP120642_162949_163662	162949	163662	+	P4B09_00850	hypothetical protein			locus|P4B09_00850,protein_id|PRJNA946199:P4B09_00850		atgaaaaacaggcttagaaaactacgcaaggaaaatagcctaaccttggctgaactctcagaaatgttatttaaactatcagatttaagaatatctccagatttattaagcaaatatgaacgtggcgaaagaaatcctaaaaaaagtgtgttagtaacgctatcagaaatttttaaagtgccacctctctatttaaatggaactaaagatgttcattctcttataaaagatggcgccatttcaaaaatgaagagccaaaacttgaatattggcatatcagaagacaaggggggatattcttatgaaaaaataaatgagtacctagaagactgtattgataacaacccgcttatagattatatttttagtaatgagtctgattataaatcactcaatgac…	MKNRLRKLRKENSLTLAELSEMLFKLSDLRISPDLLSKYERGERNPKKSVLVTLSEIFKVPPLYLNGTKDVHSLIKDGAISKMKSQNLNIGISEDKGGYSYEKINEYLEDCIDNNPLIDYIFSNESDYKSLNDKVNQAIYVVSEYVLLRVETYDFSVSGMLTYLYLELDHAGGKLVDDNLNLTQKQKDNMAQVVPEFKKIRENAIHSLLKLAKDKNFEFEEENAVSLDFFKKIDSSK
CP120642	fig|1590.3552.peg.144	CP120642_163733_164890	163733	164890	+	P4B09_00855	prophage Lp3 protein 1, integrase			locus|P4B09_00855,protein_id|PRJNA946199:P4B09_00855		atggcaacaatcaagaagtatcaggacaaggacgggaatacccgttatcagtttcaagtttatttaggtgttgatccactaacgggaaaaaagaaaaatacccgacgccgtggattcaagacaaaaaaagaagcccagattgtattatcaagacttgaacttgatatttacaatcatgggctaccaactaaaaacgataatacaatttttaaagatatttaccagctgtggttcacacaatataaacaaacagttaaggaaagcacttgggtaacgactcaacggctgttccggcttcatattttaccaatatttagtgattaccggattgctaaaatatccattaaggattgtcaaaaagccattaaccagtggtttaatgctggcttggccaagtac…	MATIKKYQDKDGNTRYQFQVYLGVDPLTGKKKNTRRRGFKTKKEAQIVLSRLELDIYNHGLPTKNDNTIFKDIYQLWFTQYKQTVKESTWVTTQRLFRLHILPIFSDYRIAKISIKDCQKAINQWFNAGLAKYHTLMNYVAKVLDYAINIDLINENPAKRVIVPVNKNDRSRKNLENYFDKAELQHFFECLNDDDNTPQASVFFRLAAFTGMRKSEMLCLEWSDIDFSNHTIRVNKTQSRGDGARLLVQAPKTARSNRTVYLDSNTVKILQRWQVDQKEWLLRFGFNINQGSHYVFANENNEMFQPSKPRKWLEHTLTKYDLKHVTVHAFRHTYATLAFEAHASIKSVQDQLGHSSYRTTLDIYTAVTAKQKNEATETLANYLNF
CP120642	fig|1590.3552.peg.145	CP120642_165379_165612	165379	165612	+	P4B09_00860	unknown			locus|P4B09_00860,protein_id|PRJNA946199:P4B09_00860		atgttgttggtatacaaagatgtttttggtatcgatcacaatgattgtcacattgttcagacgcggcacgagtttaaccggatcttcattatcgaaaatgaagttggctctcgctttacttgcatcaaagatgatgccccactcgaaaagaagatgtctgggcactggaagtatgcaaaagctagcgacgcccctaagaactatgccgttccttataaggcccagaaaaactaa	MLLVYKDVFGIDHNDCHIVQTRHEFNRIFIIENEVGSRFTCIKDDAPLEKKMSGHWKYAKASDAPKNYAVPYKAQKN
CP120642	fig|1590.3552.peg.146	CP120642_165637_165909	165637	165909	+	P4B09_00865	FIG00746198: hypothetical protein			locus|P4B09_00865,protein_id|PRJNA946199:P4B09_00865	ff	atgcggcgctatcaaccgttaaccaaatcaaatggccgggttccccactcgctcaatcataacaccaacccctactatggtcagcatggtgctgattgggtcaaagacacgaatgcttcgctatttaatgcccaacatgagcatctccaatcaaagagccatgttgagcgacgcgtgcggcacaacgtccgtcaagtgctgtgggtggtcgtggtgattcttgccatgttacttggtggttttatcttgttctcattagcgatcaatatttaa	MRRYQPLTKSNGRVPHSLNHNTNPYYGQHGADWVKDTNASLFNAQHEHLQSKSHVERRVRHNVRQVLWVVVVILAMLLGGFILFSLAINI
CP120642	fig|1590.3552.peg.147	CP120642_166443_165958	166443	165958	-	P4B09_00870	Transcriptional regulator			locus|P4B09_00870,protein_id|PRJNA946199:P4B09_00870	ff	atgatgaagactaatactaagaaggccaagtacgacgatgcggaattgttcgaaaaagtcttagtgggcatgtcatggcttgaaagccatcttcgcgagattattcaaacgatggtgactgatgcggacgtgtcgttcgaacagttcttgattctctactatcttgaccatagcactgatcaccggattacggtgaaagagctagccgctgaccgccacgtctcttcttcagcgatttcaaggaaactgacctacttgatcaacaatgacttgattgtgttgaacatcgatccttatgatcgtcggtaccgttatctaacgttaaccgccaaaggtgagaagttagcacgggtcattgaaaaagttaacgaagaacgccttggcaagttcctcgacgaa…	MMKTNTKKAKYDDAELFEKVLVGMSWLESHLREIIQTMVTDADVSFEQFLILYYLDHSTDHRITVKELAADRHVSSSAISRKLTYLINNDLIVLNIDPYDRRYRYLTLTAKGEKLARVIEKVNEERLGKFLDEFGRIRTSELTDELRMVSKVLVDTKEIKG
CP120642	fig|1590.3552.peg.148	CP120642_167850_166498	167850	166498	-	P4B09_00875	LepB			locus|P4B09_00875,protein_id|PRJNA946199:P4B09_00875	ff	atgcgtaaagcaattcagggcgaacaggatcttaagaagttattcgtgttgatgaagcaacaggagaagcaagcacaggatctgtatcaaaagagtgacgcaatcaacagtgaactcgtgaaactccagaagcgtgaacagactgaaacccgtgaacgttcgcggaaggaacacgcgattacgagtgcggaaaaagacttacataccgctcaagatgcgttagttgcttatgatcgtaagaagaagagtgctcaagacgaacaagaacgttcactcaacttgattaatcagaaaatcaatcgattacaacatgattatgatcaaaatgccacgattgttaaggggctccaacaaaagattgaaagcattgatgccaagttaaaatcggattacgggacg…	MRKAIQGEQDLKKLFVLMKQQEKQAQDLYQKSDAINSELVKLQKREQTETRERSRKEHAITSAEKDLHTAQDALVAYDRKKKSAQDEQERSLNLINQKINRLQHDYDQNATIVKGLQQKIESIDAKLKSDYGTTHLVSPVEFDQSAKYFLFSTDLIQSLSGDEKASMEMIMGLLKSEVKDKANVITVNYNDSLPEIWNSYQSAGLVDKRTGLYNMYYTIQAKVPGAVAKTKPELPDNPAWQYKRNADKQIVSIADDGGNPIMTLKYRKNGAIWYMTYFNGSLATRRDVYDAAGFLSVTQYLDRTNNSQVTLENFYRPDHSLAMVKQYGSNHELSIQLVNKEEAITNVFHSEAQLLNWWLASVLQQQNSVLVMGVNAPLFDQCLQATNDNFHLLPIVSAD…
CP120642	fig|1590.3552.peg.149	CP120642_168474_167884	168474	167884	-	P4B09_00880	LepB			locus|P4B09_00880,protein_id|PRJNA946199:P4B09_00880	ff	atgaagatgttcaataaaaagcgcagagataagaatgaggattaccgtaatcattctgagcgtgcaacggcgacttcaaccgttgctgctcaaaagccaaaaccaaaggcgactcaaagtagtacgacccccaatgtgcggtcatctgctggtgtccggccaactagtagcagcgtgactgcttcaactagtgccccagttaagggccaaaaccgggtcaaccaacggcgtgctacccaaacagcagccaaaaacagtgtggccattgaacgcgaaatggctgacttaaacaagcaataccaaactttacgtggggagcttaaggtccaattagttcaggatcgtaagcacgaaaagcaacagtatgaaactttagttgccgagcagttaaacttagaa…	MKMFNKKRRDKNEDYRNHSERATATSTVAAQKPKPKATQSSTTPNVRSSAGVRPTSSSVTASTSAPVKGQNRVNQRRATQTAAKNSVAIEREMADLNKQYQTLRGELKVQLVQDRKHEKQQYETLVAEQLNLEQQLKDAKVTLSKQDKVVNTNDSERQGMVKTINAAQKRYDDAKKALAKSDQTIKSLEKKITQSE
CP120642	fig|1590.3552.peg.150	CP120642_171954_171823	171954	171823	-	P4B09_00890	hypothetical protein			locus|P4B09_00890,protein_id|PRJNA946199:P4B09_00890		atgagtttcttttcagatttacactttttaccaggtacgcatacttcatcacacaccagctacgttagcaaccaaccacttggtactttctaccaattcgtattgaacgtaattgctgcattcaaaggctaa	MSFFSDLHFLPGTHTSSHTSYVSNQPLGTFYQFVLNVIAAFKG
CP120642	fig|1590.3552.peg.151	CP120642_172164_172033	172164	172033	-	P4B09_00895	hypothetical protein			locus|P4B09_00895,protein_id|PRJNA946199:P4B09_00895		atgagtttctttaacgatttccacgtattaccaggtacgcatacgtcatcatacacatcaagtgtttcaaatgatatctttggtggcttgcacagcttcatcttgaacgttattaaagcgatcaagggataa	MSFFNDFHVLPGTHTSSYTSSVSNDIFGGLHSFILNVIKAIKG
CP120642	fig|1590.3552.peg.152	CP120642_172339_172196	172339	172196	-	P4B09_00900	hypothetical protein			locus|P4B09_00900,protein_id|PRJNA946199:P4B09_00900		atgagtttctttaacgatttccacgtattaccaggtacgcatacgtcatcatacacatcaagtgtttcaaacgacatcttcggtggtttccatagctttatcttaaacttgattcctgcaatcaagagcttattcagcaagtaa	MSFFNDFHVLPGTHTSSYTSSVSNDIFGGFHSFILNLIPAIKSLFSK
CP120642	fig|1590.3552.peg.153	CP120642_172503_172372	172503	172372	-	P4B09_00905	hypothetical protein			locus|P4B09_00905,protein_id|PRJNA946199:P4B09_00905		atgagtttctttaacgatttccacgtattaccaggtacacatacgtcatcatacacatcaagtgtttcaaacgatatctttggtggcttccacagcttcgtcttgaacttgatcgctgcattcaaaaagtaa	MSFFNDFHVLPGTHTSSYTSSVSNDIFGGFHSFVLNLIAAFKK
CP120642	fig|1590.3552.peg.154	CP120642_172667_172536	172667	172536	-	P4B09_00910	hypothetical protein			locus|P4B09_00910,protein_id|PRJNA946199:P4B09_00910		atgagtttctttaacgatttccacgtattaccaggtacgcatacgtcatcatacacatcaagtgtttcaaacgatatcttcggtggtttccacagcttcgtcttgaacttgattgctgcattcaaaaagtaa	MSFFNDFHVLPGTHTSSYTSSVSNDIFGGFHSFVLNLIAAFKK
CP120642	fig|1590.3552.peg.155	CP120642_172841_172698	172841	172698	-	P4B09_00915	hypothetical protein			locus|P4B09_00915,protein_id|PRJNA946199:P4B09_00915		atgagtttctttactgatttgcacttcttaccgggaacccacacgtcatcatacacatcaagtgtttcaaatgacatcttcggtggcttccacagcttcatcttaaacttgattcctgcaatcaagagtttgttcagcaaataa	MSFFTDLHFLPGTHTSSYTSSVSNDIFGGFHSFILNLIPAIKSLFSK
CP120642	fig|1590.3552.peg.156	CP120642_175544_173781	175544	173781	-	P4B09_00920	FIG00749522: hypothetical protein	abcA, bmrA	ATP-binding cassette, subfamily B, bacterial AbcA/BmrA [EC:7.6.2.2]	locus|P4B09_00920,protein_id|PRJNA946199:P4B09_00920	ff	atggaaacgcatatcacgtcatcggctaaacaaccacatgccaagtatgggacccgtgatttattgagattgatcatgacccatgctcacccgaagaagggactctttgtgattggaatcctgttgtcgtttgtcgcaacgatttgtagtcttggcattacgttgatgttgaaggagtttatcgacgcctttaaccatggtacttcgggtcaactgttgcttcggttaggcgctgtgattgtcgtgcagctatttgcaagtgttgcgtcgagttttctacttagttatacgggggtcgacgccgtttcgacgttgcggagcgcgttatggcaacatatcgtggacttgccgattccatattttgaccataaccggacgggggaactgtctagtcgggta…	METHITSSAKQPHAKYGTRDLLRLIMTHAHPKKGLFVIGILLSFVATICSLGITLMLKEFIDAFNHGTSGQLLLRLGAVIVVQLFASVASSFLLSYTGVDAVSTLRSALWQHIVDLPIPYFDHNRTGELSSRVVNDTSTIFELISSQFSNAVNGIISIVGSLTLMLLLNFRLTIIILIVVPLMAVIIVPMGQVLARISKAIQKETANLNSAAVQMIGQNRLVKAMVAEKALKQQGKDQVDRIKGFSVRQIKLISVLNPVLNIMLLAAIFIIIVYGGILVQTNALTIGSLVAFLMYAVQMISPLSSVTGLVTALQQTVGATERIDNILDSPEEDKRLSGETLSKIDTVDFDHVDFGYESDKPVLKDIDLTIHRGERIALIGESGSGKTTLVSLLEAYYTP…
CP120642	fig|1590.3552.peg.157	CP120642_177096_175516	177096	175516	-	P4B09_00925	Poly(glycerol-phosphate) alpha-glucosyltransferase (EC 2.4.1.52)	tagE	poly(glycerol-phosphate) alpha-glucosyltransferase [EC:2.4.1.52]	locus|P4B09_00925,protein_id|PRJNA946199:P4B09_00925	idu(8);Teichoic_and_lipoteichoic_acids_biosynthesis	atgtatttctttattacgagcaaaattgattcgacgccatcagctattgacttagccatgattcagcgtcaaaaattattcacaaagcaccgggtacctgcgttgatcgtgacccgtaactttgtacgcgatttacatcataatatgcaactcattgggtatgatgatgagttccaggtcaatatgtatgattattttcaaggcactacgaattacgaaggcgaaccgttaactgcggccaattatccacgggtgacgggtgaaacgctggaacgggtcagcgctaatgaatttgacgtcattcaacgggaacaacggcaaaaagcactgatgttaaatgcgcaggggaatattgattacgtcgatattctcaatccacagggcgcggtcagccgtcga…	MYFFITSKIDSTPSAIDLAMIQRQKLFTKHRVPALIVTRNFVRDLHHNMQLIGYDDEFQVNMYDYFQGTTNYEGEPLTAANYPRVTGETLERVSANEFDVIQREQRQKALMLNAQGNIDYVDILNPQGAVSRRDYYDTRGFLTVAQYFDDKQNIVLEQHCNLQQQPVLETFFRPNEKQQPVATHQRLLNYHGHNYEFEDWDQLTAFFLDALNTEYGGHGTMIVDRSDAGMNPIVKMSTAARKYEFLHSNFTLDPLDVVNSPIVPYTQIGLDHASQMAGLIMSTQEECDDMTNHIHNVIPTLAIPVGSVSDEQLAARPVDFKDRIEGKVIAVARLSAEKNLEQLIKAVAYVHEKQSNVTLDIYGYGDSWTGFKEENRLRALVSSQRWQSFITFKGFERDL…
CP120642	fig|1590.3552.peg.158	CP120642_179703_179512	179703	179512	-	P4B09_00935	hypothetical protein			locus|P4B09_00935,protein_id|PRJNA946199:P4B09_00935		atgcgtaaattaaacattatcgaaagtatcattattgttctcgggttactagtcttttggctggggagtgaagtgacagtaatcaggcaacaattgccatggttgcaatttgcagggctgattgtcgtatttgtgactggtttagcggatgcgatttaccgcgtggtcacgaagcggtccttttttaagtag	MRKLNIIESIIIVLGLLVFWLGSEVTVIRQQLPWLQFAGLIVVFVTGLADAIYRVVTKRSFFK
CP120642	fig|1590.3552.peg.159	CP120642_181481_180129	181481	180129	-	P4B09_00940	Glucose-6-phosphate isomerase (EC 5.3.1.9)	GPI, pgi	glucose-6-phosphate isomerase [EC:5.3.1.9]	locus|P4B09_00940,protein_id|PRJNA946199:P4B09_00940	isu;Glycolysis_and_Gluconeogenesis	atggcacacatttcatttgacagctctaatttaactaagttcgtccataataacgaacttggcgaaatgcaagctatggtcacagctgctgataaggagctgcgtgaaggaaccggcgccggtaatgatttccgtggctggttaaatttaccaacagattacgataaggaagaatttgcacggattaaaaccgctgcaaagaagattcaaaacgattcagacgtcctcgttgtaatcgggattggtggttcatacctcggtgcacgggcagccattgaattcttacacgaaactttctggtcatcactttcacgtgaagaccgtaaattcccacaagttgtctttgctgggaactcaatctcatcttcatacgtcaacgacttaattcacttaatcggc…	MAHISFDSSNLTKFVHNNELGEMQAMVTAADKELREGTGAGNDFRGWLNLPTDYDKEEFARIKTAAKKIQNDSDVLVVIGIGGSYLGARAAIEFLHETFWSSLSREDRKFPQVVFAGNSISSSYVNDLIHLIGDRDFSVNIISKSGTTTEPSIAFRVFKERLIAKYGEEAAKGRIYATTDRKRGALKQEADAEGYETFVIPDDVGGRFTVLTPVGLLPIAVSGGDIDSLMKGAADAQNEYKDADLSKNEAYQYAAYRNILYRKGYTTEILENYEPNMAMFSEWWKQLMGESEGKDQKGIYPSSANFTTDLHSLGQYIQEGRRNLMETVVKVDNATSDVDIPKETENLDGLKYLEGKTMAQVNTKAFEGVIMAHVDGGVPNMVVNIPSQDAYTLGYTMYF…
CP120642	fig|1590.3552.peg.160	CP120642_183976_182795	183976	182795	-	P4B09_00950	LSU m5C1962 methyltransferase RlmI	rlmI	23S rRNA (cytosine1962-C5)-methyltransferase [EC:2.1.1.191]	locus|P4B09_00950,protein_id|PRJNA946199:P4B09_00950	isu;CBSS-83333.1.peg.946 isu;RNA_methylation isu;Ribosome_biogenesis_bacterial isu;CBSS-326442.4.peg.1852	atgcaaagagtacaaattacgggaaattcgcaacgtaaagtcaaggacggctatcctttactcgtacaagatgatctcaaggatccgagtatgaaactaaccgatggctcttttgtggcgttaatggcaagttctcaatttatgggctacgcgctgattgcgaagcatcgtcggcaactaggctgggtcttgagcttggatgaaagtgagacgccaacgaccgattactttcgtaagttattcaaacaggcgttggtccggcgagcaacgagcatggatccacagttaccacaacgggtcttcaatgcggatggcgacggtctcggcgggttagcaatcgatcgttatcaagattactatgtctttacatggtacgcacaaggtgtttaccagcaacgc…	MQRVQITGNSQRKVKDGYPLLVQDDLKDPSMKLTDGSFVALMASSQFMGYALIAKHRRQLGWVLSLDESETPTTDYFRKLFKQALVRRATSMDPQLPQRVFNADGDGLGGLAIDRYQDYYVFTWYAQGVYQQREMIYAAFEAATEHQFKGIYAKLRFNVEEANLKSQLVTGEAAPEPLLVTEGAVTYPLHLADDLTTGLLLDMRPIREWLAGAELQGKTVLNLFSQENGVTAAAAVAGAAKTISIETSKKGAKETADQLAVNNIDPDKQEIRAIEVNSYLDYAQKHRLSYDVVVVTAPTFARVKKQKFQVATDLTDLLTATLPVVRRDGQLVIATTANNFSMKKFKAAVTAAFVGSDRHFTLSETFRLPADFVTRKAYLASNYLKVLVLTLDK
CP120642	fig|1590.3552.peg.161	CP120642_185795_184272	185795	184272	-	P4B09_00955	sensor histidine kinase			locus|P4B09_00955,protein_id|PRJNA946199:P4B09_00955	ff	atgaaactgatttatcaacaaatgctagcgttctttgccgtcattattacggtaatcgtcgtcctcggattttcatttattcgaacgactagaacgatgctttatcaaaactcatggcaacaattgcagcagtacgccgcgagtattgaaaaggaagctattcggtataatacgaagactaatcaagttgtcgggtttaatcaacaatttctaaatgatgggaccgtcatcttacgagatcaacatattcacttttcggtatatgatgctaacaaaaagttggtctatccaagtggtatggggacaacaatgagtggggcccctggtggctcgatttatgatcccaagatctcagccaaagattggaagaagctgaagcggaataagattattacgcag…	MKLIYQQMLAFFAVIITVIVVLGFSFIRTTRTMLYQNSWQQLQQYAASIEKEAIRYNTKTNQVVGFNQQFLNDGTVILRDQHIHFSVYDANKKLVYPSGMGTTMSGAPGGSIYDPKISAKDWKKLKRNKIITQSPHVTFRTRNRDQPVNTPSLRTIDVLVPLFYKNGATKKFVGAISIGSFEQTLQANEQQIEKNLFIALLVSGIAALLLSYILARYSVRRINRLRYATHSVANGDFDIQVDSNHKDEIDDLADDFNGMVNSLRTSNEEIKRQEKRRREFMADAAHEMRTPLTTINGILEGLAYDAIPEEDKGHSIELMQNETKRLIRLVNENLDYEKIRTGQIALNKTNFDGAEVLHNLVEQLTKKAAAADDEFKLTVPEKLPVWADYDRFVQVLFNI…
CP120642	fig|1590.3552.peg.162	CP120642_186520_185792	186520	185792	-	P4B09_00960	DNA-binding response regulator, OmpR family	K02483	two-component system, OmpR family, response regulator	locus|P4B09_00960,protein_id|PRJNA946199:P4B09_00960	ff	atgaaattattaatgattgaagataataaatcggtctctgaaatgatggccatgttttttaagaaggaaaagtgggatgcccattttgcttatgatggcaatgaagctgtcgaaatgttcaatgaagatgtcgatggctgggatatggtgacgctcgacttgaacttgccaggcaaggatggcatgcaagttagtgcggatattcgcaaggcttccccaactgtaccaattattatgttgacggcccgtgattcggaaagtgatcaggtacttggcttagagatgggcgctgatgattatgtcaccaagccgttttcaccgattacactgattgctcggatcaaggcccttcatcgccgagcagatttggctaagaccacgccggctgaccaacctgcc…	MKLLMIEDNKSVSEMMAMFFKKEKWDAHFAYDGNEAVEMFNEDVDGWDMVTLDLNLPGKDGMQVSADIRKASPTVPIIMLTARDSESDQVLGLEMGADDYVTKPFSPITLIARIKALHRRADLAKTTPADQPASTVSSFDVQTDHFKLNTKTREAYLADKQIQDLTPKEFDLLKTLAQKPRQVFSREQLLQLVWDYEYYGDERTVDAHIKKLRQKIEKAGPQIIQTVWGVGYKFDDSGVDAQ
CP120642	fig|1590.3552.peg.163	CP120642_188236_186893	188236	186893	-	P4B09_00965	FIG00746171: hypothetical protein	K09157	uncharacterized protein	locus|P4B09_00965,protein_id|PRJNA946199:P4B09_00965	ff	atggaaagtcgttcaattttagaaacaattcagatggtggccgaggaaaatcttgatattcgtacaatcacaatgggcatttcgctctttgattgtgttgatagtgatggtgagcgggcccggcaaaaaatctatgataagatcacgactagcgcgaaggacctggtcaaagtggccgctcaaattcaagaagagtacggtattcctatcatcaataagcgaattgcggtaacgccgattgcattgattgcggctgcgagtcaggatcaagactatgtcgcgtacgcagtaaccatggaacgggcagctcaagcgctaggtgtcgatctcattggtggtttctccgccctggttcagaaggggtatcagagtggggaccgcaaactgattgcatcgatt…	MESRSILETIQMVAEENLDIRTITMGISLFDCVDSDGERARQKIYDKITTSAKDLVKVAAQIQEEYGIPIINKRIAVTPIALIAAASQDQDYVAYAVTMERAAQALGVDLIGGFSALVQKGYQSGDRKLIASIPAALAATSRVCSSVNVGSTRAGINLDAVGEMGRIIKQIAADDPVNCMSLVVFANAVDDNPFMAGAFHGVGEADRVINVGISGPGVVKRALEEVRGQSIDIVSEQIKKTAFKVTRMGQFVGSIASERLHVPFGIVDLSLAPTPNEGDSVAEILEEIGLESVGAPGTTAALALLNDAVKKGGVMACEHVGGLSGAFIPVSEDAEMIRAVSAGRLNIEKLEAMTAVCSVGLDMIAVPGDTSAATISGMIADEAAIGMINNKTTAVRVIP…
CP120642	fig|1590.3552.peg.164	CP120642_188711_189649	188711	189649	+	P4B09_00975	Permease of the drug/metabolite transporter (DMT) superfamily			locus|P4B09_00975,protein_id|PRJNA946199:P4B09_00975	ff	ttgacacaacaaaatcatttacggggcgtcttactcgctagtagtgcctgtattctgtggggtatctcaggggtggctgcgagtaccctcttcatcaataatccgcatctaaccgcaatgtggctaacgcagatccgcatgatcagtgcaggcttgattttactcgtctgggggatggtggctggtaaacatccctttaaaatctggcatcaccgccatgccgcttggacagcggtgagttacggtttgctggggctgattccggttcaactttgctatttcgaagcggttcgcgttggtaatgccccgattgccacgattatccaatttcttggcccattcattatcagcatctattacttcttatttaagcacgtgacacccagtcgtatcgaactg…	MTQQNHLRGVLLASSACILWGISGVAASTLFINNPHLTAMWLTQIRMISAGLILLVWGMVAGKHPFKIWHHRHAAWTAVSYGLLGLIPVQLCYFEAVRVGNAPIATIIQFLGPFIISIYYFLFKHVTPSRIELIGMIMAFIGTLLIVTHGHLNSLAISPVILFWGGLSAIGVATNTLIPRTILPKYGALTVTGWGLLIAGLFLTLLQPMWRVHLTITWPQLGLLIVIILLGTVAPFLMFARSLSDILPTTASLMDAFEPLAATVFSITFLNVQLTSFDFIGGLLIILAVMALSLNTHKMLHFLRRRRAHSSS
CP120642	fig|1590.3552.peg.165	CP120642_190806_190480	190806	190480	-	P4B09_00985	unknown			locus|P4B09_00985,protein_id|PRJNA946199:P4B09_00985		atggaacagtggtatcgtaacgcgcgccaatatttaaagcagtaccgtttttaccatgggattgttgagcaggtagttaatgattggaaaggggcagagaagcccaggcgattgcaacaaatggagttgtattgtcagcgggttactaatgcaattgatagcatccgtgatgaacgtcaagccaatctattgcgcaatgagttcgtagtggcggatggtagccaacgggtggcctatgaactatcgggactaagtaagtcgcaatattatgtcatccgcaagcaagctatgcgtgaatggtcgcagttaatcaatcaacacaaataa	MEQWYRNARQYLKQYRFYHGIVEQVVNDWKGAEKPRRLQQMELYCQRVTNAIDSIRDERQANLLRNEFVVADGSQRVAYELSGLSKSQYYVIRKQAMREWSQLINQHK
CP120642	fig|1590.3552.peg.166	CP120642_191766_191566	191766	191566	-	P4B09_00990	prophage Lp4 protein 12			locus|P4B09_00990,protein_id|PRJNA946199:P4B09_00990	ff	atgcgagtgctttaccctaagttagttgaagaagcctataattacattgctaaggctgaaccagccgttaagaatgcgcctaacgctgttaagtcagagatatacagcaagatgtttaatgacgggataattgatgagaatggcgaaccaacaaagacagctattgatcggggcttcgttgatggtgattgctacaattga	MRVLYPKLVEEAYNYIAKAEPAVKNAPNAVKSEIYSKMFNDGIIDENGEPTKTAIDRGFVDGDCYN
CP120642	fig|1590.3552.peg.167	CP120642_192142_191768	192142	191768	-	P4B09_00995	prophage Lp4 protein 11, DNA replication			locus|P4B09_00995,protein_id|PRJNA946199:P4B09_00995		atgacattatcaatgaatgagtttaaagtgttgaacatgttgcctcgtggtgcaggttacccaatgacaacgccgaatatctgcaaggtaaccgggcttaaagagcgcgatgtcagagaagccatcagcatcttaattaatcaacatggcgtgccaattgttgctaaccgaagcggtcataatacggggatgtttattgcaacggatgaagccgagttgaatatcggggttacttcgtttaagaaccaagttactacgatgaacgcccgtattagagccatagaacgagctgacttgaatggctgggaacaagccctaagaccagagataaaacgcctagacgcacaagtaagccacgataaggaggcgaactag	MTLSMNEFKVLNMLPRGAGYPMTTPNICKVTGLKERDVREAISILINQHGVPIVANRSGHNTGMFIATDEAELNIGVTSFKNQVTTMNARIRAIERADLNGWEQALRPEIKRLDAQVSHDKEAN
CP120642	fig|1590.3552.peg.168	CP120642_193844_192429	193844	192429	-	P4B09_01000	prophage Lp3 protein 8, helicase			locus|P4B09_01000,protein_id|PRJNA946199:P4B09_01000	ff	gtgtcagaggacaagaatttaaagcaagccatccaagagcatgacaaacgaattaataacgtcacagctttaaaaggtgctgattggcaagaccaactacgattaacaacccagggggctattcggcggagttcgttatacaatattttgctgtttattgaaaatgacccgaacctaaaaggggtgttggcttataacgagttttcggatcgagtggtaaagctacgttccaatgataaaacggggctaaaaaagggcgattggcgagatacggatgattccttgctacggttctattttgacgcgcaatataatattttgctgtcaaaggataacttgctggatagcattgttaaagcgtcacaggaacatggttttgatccgatgaaagaacggatt…	MSEDKNLKQAIQEHDKRINNVTALKGADWQDQLRLTTQGAIRRSSLYNILLFIENDPNLKGVLAYNEFSDRVVKLRSNDKTGLKKGDWRDTDDSLLRFYFDAQYNILLSKDNLLDSIVKASQEHGFDPMKERIETVKWDGQPRAETFFIDYLGAEDNHYTRMVTRKWLAGAIARVYIPGVKFDIIPILEGAQGLGKSTLVRQLAPDYFSDDMKSMKDKDDYQKLMGSWIIELAELSAMNKTDIESIKNFTSAQSDYYRNTYARRPEQHPRRNVFIGSTNHRDYLKDATGERRFYPIKCGVQPVTKNPLKAKQADMLQILAEAKTWLDAGEQLYFDQQTLNEAKAYQQEAQVIDPMREAVNDYLTMMVPTNWEELTISVKQSYFTAIENGNPIDSDSESW…
CP120642	fig|1590.3552.peg.169	CP120642_194635_193856	194635	193856	-	P4B09_01005	prophage Lp4 protein 7, DNA replication			locus|P4B09_01005,protein_id|PRJNA946199:P4B09_01005	ff	atgaaaactaacgatagactgacgagagcactacagcttgctcgtgacggtgttgcggtttaccccttagcaagtaatagcaaagtgccgttaaaaggcacacagggctataaggacgctaccacggacgtagaaacgattaaaggctggtttgagcatgttccaagggcgaaccttggcatccgtttagatcaagttaagttattagtggtggatattgaccggcatggtgatattgatggcgtgcagactttaaaacgacttaatgaacatggcaaaaccttaccgagtgatacttatattgagcaaactccgaatgatggcttgcattacttctttaagctgccggataagctagatatgaaacggcgaacaggtctatatccgggtattgatgta…	MKTNDRLTRALQLARDGVAVYPLASNSKVPLKGTQGYKDATTDVETIKGWFEHVPRANLGIRLDQVKLLVVDIDRHGDIDGVQTLKRLNEHGKTLPSDTYIEQTPNDGLHYFFKLPDKLDMKRRTGLYPGIDVLTDFVVVAPSVINERAYRTIEPANQIATAPQWLLDDLLPSQRMNKAPQHASQIQKTWAGRMLDDLVAGTGEGSRNSYLASLLGKLLRTGCNGMTAYELLQYANERLQPPLPDKEVNTIFKSIIKRA
CP120642	fig|1590.3552.peg.170	CP120642_194869_194648	194869	194648	-	P4B09_01010	prophage Lp4 protein 6			locus|P4B09_01010,protein_id|PRJNA946199:P4B09_01010		atgaataatgcgcaaacccgactaaaccatgctaggacgactttacaaggtactttattgcaactggactacttacaagagctagtcaatcaaacggtaatgtgtgatagtcagcggactaaaattagccagcaaatccataacattaaagtgaacaatcaaggcgtattgagacaaattgcatccgtctatgaagtcccgttagtcgggatagccaagtag	MNNAQTRLNHARTTLQGTLLQLDYLQELVNQTVMCDSQRTKISQQIHNIKVNNQGVLRQIASVYEVPLVGIAK
CP120642	fig|1590.3552.peg.171	CP120642_195284_194862	195284	194862	-	P4B09_01015	prophage Lp4 protein 5			locus|P4B09_01015,protein_id|PRJNA946199:P4B09_01015		atgggtaacccaatttatgaactatcaaagttaaatgatattagcgcggcgtgcaagcacgcgggtattttactagaacgggtcaataaagcaaatagcagcattttagccattagtgatttagttgaaccaacgttgaaacacttaattagtaatgcgcctgattattttgagttagacgctgacagactacgaaaaacacttgaaaatcgagaaacgactatttacagcgtgatgtgcgtactaactgaaatgggtacactagcaatgaatattgatgaggagacagctggtttaaatggggttattgatgacattaatagcactgtaaacgggattaatgacggtattaactccattttggatggtggtaactcggattacagcgatgataactca…	MGNPIYELSKLNDISAACKHAGILLERVNKANSSILAISDLVEPTLKHLISNAPDYFELDADRLRKTLENRETTIYSVMCVLTEMGTLAMNIDEETAGLNGVIDDINSTVNGINDGINSILDGGNSDYSDDNSQGATNHE
CP120642	fig|1590.3552.peg.172	CP120642_195862_195596	195862	195596	-	P4B09_01020	prophage Lp4 protein 4			locus|P4B09_01020,protein_id|PRJNA946199:P4B09_01020		gtgttattaagtgatgaacaggcgcaggcactacgcgacttcgtataccagctaactacggattcaatcagtcaggctaagcgtgatgtgggtgctagtcagcagtggttacgcaagaagaatgcggcggcgtattcggatgtatcagagggaacgtttgcaggttggacgaagaacggcttagcaggtcacgtcattaatggatcagtgctatttaacaagcacgacatagatttctatatcaatcacaatggaaaaatgaagtaa	MLLSDEQAQALRDFVYQLTTDSISQAKRDVGASQQWLRKKNAAAYSDVSEGTFAGWTKNGLAGHVINGSVLFNKHDIDFYINHNGKMK
CP120642	fig|1590.3552.peg.173	CP120642_196722_196030	196722	196030	-	P4B09_01025	Phage protein			locus|P4B09_01025,protein_id|PRJNA946199:P4B09_01025		atgagtgatttagtaacactgacatcacagcgattggacgcggaaatatatacgactggggatgtgattgcggactatgcggaaattacacatcatgccgttaaccagttgattaatcagtatcatgcagacctagaagagtttggggtattggcatttcaaatgcttaaacccagtagtgggagtattggcgggcgacctcgtaaggtctggcacttaaatgaagatcaagccatgctattaattacttatttaggaaacaccaagccagtcagactattcaaaaaagccctgattaagcaattttcggtaatgaaacgtgagttgattctacgacaagccaagtttgagctgggtaaagagttctcaaagagcttgcacgctgctattagtgaaagt…	MSDLVTLTSQRLDAEIYTTGDVIADYAEITHHAVNQLINQYHADLEEFGVLAFQMLKPSSGSIGGRPRKVWHLNEDQAMLLITYLGNTKPVRLFKKALIKQFSVMKRELILRQAKFELGKEFSKSLHAAISESPALGEHGHLYININKLVYKQALGVNVNELRKARNIPKTEAITHYLSASEADAVKRVKQQIRTLLEMKLDYQQIKQALQIQGVIYRIELQLPAKASVK
CP120642	fig|1590.3552.peg.174	CP120642_196911_196726	196911	196726	-	P4B09_01030	hypothetical protein			locus|P4B09_01030,protein_id|PRJNA946199:P4B09_01030		atgaactcagaaatcagattattgattcaagagaaccatttaaaatactggcaagttgcttttaaagtaggtattgctgatacaacgttttcgaaatggttacgaatgccacttgatgccgagcgtaaagcccgtgttgaaaaggcgattgcagagctcaaacagtcactaagtaaaggaatgtga	MNSEIRLLIQENHLKYWQVAFKVGIADTTFSKWLRMPLDAERKARVEKAIAELKQSLSKGM
CP120642	fig|1590.3552.peg.175	CP120642_197083_197841	197083	197841	+	P4B09_01035	hypothetical protein			locus|P4B09_01035,protein_id|PRJNA946199:P4B09_01035		atgatcagtattaatctaaaacaatatgtaaataaagaaaaaataagtatcaataagctttcaaaggtaacagggataacacgcccaacactgacaaatatgtataatggtaaagctacagggatacagtttgatactcttgaagttctatgctcatacttttctattcagttatccgatctacttacacaactaattagtaaaaacgacataggaattacatttgttgcggatactcccaataagtcaaaaagtatttttagtttcagctacactcggcactttaagacagaaacgatcacgaaaaaggcattattttcatgttcctttagcgatacaagaaatttagataacaaagattatctaacaaattttgcattctctcaaaaaaacacacaa…	MISINLKQYVNKEKISINKLSKVTGITRPTLTNMYNGKATGIQFDTLEVLCSYFSIQLSDLLTQLISKNDIGITFVADTPNKSKSIFSFSYTRHFKTETITKKALFSCSFSDTRNLDNKDYLTNFAFSQKNTQLPDYNFAIDLFSSDEINELQKRQIIPTTSSDQFFSYNETLQLFRSFSSNTQAYISGEIIAAFFAHFKVQLNAKRHYLINVQWLMGLLTGEESAFNFTVNNDKMLASQLPKHAGIELIGL
CP120642	fig|1590.3552.peg.176	CP120642_197894_199060	197894	199060	+	P4B09_01040	prophage Lp3 protein 1, integrase			locus|P4B09_01040,protein_id|PRJNA946199:P4B09_01040		atggcaactattaagcagtataaaaagaagaacggtactaaagcatgggagtttagtgtttatttaggaattgatccattaacggggaaagatattcgtactactcgtcgtggtttcgttaacaagaaattagcgcaattagagttatcccgtttacagcttgaatttcaagaacatggcctccgtaaaattgttatcagcacgtataacgatgtctaccagctatgggtagtagagtacaagaacacagttaaagaaagcacctacgttaaaacagttggttattttaagcatcacattttaccggcattcggtaacttgcagattaaacgtattaccgtggcttactgccaaaaggtcattgatggctggttcaaacaatttaaaaaatatcaaact…	MATIKQYKKKNGTKAWEFSVYLGIDPLTGKDIRTTRRGFVNKKLAQLELSRLQLEFQEHGLRKIVISTYNDVYQLWVVEYKNTVKESTYVKTVGYFKHHILPAFGNLQIKRITVAYCQKVIDGWFKQFKKYQTIMNYAALVFKYAVKHSIIERNPIDLITYPRRKAVIGADKWENFYDKKELRQFLSALDNEDAHQGNYKADALFRMLAFTGMRKGEALALTWHDVDFKQRTININKGLTRGENARLYVQTPKTKNSTRIIDIDDNTIRVLKQWQIRQRQELFMCGYNVNEHPQSQLLFSNTKNEYLTPSRLRTWLVRLINKYHLKYITVHGFRHTHASLLFEAGASLKQVQERLGHSDIKTTMNVYAHVSQHAKKDTVEKFMKYLEL
CP120642	fig|1590.3552.peg.177	CP120642_200072_199512	200072	199512	-	P4B09_01045	Substrate-specific component PdxU of predicted pyridoxine ECF transporter			locus|P4B09_01045,protein_id|PRJNA946199:P4B09_01045	isu;ECF_class_transporters	atgggaaggtctgaacaattaaaaaagctcgtcttggcagggttatttgccgccattatttttattggtatcagtgtattacgaattccgttgcccgcgattgttgggcggccatttattcattttggtaatattttgacagtgctcgcagtgatgttgcttggttttggctatggtgctacggctggtgcagtggggcttggcttgtttgatattctgaatgggtatgccgcaacttcgtggttaacaattattgaagcaattattctggccgcgatggtcaacctgagtttcaagtcaatcggctatcgcgaagatcgtattggccggctttactgggtatcgttagtcgcagggctcacaaaaatcgtcacttcgtggtgtacaggcgtgattgaa…	MGRSEQLKKLVLAGLFAAIIFIGISVLRIPLPAIVGRPFIHFGNILTVLAVMLLGFGYGATAGAVGLGLFDILNGYAATSWLTIIEAIILAAMVNLSFKSIGYREDRIGRLYWVSLVAGLTKIVTSWCTGVIEALMVGTTLKVAMIGSFTSLLAATINAVACVIIVPLLYRILVQVGFNRQRVGTV
CP120642	fig|1590.3552.peg.178	CP120642_200465_200148	200465	200148	-	P4B09_01050	unknown			locus|P4B09_01050,protein_id|PRJNA946199:P4B09_01050		atggcaaaggcaaaagcacgtacgacccaaccgaatgaacgattaagtgcccaactagcacttgccagcatggcaattgagattcgaagcgatgttgtgttgaccaggttagttgcgcgggctcgtcgccggcttaatcgtagtggtgacagtattgctatcgcgcaccaaatcgctgttgatctaggttattatttagtgtgtcatcaatacaaaatgccccgagctgcttatgatttgttagcagttgcgtatgaagtaagtgttgagacgcccacacgagcgactattattcagttaccgtcacgaaaaaaatag	MAKAKARTTQPNERLSAQLALASMAIEIRSDVVLTRLVARARRRLNRSGDSIAIAHQIAVDLGYYLVCHQYKMPRAAYDLLAVAYEVSVETPTRATIIQLPSRKK
CP120642	fig|1590.3552.peg.179	CP120642_201866_200679	201866	200679	-	P4B09_01055	Niacin transporter NiaP	ydjE	MFS transporter, putative metabolite:H+ symporter	locus|P4B09_01055,protein_id|PRJNA946199:P4B09_01055	icw(1);NAD_and_NADP_cofactor_biosynthesis_global isu;Niacin-Choline_transport_and_metabolism	atggtcgaaagtaaaagaaatagtgctaagctattatgggtcatcgggacggcctggctttttgatgcgttagacgtggccctgctatcatttgtgatgccggttattaaagaaagttggcagctaactgcaggacagttgggagcagtcagtgcgatcaccacgcttggcatgatgattggggccttggtatgcggctatttagcagataaattggggcgtaagccggtccttattgggacgctactgcttttttcgcttggtaatttgttattgacgattaccccgaacgtcgagtggttcttagtcgttcggttgttgactggcattggtctggggggtgaactaccggttgctgcgacaatgattgctgatcattatacgggaacacagcgctca…	MVESKRNSAKLLWVIGTAWLFDALDVALLSFVMPVIKESWQLTAGQLGAVSAITTLGMMIGALVCGYLADKLGRKPVLIGTLLLFSLGNLLLTITPNVEWFLVVRLLTGIGLGGELPVAATMIADHYTGTQRSRMLVLVDSFWAFGWIAASLLAFLVMPHIGWRMTVLITALMGLYALLLRRHLPAEQEANRPQKVDFRQALRQVWSAKYRRATICLSILWFVIMFAYYGMFLWLPSVLVLRGFSLVHGFGYTMLMSLAQLPGYYLAAWLIGVVKRKAVLATYLIGTVVSAAAFGTANNPTMILISGAWLSFFTLGAWGIMIAFTPGQFAPAVRGIGMGVAQSIGRIGATIGPFLVGALMAIGFGIPAIFMVFVAVLLLGVGVLLFGLPNQETDD
CP120642	fig|1590.3552.peg.180	CP120642_202715_201972	202715	201972	-	P4B09_01060	Nudix-related transcriptional regulator NrtR	mutT, NUDT15, MTH2	8-oxo-dGTP diphosphatase [EC:3.6.1.55]	locus|P4B09_01060,protein_id|PRJNA946199:P4B09_01060	isu;NAD_and_NADP_cofactor_biosynthesis_global	atggcgcatgaagtcagttatcggccattaatcagtattacgaacgtaatctggagtttcgatgcagtgaccaagcaactgctggtcctgcttattcagcgtgatcacgctccttttgagaatacctggggattaccgacgacgtatttgagaacggatgagagtgcggatgaagccgcattgcgattagttcgtgagaagttgggcgtccagcttgcccaattccatacagaacagttagggacgtttaccgcggtcgatcgcgtgccgggtgaacgctcactggcgttgacgtatatggtttatttgccagtcaagccggaactagttccggggtatggtgcgcgcgatgtcaagtggtttgccattacgccgcgggtggatcgtgatgatctggtc…	MAHEVSYRPLISITNVIWSFDAVTKQLLVLLIQRDHAPFENTWGLPTTYLRTDESADEAALRLVREKLGVQLAQFHTEQLGTFTAVDRVPGERSLALTYMVYLPVKPELVPGYGARDVKWFAITPRVDRDDLVADGLAFAGVPDSQTEREFYQRIAKQLLTADHGLILRNALQRVRNRLDYAPTILLVLGEQFTLKQARQLYAILWRQPVATIDNSNFRKTHVHLFTEVGTARPGSSGRPAKVYRLK
CP120642	fig|1590.3552.peg.181	CP120642_202938_202774	202938	202774	-	P4B09_01065	unknown			locus|P4B09_01065,protein_id|PRJNA946199:P4B09_01065		atgcgcgttaccattaatcgcggtcaagaggtctacactgatattcccttaatgaccgcccgacatcgctatatcaaagcggatgtctgggaaataaaaaaagcaattattgaaaagtcagccattaacgggtggacggttcaagcgctacaagcaatgaattaa	MRVTINRGQEVYTDIPLMTARHRYIKADVWEIKKAIIEKSAINGWTVQALQAMN
CP120642	fig|1590.3552.peg.182	CP120642_204363_203500	204363	203500	-	P4B09_01070	cell surface hydrolase (putative)			locus|P4B09_01070,protein_id|PRJNA946199:P4B09_01070	ff	gtgaaacaaattaaatggtggctgttggcagtcttattagtcgttggcttaaccggttgtggttctcaaaccactaagaaacaagcaacgcaacaggcggcaagtactaaaaaaatatcgccgtatgtgaatcaacagacccccacattttacgtccacgggtttcaggggagtgcgaagtcaacgaataccctgattgcgcatgctgaaaagactgctcatgctcacaaagttttggtggcaacggtcagtaccagtggtcaagtgacgttgacgggtaaatggcgtggtcgggtgcgtaacccgataattcaagtcgtgttcaagaacaatctggcccagtatgaccaacagagtgcttggctggctaaggtgattaccacggttcaacaacagcac…	MKQIKWWLLAVLLVVGLTGCGSQTTKKQATQQAASTKKISPYVNQQTPTFYVHGFQGSAKSTNTLIAHAEKTAHAHKVLVATVSTSGQVTLTGKWRGRVRNPIIQVVFKNNLAQYDQQSAWLAKVITTVQQQHAFKHYNIVAHSAGCVASVNMLMTQQTTTFPKISKLVTIAGPFDGVVGEDDVANQNSFLTSGQPKYLHAAYELLAAKRNNFPKNVQLLNIVGTLNDGSHSDSLVTNVSARSIKYLLRGRDVDYTEKDFYGAHAQHSQLHENTKVALAVDRFLWHR
CP120642	fig|1590.3552.peg.183	CP120642_205323_204430	205323	204430	-	P4B09_01075	extracellular protein, gamma-D-glutamate-meso-diaminopimelate muropeptidase (putative)	ykfC	gamma-D-glutamyl-L-lysine dipeptidyl-peptidase [EC:3.4.14.13]	locus|P4B09_01075,protein_id|PRJNA946199:P4B09_01075	ff	atgcaatcaacacggatcattgcggccgttgcgaacgtgtggcggcagccaaacaatacgtccatcgatactccggcactagcaaatgtcggcttacaaccatggttggcgcagttatcagatgaagatactgtggctttggaacgcgacaatcgcatcgtgacgcaggcgttatttaacgacgtctttttagtcgaacagtttgtcaatggctgggcctatggttacgttgttaatcaggccgactcccggcatccacaggggtatccaggatgggtatgggcggcgcaattgtcgaccgtcccattgccggttcaaactgggccgatgattacgatacggcgtggttttacgccgttactatgcttagatggccgtacgttcttaaatcttagcctt…	MQSTRIIAAVANVWRQPNNTSIDTPALANVGLQPWLAQLSDEDTVALERDNRIVTQALFNDVFLVEQFVNGWAYGYVVNQADSRHPQGYPGWVWAAQLSTVPLPVQTGPMITIRRGFTPLLCLDGRTFLNLSLGTELPVISSKDHRYYTVQTPLGTGKIAKRATQFAFRTARLTPGATLVRLGEEFLDLRYLWGGISAYGFDCSGFVYTLHRSLGIRLPRDAQDQIKQGVAVDIANAQLGDLCFFAHNHGNGAVHHVALYAGDGWLLHAPTPGKYVTYLQLASTYLQDELVAVKRNW
CP120642	fig|1590.3552.peg.184	CP120642_205545_206009	205545	206009	+	P4B09_01080	Transcriptional regulator, AsnC family	lrp	Lrp/AsnC family transcriptional regulator, leucine-responsive regulatory protein	locus|P4B09_01080,protein_id|PRJNA946199:P4B09_01080	ff	atggataaaaccgatttgaagattttgaacgccttgcaggccgacgcgcgaatctccttaaaagcgctcgccgatcaatgcttcatttcttcgcccgcaatttccgctcgcatcactcgtctgaaaaagagtggcatcattcgtgactatcaagcaaatcttaactttgaaaagctcaattaccacataaaagcctatattcaactccaacttgaaccaacgcaaaaggagcgcttttacccatttgttgccggcattcctaatattctggaatgtgactgtgtcacgggtgaatactctcaaattttgaaagtgattttcgaatcaacgcaggcattagacgagtttgtcaaccaattacaaacatttggaaaaacgagtactcagatcgtcttttca…	MDKTDLKILNALQADARISLKALADQCFISSPAISARITRLKKSGIIRDYQANLNFEKLNYHIKAYIQLQLEPTQKERFYPFVAGIPNILECDCVTGEYSQILKVIFESTQALDEFVNQLQTFGKTSTQIVFSTSVPNRGLTLPDDHDMSKINH
CP120642	fig|1590.3552.peg.185	CP120642_206634_206404	206634	206404	-	P4B09_01085	unknown			locus|P4B09_01085,protein_id|PRJNA946199:P4B09_01085		atgctgcatggaacgttctatggtgtgatcttgattagtttcttgattggtatcggcgtgcagtggtattttcgtgaatactttcaattattagtgttcggccatagtgttgagattttatttatgatggtattaggttggtaccagttcggcatgctcgttttactaccgctgttagttttatggggaattggacttggtgcaatttatgtgatgaaccgattcgcgtaa	MLHGTFYGVILISFLIGIGVQWYFREYFQLLVFGHSVEILFMMVLGWYQFGMLVLLPLLVLWGIGLGAIYVMNRFA
CP120642	fig|1590.3552.peg.186	CP120642_207165_208100	207165	208100	+	P4B09_01090	protein containing diguanylate cyclase/phosphodiesterase domain 1 (GGDEF)			locus|P4B09_01090,protein_id|PRJNA946199:P4B09_01090	ff	atgcgcaacctggccgttgaaattattaacctgttaatgccattgttcatttatggtcaggccatctggttgggccacagcacgcagtacctgccagtttttctggccatggccattatcttgattagtacagtcgtctatattactcataactatcaagaattacacgctattcaatggaagtatctcctgttccaaatactatatagtggcacttggtggggcgttatttggtcagttcatccgttcaaattgagccatacactcgtcatcattctagcctttgtcctttacatgtggttgattcgtttagcagtcaatcgcgtccaaaagtttttcaatgaagtgctcacctttgatcaacaagtcaattacgatgaattaaccggtattcgtaac…	MRNLAVEIINLLMPLFIYGQAIWLGHSTQYLPVFLAMAIILISTVVYITHNYQELHAIQWKYLLFQILYSGTWWGVIWSVHPFKLSHTLVIILAFVLYMWLIRLAVNRVQKFFNEVLTFDQQVNYDELTGIRNRASFDTHAREVFAAYQHHQMGPVTMVMFDIDHFKAFNDQYGHLAGDAVLRHVAHFVELELNQRSTHGQIFRYGGEEFVIIFRGISALETGQIMRTIQRKLKTVPIKFNAQTLNVTVSIGISELQPTDQTFTDWFVRVDDYLYQSKQAGRDQTTVESQLLTAFLGLAITDGDNGALTIQ
CP120642	fig|1590.3552.peg.187	CP120642_208929_208605,CP120642_208605_208154	208929	208154	-	P4B09_01095	Mobile element protein			locus|P4B09_01095,protein_id|PRJNA946199:P4B09_01095	ff	atgacaacacctaaacgatacgaactggaagatgctcagtgggaccgaatcaaaggatacttcccgccataccggactggccgtccatcaagcctagacaaccgtaccgccctcaacgctatcctctggctcatgcgcagcggggctccttggcgtgatctacctgaacgctatggctcttggaaaacggtgtatagtcgcttccgagcctgggtaagttcaggcttgttcgaacaggtttttctcgaattgattgacgatcccgacatggaaaacttgagcttagattcaacgatcgttcgagcgcatcaaaaggccactgggggcaaaaaaaatgccgaatgtatggtcgaaaatcaagctattggattaagtcgaggtggccgaacgaccaagatt…	MTTPKRYELEDAQWDRIKGYFPPYRTGRPSSLDNRTALNAILWLMRSGAPWRDLPERYGSWKTVYSRFRAWVSSGLFEQVFLELIDDPDMENLSLDSTIVRAHQKATGGKKNAECMVENQAIGLSRGGRTTKIHALVDGLGNPLGFRLTGGQVHDSQVASELLEGFDISQSNIIADKAYGTAKLRQYIEDKAGVYTIPPKENTKDKWTCDYHVYCERHLIENFFNQLKNFRRIATRYDKLAHVYLATVYIASICILLK
CP120642	fig|1590.3552.peg.188	CP120642_210656_209103	210656	209103	-	P4B09_01100	COG0488: ATPase components of ABC transporters with duplicated ATPase domains			locus|P4B09_01100,protein_id|PRJNA946199:P4B09_01100	ff	atggctttactagaagtaacggatttatcgcaaagctttgcggatcgtaaattatatgacgatgcgaattttacgttggaacgagcggatcatatgggtatcgttggtcaaaatgggacgggtaagagtaccctaattaagattttaactggccagatcttaccattatctggtcagatcaagtggcagcgcaacgttcgaactggctatctggatcaatatgccgatattccagccggcatgacgctatacgcctttttgaaaacagcttttcaacgcttgtatgatttagatgcgcagatgcaacaactttatgcggattatgctgaaaaggtggatgaccagttattggaacgtgcaggtcggattcaggagaccttggaagccaataatttttat…	MALLEVTDLSQSFADRKLYDDANFTLERADHMGIVGQNGTGKSTLIKILTGQILPLSGQIKWQRNVRTGYLDQYADIPAGMTLYAFLKTAFQRLYDLDAQMQQLYADYAEKVDDQLLERAGRIQETLEANNFYDIETEMERVITGLGLDEIGRDHVISEMSGGQRSKIILAKLLLENPDVIILDEPTNYLDTAHISWLEDYLNGFEGAVMVISHDYDFLQQVTNCICDVAFGKIIKYRGDFKAAMRQKEARKEAQLKAFEKQQVVIEKAEKFIRKNKAGSKSTMAKSREKMLSHLDRVDPPSENEHAKFAFPYLDTGSQNALSVTKLSVGYGKPLLEPVTFTMTNGEKLAFKGFNGVGKSTLIKSILGVIPALSGKSDFSPSAKINYFNQDLEWDNPQL…
CP120642	fig|1590.3552.peg.189	CP120642_211328_210741	211328	210741	-	P4B09_01105	Acetyltransferase (GNAT family) SAS0976			locus|P4B09_01105,protein_id|PRJNA946199:P4B09_01105	ff	gtgataacaattcgaccagccgatcaagacgacgcgggccagatagcaccgctaattaatatgatttttgatgaaatgcaacttgaggaactagacgacattcctgaacctgacttagagcaggccattactgccgcttaccggacacctgattatttgtctggtaaggcaacgacagtagtggccgaggccgatggtcaagtggtcggggtagcgtttggttatcctgacaaaaatgaggacgcggtggacgacgtgttagcacgagttactgcgaataatgatgcgtttggttcagcatttgaagctgaagctgaaagttatgagcacgaatggtacctggattcgattgcggtcgacccgaattatcagggtcatgggattggcgggaagttactc…	MITIRPADQDDAGQIAPLINMIFDEMQLEELDDIPEPDLEQAITAAYRTPDYLSGKATTVVAEADGQVVGVAFGYPDKNEDAVDDVLARVTANNDAFGSAFEAEAESYEHEWYLDSIAVDPNYQGHGIGGKLLAALPRYARQAGQKRIGLNVDMANLGAKKLYDRYHYESVGIKPIGDRMYFHMQYELDKDLVLA
CP120642	fig|1590.3552.peg.190	CP120642_212389_212838	212389	212838	+	P4B09_01110	biphenyl-2,3-diol 1,2-dioxygenase III-related protein			locus|P4B09_01110,protein_id|PRJNA946199:P4B09_01110	isu;Biphenyl_Degradation	atggttcaagccaaatctgatgagtacgacacgtttaataatgaattatttttgaagggatttgagcttgtgaatattcgcgatatcgatcatttgaccctaaccgttactgacattgcacggtcattacggttttaccatgaagtatttgaccttcccattgtgaccttcgatggtgaccgccaagctgtcttagtgggtaaacaaaaaattaactttcagaccactgaccagccacaccaacccattgcggctaagccgacacccggcagtgcagatctttgcttgattgcgaaagataatattgatgatatccagcatcacttaaagagttatttcgtggatgtgattgccgggccggttgaaagaactggtgcccacggaaagttgacgtcactg…	MVQAKSDEYDTFNNELFLKGFELVNIRDIDHLTLTVTDIARSLRFYHEVFDLPIVTFDGDRQAVLVGKQKINFQTTDQPHQPIAAKPTPGSADLCLIAKDNIDDIQHHLKSYFVDVIAGPVERTGAHGKLTSLYVRDPDNNLIEISNYH
CP120642	fig|1590.3552.peg.191	CP120642_213266_212925	213266	212925	-	P4B09_01115	unknown			locus|P4B09_01115,protein_id|PRJNA946199:P4B09_01115		atgattgacgaagtattagtattgaactcaacgccaacggggattttacagaattcagtttcaggaagcatggtgattgacgcggcacttgatgcacgactagtcaagcgactaatgcaggcgctaactcaatcgatgcttaaggtcagggttgcaaccgcggacgacttaccggtgaccgaccaccaattgctggtcgtcagtcgaccagtggcagccgtgttggacttacaagctagtgcgcgagttctgatttatccagaagcaacgggactgacagccgctggaatgacacagctagcagtgcagattgatcaacgattgactaaaatatccagataa	MIDEVLVLNSTPTGILQNSVSGSMVIDAALDARLVKRLMQALTQSMLKVRVATADDLPVTDHQLLVVSRPVAAVLDLQASARVLIYPEATGLTAAGMTQLAVQIDQRLTKISR
CP120642	fig|1590.3552.peg.192	CP120642_216615_215641	216615	215641	-	P4B09_01125	2-dehydropantoate 2-reductase (EC 1.1.1.169)	panE, apbA	2-dehydropantoate 2-reductase [EC:1.1.1.169]	locus|P4B09_01125,protein_id|PRJNA946199:P4B09_01125	idu(1);Coenzyme_A_Biosynthesis	atgaaatatggcattattggcgcaggcgcaatgggatatcggtatggtgtaatgttacaagaaaacgccggtgttgacgttgattttatcgacacgtgggaaccaaacgtcgcaaaggtccgtgagcagggcggcgttgatgtggcgcgtgatcatcaaaatcaccatgtcgttccaatcaatatttattatcctgaagaatatcagggtcatccagatgtttggattgtttttaagaagcaaatgcagttagccgatgagctcaagcgcgatgcgtcgttatttcatgaggaccagtacgttttcgccgcaatgaacgggatggggcactttgaaaagattgcacaatatttcccagaaaatcacattattggtggtacggcgatgattgcaacggtc…	MKYGIIGAGAMGYRYGVMLQENAGVDVDFIDTWEPNVAKVREQGGVDVARDHQNHHVVPINIYYPEEYQGHPDVWIVFKKQMQLADELKRDASLFHEDQYVFAAMNGMGHFEKIAQYFPENHIIGGTAMIATVLNGPGTVDFMGPKGSEAMHMSKYAGPIDTTTKQVMADFKAADLNPIWSDNFMGMCMSKVVFNAVTNSLCTMFEIQMGQFIEYPGVKDMATQMFNEAYDACERAGIKLIETRQEEIDSVETVSRAYKYHYPSMYQDFSKGRPTEVDYINGYIAKIGREHDYVCRVHEFVTHEVHLAEMMRQYRHPEIPVAEK
CP120642	fig|1590.3552.peg.193	CP120642_218117_217221	218117	217221	-	P4B09_01130	DegV family protein	fakB	fatty acid kinase fatty acid binding subunit	locus|P4B09_01130,protein_id|PRJNA946199:P4B09_01130	ff	atgaaaattgcggtggtgaccgaaagttctgctaatttaaaagcgcaggcggtgaaagactaccaaattacggtggtgaacgacccgattatgttcggtaatcatgtttaccacgagaacgtagatatcacgacggatcaattttaccgattactaaaagttgaaaaagaaattccaacgatttctcaaatttcaatgccagagatgcaagtcgtttttgatcagctgcaagcggcgggctatgaccaaattctagttattgggttgagtagtggtatcagtggctggatcaataatttgaagacctatgcgccgtcagttgacggtattgacgtgcgggtgtttgattcacgaactgcttgcgcggggacggcgaacatggtgaagctggctgcggcc…	MKIAVVTESSANLKAQAVKDYQITVVNDPIMFGNHVYHENVDITTDQFYRLLKVEKEIPTISQISMPEMQVVFDQLQAAGYDQILVIGLSSGISGWINNLKTYAPSVDGIDVRVFDSRTACAGTANMVKLAAAMALADYTLDEIIAQLTRLRAATTTVLIVNSMRHLVKNGRIYNNSSLAGTMVLRNKPIITFNGHGKIQLLGKERTLKNAQQAVQDEFSQFVMNSQLPVRLDVISANDAQIAEDWASELRYQFPAVRVKTGVIGPVLGVLTGDHALGMIWSLDWKPLLTTLNQEQKQ
CP120642	fig|1590.3552.peg.194	CP120642_219128_218268	219128	218268	-	P4B09_01135	Homoserine dehydrogenase (EC 1.1.1.3)	hom	homoserine dehydrogenase [EC:1.1.1.3]	locus|P4B09_01135,protein_id|PRJNA946199:P4B09_01135	icw(1);Threonine_and_Homoserine_Biosynthesis	ttgcggacattaacagatagttacgtgacggacaatgtgcaggcggtcagcggaatcatcaacgggacggctaattatatgctaagtgcaatggcaaccgggcaatcgtacgaacaagctttagctactgcacaagcagccgggtacgccgaagctgatccgactaatgatgttgcgggcattgatgcggcatacaaattgatgatcctcagtcgctttgcttttgggcaagagttgagcctgccgcagattgcacccacgggaatcacgcatttaagcgcttcggtttgtcgattagcagctgaaaatggctggcagattaaattgctcgcgcagattcagcgacacggatctggtttgtattgtcgtgtggcgccagtggccgtgccggttgatcaa…	MRTLTDSYVTDNVQAVSGIINGTANYMLSAMATGQSYEQALATAQAAGYAEADPTNDVAGIDAAYKLMILSRFAFGQELSLPQIAPTGITHLSASVCRLAAENGWQIKLLAQIQRHGSGLYCRVAPVAVPVDQPLSQINGVQNAVAVQSEAIGTSLYTGPGAGSTATANSVLNDVLVAAKHLINGYRMIRNQKRSVSLTVTRFDQLPQTYLGIGPVAPEAVKYYANEADFSVKTIADDCYQITGLSAVKRKKLRANLPLTLIPIAGTTDWKQVTENSITSPINVAI
CP120642	fig|1590.3552.peg.195	CP120642_219547_219116	219547	219116	-	P4B09_01140	Homoserine dehydrogenase (EC 1.1.1.3)			locus|P4B09_01140,protein_id|PRJNA946199:P4B09_01140	icw(1);Threonine_and_Homoserine_Biosynthesis	atgacaacgacaattgaagtgggcatgttagggttaggaactgtgggtagtggggtggttgaacggttgacccgctcggctgccaaaattgaacaaacgcagggtattcggttgcacctagcagcagttgccgttaatcatttgaacgcgcctcggactgttcagttaccgattgggacgcgcttgaccgattcattaacgaacgttgtttgtgaccgaaaaatccaactagtcattgaagtcatggggacggtcgcaattgctaaaaaggccattgtggcagcacttaatcagggtaaggctgtcgtgaccgctaataaagacttaattgcaacggcgggacctgaattggctgcgttagccaaaaaacagggctgtgatttattttacgaggctagt…	MTTTIEVGMLGLGTVGSGVVERLTRSAAKIEQTQGIRLHLAAVAVNHLNAPRTVQLPIGTRLTDSLTNVVCDRKIQLVIEVMGTVAIAKKAIVAALNQGKAVVTANKDLIATAGPELAALAKKQGCDLFYEASVAGGFRSCGH
CP120642	fig|1590.3552.peg.196	CP120642_220884_219598	220884	219598	-	P4B09_01145	O-acetylhomoserine sulfhydrylase (EC 2.5.1.49) / O-succinylhomoserine sulfhydrylase (EC 2.5.1.48)	metY	O-acetylhomoserine (thiol)-lyase [EC:2.5.1.49]	locus|P4B09_01145,protein_id|PRJNA946199:P4B09_01145	ff	atgacaacaacgaatcctgaaaattatcactttgagacgttacaagtccatgcgggccagacggttgatgaaacgggcgcacgggccgtgccaatctatcaaacgacttcatacgtctttaaggatgccaagcaagccgcgggtcgctttgccctgactgatgccggcaatatttatacacgactgacgaacccaacgacggacgtggtcgacaaacgagtggccgccttggagcacgggacggctggggtaacgctcgcaacgggttctgctgcgataaccgcggcaattttaaacattgcgcaacagggggatgaaattgtggcggccaacaccttgtatggtgggacctatgacctgtttagcgtgacgttaaagaagttgggcatcacaacgcac…	MTTTNPENYHFETLQVHAGQTVDETGARAVPIYQTTSYVFKDAKQAAGRFALTDAGNIYTRLTNPTTDVVDKRVAALEHGTAGVTLATGSAAITAAILNIAQQGDEIVAANTLYGGTYDLFSVTLKKLGITTHFVDPDEPANFETAINDHTKALYVESIGNPGINLVDFEAIGKIAHDHGIIFIVDNTFGTPYLVRPLEHGADVVVHSATKFIGGHGTTMGGVIVEGGQFDWRASGKYPDFTTPDPQYNGLVFADLGGAAFTTKVRAETLRDTGATISPFNSFLLLQGLESLSLRVERHVTNTRKIVAFLKAHPKVAWINYPELEDSPYHDLATKYFPNGVGSIFTLGLTGGEAAGKALIEHLQLFSLLANVADAKSLIIHPASTTHAQLNEQELLAAG…
CP120642	fig|1590.3552.peg.197	CP120642_221762_220887	221762	220887	-	P4B09_01150	Homoserine O-succinyltransferase (EC 2.3.1.46)	metA	homoserine O-succinyltransferase/O-acetyltransferase [EC:2.3.1.46 2.3.1.31]	locus|P4B09_01150,protein_id|PRJNA946199:P4B09_01150	ff	atgacagtcacagcaaataatggattattagcggcccgtggagaatgggcgaacgcaacgtgtcaagaaagtcatcaggcacaacagattttaattttaaacttgatgccgactaaggtaacgacggagcggcagttcctaaagcgttttgcagccggtaacacagatgtggctgtgacgtttatgtatcccgcgagtcaccatttcaagagcctgccacaagcagtggtcgcggcacattacgtgacgttggctgatattcaagatcagtattttgatggcttgatcgtcaccggcgcaccagttgagacgttaccgtttgaagcagtcgattactggaacgaattgttaacaatcattgattggtcacgacagcacgttagccagactttatttgaa…	MTVTANNGLLAARGEWANATCQESHQAQQILILNLMPTKVTTERQFLKRFAAGNTDVAVTFMYPASHHFKSLPQAVVAAHYVTLADIQDQYFDGLIVTGAPVETLPFEAVDYWNELLTIIDWSRQHVSQTLFECWAAQAGLYAQFGIAKRAVAHKIFGIYSATSTDVKSPLISGLNAGGLLKMPQSRHTALVMPERLPAGLQVVADNPKVGPLVLSAPKLHAVYVTGHPEYERRTLADEYLRDRRKHLPIQLPEHYFATEQLTTVDYSWQTSSNQLYQNWLATLNLTKVGY
CP120642	fig|1590.3552.peg.198	CP120642_222566_222432	222566	222432	-	P4B09_01155	hypothetical protein			locus|P4B09_01155,protein_id|PRJNA946199:P4B09_01155		atggctgatgaacgaccaccgagcttagcgcaacttatcggtgcctattttgatactggcactttaaacaaagcgttaggttcattaaagcattctgttgagagattaaatcttactacaccgattcaggattag	MADERPPSLAQLIGAYFDTGTLNKALGSLKHSVERLNLTTPIQD
CP120642	fig|1590.3552.peg.199	CP120642_223185_224183	223185	224183	+	P4B09_01160	ABC transporter substrate-binding protein	K01989	putative tryptophan/tyrosine transport system substrate-binding protein	gene_name|trpX,locus|P4B09_01160,protein_id|PRJNA946199:P4B09_01160	ff	atgattgcattcattagtgccttgatcgtctttctgggagtggcctttgtcatgacaggcaaaaccaccgccacgaagacgaccagtacaaagaaagtgccgacggtcggcattcttcaactccagacccaccccgcactcgacgcgattcatcgtggcgtggtcgctggtctaaaggaatatggttatgtcgatggcaagacggtcaaaatcgactatcaaaatgcccagggcgatcaaagtaacttgaaaaccatgagccaaaaattcatgaacgaaaacgccgcgttaacagtcggaattgccacccccgccgcgcaggccctcgcttctgcggctaacaagcaaacccctgttatgttagcaggtattactgatccatcgggtagcggcctaatt…	MIAFISALIVFLGVAFVMTGKTTATKTTSTKKVPTVGILQLQTHPALDAIHRGVVAGLKEYGYVDGKTVKIDYQNAQGDQSNLKTMSQKFMNENAALTVGIATPAAQALASAANKQTPVMLAGITDPSGSGLIKSDQHPGANITGTSGESPLKSHLDLLRKLVPSAKTIGIIYTTSDHGGEYNAKKFARICKQEGVKYKLYTISNTNDMQQVAETMAANVDAVYAPQDNGVASAMKTLVSVTNKAKVPVIPAVDTMVKAGGLATLSVDQYQLGKLTGEMAAQVLKGKATSDYPIKVITKGKMTINLSEAKKLGIKFPASVLKEAKAKGVIYK
CP120642	fig|1590.3552.peg.200	CP120642_224180_225088	224180	225088	+	P4B09_01165	ABC transporter permease protein	K05832	putative tryptophan/tyrosine transport system permease protein	locus|P4B09_01165,protein_id|PRJNA946199:P4B09_01165	ff	atgagtatgatcgtatcgagtatcggccaaggcctcttgtgggcaaccttaggcgtcgcattatttttgacatttcgaattcttgattttcctgatatgaccgtcgaagggacgtttccactcggtgcggccactgttgtcatggcgattagccatggaatgggccccgttaccgcttccctgttagccttcgttgcgggcgcgattaccggcctggtcaccggcctactttataccaagggtaaagtgcccattctcttagccgggattctagtgatgaccgcgtgcttatcaatcaatttgcgcattatgggcggcagttccaacgtttcattgctaggcaaacaaactattttttctaatcactttttggaatcactgcctaaatattttgacagc…	MSMIVSSIGQGLLWATLGVALFLTFRILDFPDMTVEGTFPLGAATVVMAISHGMGPVTASLLAFVAGAITGLVTGLLYTKGKVPILLAGILVMTACLSINLRIMGGSSNVSLLGKQTIFSNHFLESLPKYFDSVFVGLVVISIITVLLIVFLQTNLGQAFIVTGDNREMARSIGINTDNMTIMGLMVSNGIIGLGGALIAQNNGYADVSMGIGIIVIALASIIIGEVVFGELTLNQRLVAVTLGSILYQFVRLLVLQLGFNTNDMNLLSALILAICLMLPQFSKVLHLNHVLKKGVARYDEQ
CP120642	fig|1590.3552.peg.201	CP120642_225075_225857	225075	225857	+	P4B09_01170	ABC transporter ATP-binding protein	K05833	putative tryptophan/tyrosine transport system ATP-binding protein	locus|P4B09_01170,protein_id|PRJNA946199:P4B09_01170	ff	atgacgaacagtagtgccccattattatcattaaaaaatatcgtgaccaaagttaattcgggaaccccgaatgaggtcaaaattttgcggggcctgaacttagacgtctatgatggtgattttattaccgtacttggttcaaatggtgctggtaagtcgaccctcttcaacacgatcagtggcgagttaccggttgatagtggcaccatccagttacgtgaccaggacatcacccgactatccgttgaaaagcggaccgctttcctggcgcgcgttttccaagaccccaagatgggcaccgcaccccggatgaccgttgccgaaaacttactgcttgccagccaacgtggtaagcgacgtacgttaaaattacgccaattgaaaaagcacctgccccac…	MTNSSAPLLSLKNIVTKVNSGTPNEVKILRGLNLDVYDGDFITVLGSNGAGKSTLFNTISGELPVDSGTIQLRDQDITRLSVEKRTAFLARVFQDPKMGTAPRMTVAENLLLASQRGKRRTLKLRQLKKHLPHFQALTETMDGNGLSARLNTATENLSGGQRQALSFLMATEQRPDLLLLDEHTAALDPKTSAQLMTQTNQRVTEEKLTCLMITHHLDDALRYGNRLIVLDQGQIKYDVRDEEKAQLTKEKLLSFFDIIE
CP120642	fig|1590.3552.peg.202	CP120642_226133_227488	226133	227488	+	P4B09_01175	NADH peroxidase Npx (EC 1.11.1.1)	npr	NADH peroxidase [EC:1.11.1.1]	locus|P4B09_01175,protein_id|PRJNA946199:P4B09_01175	ff	atgaaagttattgtcgttggttcttctcatggtggttatgaaacggttcgcggtattttagccgctcaaccagatactgaaattcaatggtatgaaaaaggtgattttctgtcattcctctcatgtgggatgcaattatacctcgaaggtgccgttaaagacgttaactccgtcagctatgccactcctgctggcatgcaagcccaaggcgtccacgtttttgtaaatagtgaaattagtaaggtcgaccctgctagtcacagtgtgcacgtcattgaccacgccactggtgacgaacgtgatgaaacttatgacaaactagtcctaagtgtcggcgcggtaccatttgacctaccagtacccggccatgacttagccaacatctacgcaatgcgtgga…	MKVIVVGSSHGGYETVRGILAAQPDTEIQWYEKGDFLSFLSCGMQLYLEGAVKDVNSVSYATPAGMQAQGVHVFVNSEISKVDPASHSVHVIDHATGDERDETYDKLVLSVGAVPFDLPVPGHDLANIYAMRGRDWAIKLKAKTVDPSVKNVVVIGSGYIGIEAAEVFAKAGMHVTVIDLLPRLLSLYLDQEFTDILTKTMADHGIYAAVGQGIKAYEGVDGHVTKVVTDQGEYPADLVVTAAGIRPATGFLKGVVDLDDHGLIKINDHLQTSDTDIYAVGDATLVPFAPTGKDNRIALATNARRQGRIAAKNLLGENVPMPAVSGSSALSVFDYHFASTGVKEGTADKLGVKTASVLVTDTIRPKFVSEDAGNTKVWFKLTFDPTDGRVLGAQIMSKY…
CP120642	fig|1590.3552.peg.203	CP120642_229535_228675	229535	228675	-	P4B09_01180	2-hydroxy-3-oxopropionate reductase (EC 1.1.1.60)	HIBADH, mmsB	3-hydroxyisobutyrate dehydrogenase [EC:1.1.1.31]	locus|P4B09_01180,protein_id|PRJNA946199:P4B09_01180	isu;Glycerate_metabolism isu;Allantoin_Utilization isu;D-galactarate,_D-glucarate_and_D-glycerate_catabolism isu;D-galactarate,_D-glucarate_and_D-glycerate_catabolism_-_gjo	atgatgaaattaggttggattggtaccggcgtcatgggggcagcgattgtccgtaacctgatgacggccggctatgacgtaacggtttataatcgaacaaaaagtaaggcggatgcgctagttgcggcgggggccacttgggctgatacaccggctgccgtggcagaaacgagtgacgtgattttcaccatggttgggttcccacgggacgtcgaacaagtttattttggtgatcacgggattttcagtggattggccgctggaaaaacggtaattgacatgacgacgagccaacccaagttagccgttaaaattgcgacgtacgcgcgtgaacatgacatgcacgctttggatgcgcccgtgtccggcggtgatattggcgcccaaaacgccactttg…	MMKLGWIGTGVMGAAIVRNLMTAGYDVTVYNRTKSKADALVAAGATWADTPAAVAETSDVIFTMVGFPRDVEQVYFGDHGIFSGLAAGKTVIDMTTSQPKLAVKIATYAREHDMHALDAPVSGGDIGAQNATLTVMVGGDADTYEAMLPLFNVLGHKVNHFGDAGTGQHAKMANQIMIAGTMTGLTEMLLYTKAAGLDPEKVLATLSSGGADNWSMDNYVPRILKDDYTPGFFARHFLKDLRIALSEADAMGLNLVATAQAKRLYEVMVDVKGLGDQGTQGLINIY
CP120642	fig|1590.3552.peg.204	CP120642_230305_229532	230305	229532	-	P4B09_01185	TerC-like integral membrane protein			locus|P4B09_01185,protein_id|PRJNA946199:P4B09_01185	ff	ttgttacatttaatcgaacagttgtatgaatccttcttcagtgcgactaactggggtaacgtcatcacatctgctaatgactggttaatcattttatcgttagcaattattgagtgtttactatcagttgataatgccgttgtcttagctgctcagacccagagtttagataatttacaagagcgggaaaaatcgttattctatggcttgtggggggcctatatctttcggtttttaatcattgggattggcacgtatttgatcagtttttgggagatcaaagtgttaggtgcggcttaccttgggtacttggtgtatcgatactttagtcagccgaaaaatggggccaaggtggcacagaaacccaagcaacaacgacgcttcttcggactaagcaac…	MLHLIEQLYESFFSATNWGNVITSANDWLIILSLAIIECLLSVDNAVVLAAQTQSLDNLQEREKSLFYGLWGAYIFRFLIIGIGTYLISFWEIKVLGAAYLGYLVYRYFSQPKNGAKVAQKPKQQRRFFGLSNFWSVVIQIEMMDIIFSIDSVLASLAISDNPVIVLIGGMIGIACMRGIAEVIMRLMRKIPELETMAYCLIVLIAIKLFISIPAIGWDIPATAFGGIVLVAFIITLLIHFWRRRRNEQCVEGKVRK
CP120642	fig|1590.3552.peg.205	CP120642_231035_230481	231035	230481	-	P4B09_01190	Maltose O-acetyltransferase (EC 2.3.1.79)	maa	maltose O-acetyltransferase [EC:2.3.1.79]	locus|P4B09_01190,protein_id|PRJNA946199:P4B09_01190	isu;Maltose_and_Maltodextrin_Utilization	atgtcagaattagataaattagcagccggggaatggtatcaatttaaagatgctgaggtggccgctcaaaaagcgcgggctgccaagttatgtcaagagttcaatcagatcgatgcaacaaatccagatgcgcaaactgccaagattcaagagattcttggtagttacggtcgcaatctttccgttcaagcagactttaattgtgataatggtcgtaatattcatgttggtgataattttcttagtaattataacttaactattttggatatcgcgccagttcatataggggataacgtgatgattggccccaatgttgatatttatacggtcaatcacccgttgacggctagtggtcgacgtgctaacttggcccagggtcatccagtcacgattggt…	MSELDKLAAGEWYQFKDAEVAAQKARAAKLCQEFNQIDATNPDAQTAKIQEILGSYGRNLSVQADFNCDNGRNIHVGDNFLSNYNLTILDIAPVHIGDNVMIGPNVDIYTVNHPLTASGRRANLAQGHPVTIGHDVWIGGRAVITPGVTIGNNVVIAAGAVVTHDMPDNTLVAGVPAKVIRQLE
CP120642	fig|1590.3552.peg.206	CP120642_232622_232302	232622	232302	-	P4B09_01200	Phosphoribosyl-ATP pyrophosphatase (EC 3.6.1.31)	hisE	phosphoribosyl-ATP pyrophosphohydrolase [EC:3.6.1.31]	gene_name|hisE,locus|P4B09_01200,protein_id|PRJNA946199:P4B09_01200	isu;Riboflavin_synthesis_cluster	atgcaaaatatggaagaattatacgaactgatcaaacaacggaaggcaacgcctaagaagggctcctacacagattatttatttactaagggactggataagattttaaaaaaggttggtgaggaatcaaccgaagttattgtggcggccaaaaatcccggtgacgacgaattaacctatgagacagccgacttgttgtatcacgttttagtgttattggtcgaacgtggtgttagttttgaccagattaagcaagaattggctaaacgtgaaggtaagatgagtgactataaggatcggcccgaaattaagaacctatag	MQNMEELYELIKQRKATPKKGSYTDYLFTKGLDKILKKVGEESTEVIVAAKNPGDDELTYETADLLYHVLVLLVERGVSFDQIKQELAKREGKMSDYKDRPEIKNL
CP120642	fig|1590.3552.peg.207	CP120642_233089_232763	233089	232763	-	P4B09_01205	Phosphoribosyl-AMP cyclohydrolase (EC 3.5.4.19)	hisI	phosphoribosyl-AMP cyclohydrolase [EC:3.5.4.19]	gene_name|hisI,locus|P4B09_01205,protein_id|PRJNA946199:P4B09_01205	ff	atgaaaccagactttgaaaagggtgacggcttactgacaacggtcgtcaccgacgcggatacgaaggatgtcttaatggtcgcgtggatgaacgcggaaagttatcaacggacattggcgtcgggccagacgtggttttggtcacggtctcggcaagaactttggcacaaaggcgctacgagcggcaatttacaagatgtcgttagtatgacgttggattgcgatcaagatacactattggtcgcagttcatccgcatggtcccgcttgtcatacgggacatacgagttgtttctttaacccggttgaactagaacagggcgcctaa	MKPDFEKGDGLLTTVVTDADTKDVLMVAWMNAESYQRTLASGQTWFWSRSRQELWHKGATSGNLQDVVSMTLDCDQDTLLVAVHPHGPACHTGHTSCFFNPVELEQGA
CP120642	fig|1590.3552.peg.208	CP120642_233844_233086	233844	233086	-	P4B09_01210	Imidazole glycerol phosphate synthase cyclase subunit (EC 4.1.3.-)	hisF	imidazole glycerol-phosphate synthase subunit HisF [EC:4.3.2.10]	gene_name|hisF,locus|P4B09_01210,protein_id|PRJNA946199:P4B09_01210	ff	atgttagcaaagcggattattccgtgcttggatgtggcggatggtcgggtcaagaagggcgttaatttcgtcaacttgacggatgtcggagatccggtggcgattgcagctgcctatcagcaacagggcgcggatgaacttgtctttttagatattgcagccaccaatgagcaccgcgagacgatggccgccatggtcgaacaagtctcagctcaggtcttcatgccactgacgattggtggcggaattacaagcgttgctgatatgcaacgaatcttacgtgcgggtgctgataagacggctattaattcggctgcagttgccaaccctgaactgattcgtgccggtgctgaaaaatttggtaaccagtgcattgttgttgcgattgacgcggcgtgg…	MLAKRIIPCLDVADGRVKKGVNFVNLTDVGDPVAIAAAYQQQGADELVFLDIAATNEHRETMAAMVEQVSAQVFMPLTIGGGITSVADMQRILRAGADKTAINSAAVANPELIRAGAEKFGNQCIVVAIDAAWDAAAGQYRVYTHGGQQATDLDAVAWAKQAVALGAGELLVTSMDRDGTKAGFDTKLYQALGATVNVPIIASGGAGNLQDFVDVFSTTPVDGALAASVFHFGELTIADVKATLRKQGVVVR
CP120642	fig|1590.3552.peg.209	CP120642_234557_233838	234557	233838	-	P4B09_01215	Phosphoribosylformimino-5-aminoimidazole carboxamide ribotide isomerase (EC 5.3.1.16)	hisA	phosphoribosylformimino-5-aminoimidazole carboxamide ribotide isomerase [EC:5.3.1.16]	gene_name|hisA,locus|P4B09_01215,protein_id|PRJNA946199:P4B09_01215	isu;Chorismate:_Intermediate_for_synthesis_of_Tryptophan,_PAPA_antibiotics,_PABA,_3-hydroxyanthranilate_and_more.	atgatttttccagcaattgatttacgagccggtcagagtgtccggctctaccaaggtgattttaaacaggcgacattgattaatcctgatcctgtcgttcaagcccaacaaattaacgcagcgggcttgcagcaattacacatggtcgatttggatggtgccaagtcagggcgcccagaaaacttcgcgacaatcacggcgatccggcaagcatttaccgggacgatcgagctcggtggaggtattcgaacctacgagctggcgactcgttatctcgaattaggaatcgatcgcttaatcttggggtcagttgcgttgactgatccacgactggtcaaacgactgttaagtgagtttggtggtgagcgaattgtgattgggttagacggaaccaatggt…	MIFPAIDLRAGQSVRLYQGDFKQATLINPDPVVQAQQINAAGLQQLHMVDLDGAKSGRPENFATITAIRQAFTGTIELGGGIRTYELATRYLELGIDRLILGSVALTDPRLVKRLLSEFGGERIVIGLDGTNGYVAIKGWLEQSQTKMSTLMKTMTTSGAKHFIVTDVARDGTMQGPNLALYQELQAQVPTANLIASGGVRNLTDVQVLQASGFKDVIIGKALAEGGVTLAELAGVTEC
CP120642	fig|1590.3552.peg.210	CP120642_235164_234538	235164	234538	-	P4B09_01220	Imidazole glycerol phosphate synthase amidotransferase subunit (EC 2.4.2.-)	hisH	imidazole glycerol-phosphate synthase subunit HisH [EC:4.3.2.10]	gene_name|hisH,locus|P4B09_01220,protein_id|PRJNA946199:P4B09_01220	ff	atgtttgcaatcgtcgattatgatacgggtaatacccgtaatttgaagaaagcttttgactacctgcaagtgtcaaccatcttaacggctgacccgcaacaattagcggccgctgacgcagttattttacccggtgtgggagctttcgcagctgcaatggccgctttaaaagaacgccagttagtcggcgtgttacaagcattggcgcggagtggcaaacccgttctcggtatttgcttaggcatgcagctcttgtttgaaagtagttccgagtacggcgagcatgctgggctaggcttgttaagcggccgggttagcgctttgccaacggacttgaatgtcaaagtcccacagatggggtggaatcagaacgagcttcggcgtcctgatagtcccttt…	MFAIVDYDTGNTRNLKKAFDYLQVSTILTADPQQLAAADAVILPGVGAFAAAMAALKERQLVGVLQALARSGKPVLGICLGMQLLFESSSEYGEHAGLGLLSGRVSALPTDLNVKVPQMGWNQNELRRPDSPFASIDAAYTYFVHSYYAVCPATEIVATVQHGVQVPSIVQHQNVIGMQFHPEKSGRVGLQQLAAFKEMVSANDFSSN
CP120642	fig|1590.3552.peg.211	CP120642_235749_235165	235749	235165	-	P4B09_01225	Imidazoleglycerol-phosphate dehydratase (EC 4.2.1.19)	hisB	imidazoleglycerol-phosphate dehydratase [EC:4.2.1.19]	gene_name|hisB,locus|P4B09_01225,protein_id|PRJNA946199:P4B09_01225	ff	atgcgacaagcaacgattaaacgtgaaacgaaagaaacccagattgaaatcagtttgaatttagacgaacagagcggtatcgaaatcgataccgggataggctttttgaaccacatgttgaacttatttgcgaagcacgggcgcttcgggttggtcgtgaagtgtcacggcgacctcgacgttgacccgcaccacactactgaagatacgggaatcgtgcttggcgaatgctttaagcaggcgttgggtgataagcagggaattgaacggtacggtacggaatttgtgccaatggatgagactttaggtcaggtcagtgtcgacctaagtggacggtcatacttagtttttgatgccgagctcacgaatccgcggctcggtggcttagatacggagaca…	MRQATIKRETKETQIEISLNLDEQSGIEIDTGIGFLNHMLNLFAKHGRFGLVVKCHGDLDVDPHHTTEDTGIVLGECFKQALGDKQGIERYGTEFVPMDETLGQVSVDLSGRSYLVFDAELTNPRLGGLDTETVEDFFQAVAFAAEMNLHARILYGRNTHHKVESLFKAFGRAMRAAVTINPDIQGVNSTKGVI
CP120642	fig|1590.3552.peg.212	CP120642_238908_237757	238908	237757	-	P4B09_01240	ATP phosphoribosyltransferase regulatory subunit (EC 2.4.2.17)	hisZ	ATP phosphoribosyltransferase regulatory subunit	gene_name|hisZ,locus|P4B09_01240,protein_id|PRJNA946199:P4B09_01240	ff	atgttgaaacacttattaccactaggaacccgggatgaatttggtcggcgggcacgtaccaaacaacacttgatcgcggtgatccaagcccattttaaacaacgcgggctcgcgccaattgcaacgccgttattagaaaacgaagcggtgtttgatccatatcagatgggtaactaccaactataccgcttatttggcaacgatggtcgcaccttggtcttacggccggacatgaccttaccagttgctcgcttcattagcgcgacgaatgtccccttaccgcaaaagtttggttatgtcggcgatatctttcgagtaagccgtcaattatcaggttcatataaccaaatcacacaagcgggagtcgaattagtcggttacgcatcgctgaaagccgaa…	MLKHLLPLGTRDEFGRRARTKQHLIAVIQAHFKQRGLAPIATPLLENEAVFDPYQMGNYQLYRLFGNDGRTLVLRPDMTLPVARFISATNVPLPQKFGYVGDIFRVSRQLSGSYNQITQAGVELVGYASLKAEFECLTIANQLSSELIADAVEIELGDAQFAQRVVASLTGDEGEQQAILTALFDKQVPRYTKLIAKYRAQPLYNFLKAWPRLFGRPERIFKELAAAPLPETVQPSLKRLQTVVAWMQQTMPEQVISVDLSSQAPQKYYTGLTFRGYSQAGAGYLFSGGRYDKLLTNFQAEAEPAVGMGLDVDLLTTLATDQQTAYAEQLIYFEPEQWSQAEAYLAKQPHAILSLADDLAGARIEAQRLNAQLIDLTGGMTND
CP120642	fig|1590.3552.peg.213	CP120642_240210_239374	240210	239374	-	P4B09_01245	Histidinol-phosphatase (EC 3.1.3.15)	E3.1.3.15B	histidinol-phosphatase (PHP family) [EC:3.1.3.15]	gene_name|hisJ,locus|P4B09_01245,protein_id|PRJNA946199:P4B09_01245	ff	atgctaatggatgggcatacccacacggaactatgtccgcatgggagtggtgaagcaacggaaaaaatgattcaacgggcgatacagctaggttttcagcggtattgtattacggagcacgcaccgttaccaccggcatttcgtgaccagtatgaagggacgccggccggttatactgaggcgtcgttgcgtgagaaccaagtagccgattatttggcactggctaacggactgaagaccaaatatgccgggcaaatcgagatctcagtgggttttgaagttgatttcttaccagagcatgttgcttggacgcgtgattttctgaatacctatggtcctcggacgcaggaaagtattttgtcagtccatttcatgcgggggttacggcagcatttctgg…	MLMDGHTHTELCPHGSGEATEKMIQRAIQLGFQRYCITEHAPLPPAFRDQYEGTPAGYTEASLRENQVADYLALANGLKTKYAGQIEISVGFEVDFLPEHVAWTRDFLNTYGPRTQESILSVHFMRGLRQHFWCVDMSTDDFAAGFGQWLKTPQRVFEQYYQTVLASVQADLGPYAPQRIGHMSLVRKYQDYFGLTEPLDIHNLQLVDQTLALVKQQRRQLDLNLAGLYKPYCNDFYPGQQILQRAQKLDIPLVYGSDAHDIASVGRGYHLIKKLIEG
CP120642	fig|1590.3552.peg.214	CP120642_240430_240789	240430	240789	+	P4B09_01250	putative membrane protein			locus|P4B09_01250,protein_id|PRJNA946199:P4B09_01250	ff	atgcacgaactcattacaaaactttatcaactcgcactttccagtcacattgtcagtacgttgctggaacccgtgcacatcgttatcttagctttacccatcatgaccttactactcgccatgattatcctgactatccagctccgaacacgtcaaacactgagtgagcgtaacttgatcagtacctattcgtttatttggtacttggcagcagcctacttactaattattctgccactcccgactcgctcatccgtggctagcctaacaactgctgagtataatttacaacccttctactttctcacccagttgaaggcactcacgccgtttgaactcgggaccccagtacttggttag	MHELITKLYQLALSSHIVSTLLEPVHIVILALPIMTLLLAMIILTIQLRTRQTLSERNLISTYSFIWYLAAAYLLIILPLPTRSSVASLTTAEYNLQPFYFLTQLKALTPFELGTPVLG
CP120642	fig|1590.3552.peg.215	CP120642_240843_241592	240843	241592	+	P4B09_01255	putative membrane protein			locus|P4B09_01255,protein_id|PRJNA946199:P4B09_01255	ff	atgccgatcggtgcctacttaaagtggcggcaccgctggccgctctggttgatcaccctgacgagcttctcgatttcattgttcttcgaaaccacgcagttaaccggattatacggctactactcacgagcctaccggatgttcgatgtcgacgatttaatgatgaacacacttggtgggattgtcggtgctgggtgtctacatctgattcctaatcagtggcgcaatcgcgaccacagtacccggttgaattggcaggaacaccccatcaattggcgccgcattggggcgttggtcatcgattggctcgcaattgccgcctttgacaccgtctacttcgtcttagtcaaacattttaattggccattaccacatgattttcgctggctatacctggcc…	MPIGAYLKWRHRWPLWLITLTSFSISLFFETTQLTGLYGYYSRAYRMFDVDDLMMNTLGGIVGAGCLHLIPNQWRNRDHSTRLNWQEHPINWRRIGALVIDWLAIAAFDTVYFVLVKHFNWPLPHDFRWLYLADIILFFIGPAWCWHGKTIGGRLLNSQIVTISGHQANLWQLLIHYSGLYLIGLPLLFLDLWLFNRLGNVPSATLNRLDVYLVVVSVILLIISYDLLLALFSRSHQLWCEKLSRTTVK
CP120642	fig|1590.3552.peg.216	CP120642_241676_242584	241676	242584	+	P4B09_01260	Magnesium and cobalt transport protein CorA	corA	magnesium transporter	locus|P4B09_01260,protein_id|PRJNA946199:P4B09_01260	idu(1);Magnesium_transport idu(1);Campylobacter_Iron_Metabolism	atgataaaagtccatgaactaagcgacgattttcgctgggtcgctgttaataattacactgaaaatgattatcatcaactcgtaagtgaggaacacgttaccgacgaaatgttaggctacgcaaccgatcaacacgaacgaggccggttggaatatgacgccaaaagtgccatcacgaccattatttttgacgtggtcacagaagacgttgaggaaggtacttataccgcccaagtcagtttcatgttgattgaccacaccctactgacttttacgaccgataacacaatattcgttgaggatatgttggcagacgaaatcgatgccgattgggaagatgtcctgcatccatacgaccatatctttaacgtcttgtacaagctatcacggcaatatttt…	MIKVHELSDDFRWVAVNNYTENDYHQLVSEEHVTDEMLGYATDQHERGRLEYDAKSAITTIIFDVVTEDVEEGTYTAQVSFMLIDHTLLTFTTDNTIFVEDMLADEIDADWEDVLHPYDHIFNVLYKLSRQYFSAINKINKQRQDIQMKMKKQIQRSVIIQLMDLETTLVYFLTSLKSNNDMLQSLKRFVPVKFSAAQLERLDDIIVEAQQGLEMANIASDIIGRVSNAYSNILDNSLNNTMWVLTIFSIVLTMPNIVFGFFGQNVDLPFMKNPFGWEITVFIAVALCALTIWLLRRNSFRK
CP120642	fig|1590.3552.peg.217	CP120642_242599_242946	242599	242946	+	P4B09_01265	FIG00750094: hypothetical protein			locus|P4B09_01265,protein_id|PRJNA946199:P4B09_01265	ff	atgcctagtcgagttaaagtcacggacaccaacgattacatcaataaagctgcaatcgctgcacaaccaatcttgagcacccttgcccaactgattacatcggaattgcttgactttactgctaaaatcaagtggaatttgccgttctatgaacatgacaaacaatacgttagcattgctgcttatcaggcccacgtcagtctaagtatttcagccgaccttgacgatgcgaccctcactgctgctaaaactgctggttacgcaaccggtcaaaagcggctgaacattggcctggatcaacccgtaccagtggcgctagttagacaagtcttacaactaattgcttaa	MPSRVKVTDTNDYINKAAIAAQPILSTLAQLITSELLDFTAKIKWNLPFYEHDKQYVSIAAYQAHVSLSISADLDDATLTAAKTAGYATGQKRLNIGLDQPVPVALVRQVLQLIA
CP120642	fig|1590.3552.peg.218	CP120642_243606_243097	243606	243097	-	P4B09_01270	Transcriptional regulator, MerR family			locus|P4B09_01270,protein_id|PRJNA946199:P4B09_01270	idu(2);Cobalt-zinc-cadmium_resistance	atgagttattcaatcggacaagtagctgataagttaggagtgacgattgataccattcgttactatgataagtcgggattactgccattcgtgaagcgtaattcaattggccggcgtgaatttactgataatgatctacatttgatgaggaccattgtatgtctcaaaaatgcgggtgtgtcagtagctgacattgctacttttattgcgctcagactcgaaggtgatacgacattaaacgatcgttaccaattactcaaaacgcatgagcaggaattacaacagcggattaccgacttacaggatacgatgagttatttgaagtttaaggagtggtattatgagaccgctacggctgccggacatgaggatattcattttgtaccgggtactaatgaa…	MSYSIGQVADKLGVTIDTIRYYDKSGLLPFVKRNSIGRREFTDNDLHLMRTIVCLKNAGVSVADIATFIALRLEGDTTLNDRYQLLKTHEQELQQRITDLQDTMSYLKFKEWYYETATAAGHEDIHFVPGTNEVLPGLDQEYDAYLKATGQLVELSRFANVKDYRLRKR
CP120642	fig|1590.3552.peg.219	CP120642_245020_244505	245020	244505	-	P4B09_01280	hypothetical protein			locus|P4B09_01280,protein_id|PRJNA946199:P4B09_01280		atgaaatcaattaattggtcaacggactatttaccagggcatactgataatttcgtgtcaaacgaggtcattacagacggtgtgactttagcggctgtttggaaaaacttagtcgatacatcgaagtggacgacgtattatgacaatgcgactaacattattttggatgatcaaacgaatactgaactaaagtttgcggaacatttccgatttgatacatttggttttcctatcgatgcccaggtcatggaactcgttgaaccgacggatggtgaaacagcacgactagcatggcatggttggcaaaatggtgatgcagatactcagtttgatgtctatcacgctttcctaattgaaaagttgacagatggccggattcgattattaacacaagaatcg…	MKSINWSTDYLPGHTDNFVSNEVITDGVTLAAVWKNLVDTSKWTTYYDNATNIILDDQTNTELKFAEHFRFDTFGFPIDAQVMELVEPTDGETARLAWHGWQNGDADTQFDVYHAFLIEKLTDGRIRLLTQESQVGQPAKDLANQTPNPMLNGHQSWLDGLVKAAKRTMTE
CP120642	fig|1590.3552.peg.220	CP120642_246631_247584	246631	247584	+	P4B09_01290	FIG00751025: hypothetical protein	yxeI	penicillin V amidase [EC:3.5.1.11]	locus|P4B09_01290,protein_id|PRJNA946199:P4B09_01290	ff	atgtgtaccagcttaacttatcttgatactgacaatcaccgctacttcgcccgcaccatggactttccaacaacgacaccttggcggccaatttttttgccgcgccgttatccgtggccaactgggttagcgacgacgcgtatgacgcagtatgccattctcggtggtggtcggctacctgaccactttaaggcttgtttgatggctgacggcattaacgaagctggtttggtgtgtgctgaactgtacttgccccacgccgttgaatacgccactcaaccacaagtcaaccaaattaatttaacaccccaagccttcatcaactgggctttaggtgaacaccaatcagtcgcagccgtgatcgccgatctgccaagtgttaacctggtcggtgcgtcc…	MCTSLTYLDTDNHRYFARTMDFPTTTPWRPIFLPRRYPWPTGLATTRMTQYAILGGGRLPDHFKACLMADGINEAGLVCAELYLPHAVEYATQPQVNQINLTPQAFINWALGEHQSVAAVIADLPSVNLVGASWGDDTGEVYPFHWYLSDAHTSAVIEPTGGPLTAQPNPAGVLTNTPVLSDHQRRLNRYLAVSGNQITTATRQAAQHVIQTKQPLPSGPIPTDRFIHMALRRLGTPQLAPQQVPTTLFRWLQEVSLPYHADRRHLISHNYTHYRCLITLATRTYRFIPRTTGHEQRLTLTPEMATTWRTPYLFPAD
CP120642	fig|1590.3552.peg.221	CP120642_247851_247633	247851	247633	-	P4B09_01295	unknown			locus|P4B09_01295,protein_id|PRJNA946199:P4B09_01295		atggattattcaagtttattagggcctgatcgttatgatctagccgtgacgttagccaagcagtatcatcttgaccccagccaggtcttgttcggctatttgcaagtggttagtcaagttacgggtggtccgaatgcagcgcaagctgatttacatgagccccaagtacgagcagcaatcaatcaggaatttgatcattttttgaagcagcgtcattaa	MDYSSLLGPDRYDLAVTLAKQYHLDPSQVLFGYLQVVSQVTGGPNAAQADLHEPQVRAAINQEFDHFLKQRH
CP120642	fig|1590.3552.peg.222	CP120642_248627_247851	248627	247851	-	P4B09_01300	putative membrane protein	TMEM175	TMEM175 potassium channel family protein	locus|P4B09_01300,protein_id|PRJNA946199:P4B09_01300	ff	ttgacgcccccacatcaattactttattttgacttaatcttaccatatcaggtgttagagaagcggtttggtcgtcagtttgaaaagttaattacagtaattacttgtgagttatggtatcctaaaacgctgtgggaggtgctgattttgaaaacagatcgatttcaggcgttcagtgatggtatttttgccattttaattacaattttagtcttagaatttcacattcctgattaccaaccgggacatttactggcggcactattagcgcaatggccgttgatcttgtcgtacgtcttttcgtatttctacgttggcacgctgtggttatttcatcatgattatttcaacatgctacaacgaattgatcgcaacgttaatatgctaaacttattaatg…	MTPPHQLLYFDLILPYQVLEKRFGRQFEKLITVITCELWYPKTLWEVLILKTDRFQAFSDGIFAILITILVLEFHIPDYQPGHLLAALLAQWPLILSYVFSYFYVGTLWLFHHDYFNMLQRIDRNVNMLNLLMLFSITLLDYPMSLVADALTTGNRQDMQTAFIVYDLVALFISATFYFMYAYLHHHQDLKKPGISMAFYTAIKFDPVRSVTIYGLAIVATFWSVWLGAILLAGGIIFHFLAYLRMSRQLEQAKGGTA
CP120642	fig|1590.3552.peg.223	CP120642_248633_251317	248633	251317	+	P4B09_01305	FIG00747387: hypothetical protein			locus|P4B09_01305,protein_id|PRJNA946199:P4B09_01305	ff	atgcgaaaattattaaaaccaaagtggttgttcttatttttctggggaatcgtggtgtttgcaagtattctgattttaccgaacattaccacgtttgtgaatgaacaaaccgcaatgccacaagatgcaacaacgagtcctaaatatcaacaacaatggggtcacgggttaaccaacagccagtccttaacgttagtcttcaacaattcaaatggtaaattatccaaacagcaacgccaacaaatctccacgaccctagccaaacttaatcgccgagccgatgattatggcattaaccagcttcgaacgccaaccggtatgactaatgaccggcacttattacgttccaatgatggttccaccgaattagcccttgtcgccgttcagacatcccgggct…	MRKLLKPKWLFLFFWGIVVFASILILPNITTFVNEQTAMPQDATTSPKYQQQWGHGLTNSQSLTLVFNNSNGKLSKQQRQQISTTLAKLNRRADDYGINQLRTPTGMTNDRHLLRSNDGSTELALVAVQTSRADLSVIANQLNNAIAIADLNTSVTSTDLIYQQHVQQQRRNLLISMLVGSLLSLIILGLIFRSLLVPLLNLLCQVVTLITTISFITNARLAWHWPLTANALSLASLISLILTSLLTWHFMYAYWQSSAPTAPTTVSLKILTLQYRQWALVFIPLILITITLHWTAFISLAAAWAITVALGITLLAVPPLNYAFTAWLGDNLFWPGTTAWPTRPRNLWGQLSKFGYWQPALGSLAVALLLLPGLILANGQFADDNLRPWRQNQLSNAEL…
CP120642	fig|1590.3552.peg.224	CP120642_253854_251779	253854	251779	-	P4B09_01310	FIG00747883: hypothetical protein			locus|P4B09_01310,protein_id|PRJNA946199:P4B09_01310	ff	atgcgaagaaagctagttgggtatatgctaagcatgttaacggtaatattagcgctatttatgctggggagtactgcacatgctaaagaaatcagtgttacgggtttaacggctggcaatgccatcgtacttgatgcgaatggcaagcccgttactgacacaagtacgttgaatgataaggctggctaccaattaacgtatcattggagtattccagattctgaagtgattaaggccggtgatacagcaaccgttgagattccaacgtacgtcagtatcgatcatgatgttgtgatgccgttaacagattctgccgggcaaaccttgggcacgtttacgtatacgaaaggtgccagtactgggacaatcacgtttacggatgcgttgggtacactcaat…	MRRKLVGYMLSMLTVILALFMLGSTAHAKEISVTGLTAGNAIVLDANGKPVTDTSTLNDKAGYQLTYHWSIPDSEVIKAGDTATVEIPTYVSIDHDVVMPLTDSAGQTLGTFTYTKGASTGTITFTDALGTLNSRAGTLSMNAKGNATATEGSAEIAKSGLVVSSGSDGAPTVLGWHITVTPGNNSTVVVTDTLGPNQTFIPDSVAAQAVQIINGIQVPQQPLTPTVATNGNVITFTFNNIHSPFVITYNTKVENFNPADTAKWHNTAALDGLGVDATADITYGGNGTAGMTYTIELTKHDAATKAVLAGAVYELQDSTGKVIQTGLTTDSQGQLIVKNLRAGDYQFVETKAPFGYELNTTPVKFTLGGIKPEVAFQVSQDDVKQPVVPTTGDVTLTKT…
CP120642	fig|1590.3552.peg.225	CP120642_254654_254217	254654	254217	-	P4B09_01315	acetyltransferase (putative)			locus|P4B09_01315,protein_id|PRJNA946199:P4B09_01315	ff	atgcagataaaaatgagtaaccaggttgattcatcagtttatgcggatgccattgcaatccggcgggcagtctttgtgcaggaacaacatatcgatgaaactttggaaattgatacggtcactccagcgacgtggcactacgtcttgtatgatgatcaaaagcaggcggtagccacagcgcgagtgacacctagcgaccaatggacggggcatgttcaacgagttgctacgttgaaagcggcgcgagggcagggctatgcacgacaattgcttcaacggattgcagcggatgggctgagccgtggttggcgacagttggtactaggcgctcaagtcactgcacaagggttttatacacaattagggtatcagccacaagggcgcccgtttatggaggcg…	MQIKMSNQVDSSVYADAIAIRRAVFVQEQHIDETLEIDTVTPATWHYVLYDDQKQAVATARVTPSDQWTGHVQRVATLKAARGQGYARQLLQRIAADGLSRGWRQLVLGAQVTAQGFYTQLGYQPQGRPFMEAGLRHQTMILTLS
CP120642	fig|1590.3552.peg.226	CP120642_254845_256998	254845	256998	+	P4B09_01320	Lipoteichoic acid synthase LtaS Type IIb	ltaS	lipoteichoic acid synthase [EC:2.7.8.20]	locus|P4B09_01320,protein_id|PRJNA946199:P4B09_01320	isu;Polyglycerolphosphate_lipoteichoic_acid_biosynthesis	atgtttaccaaatttcgccaatacgttaacacgcgaattggatttttttggctactagtcttcttattctgggccaaaacgatctatgcgtacttaaccgaattttcactaggcgttgccgatccactccaggcattcctgatgctcgtgaacccgattgcaacgacggtctttctgtttagtctggcgttctacattcgtaaaaccggtgtatattactatattttgctattcattgatgcactcgacaccattttactgtatgccaacgttatctaccatcgtgaattcacggatttcatgactgttagtacgattaccggcgtgtccaaggtcagtcagggacttaccggctcatcgttagccctagcgagttggggcgatgttctttactgggcg…	MFTKFRQYVNTRIGFFWLLVFLFWAKTIYAYLTEFSLGVADPLQAFLMLVNPIATTVFLFSLAFYIRKTGVYYYILLFIDALDTILLYANVIYHREFTDFMTVSTITGVSKVSQGLTGSSLALASWGDVLYWADIIVILALVILHRIKQDTRPIKKHTAFAYTSAAIAGFGLNLTLAESNRPQLLTRTFDRTYIVKYLGIDAFTVYDGIKDEQTNHQRASAKKSELDTVKDYTESHYAAPNAKMYGLAKGRNVIVIHLESFQQFLIDQKVNGKEVTPFLNKLYHSNSTYSFKNFFHQVGQGKTSDAENMLETSTYGLSTGSLFSQLGSDNTFQAAPAILNQRANYSSAVFHGNVASFWNRNNTYKNMGYQYFFDASYFDTTGDKSTGYGLKDKLLFKNS…
CP120642	fig|1590.3552.peg.227	CP120642_257381_258043	257381	258043	+	P4B09_01325	Glycerophosphoryl diester phosphodiesterase (EC 3.1.4.46)			locus|P4B09_01325,protein_id|PRJNA946199:P4B09_01325	icw(1);Glycerol_and_Glycerol-3-phosphate_Uptake_and_Utilization	atgggcgcttggcgtttttggtgggatagtacccgccgtttttataagaactggggcagttacgttgccctgatatttagtaccaatttggtcattagttacctagcaattcctttttttaattgggtgctagaaatgttactcaagtggcaacgggtcagttatgtctcgtacacgaatatcggtagtattattattcaccaaccactggccgcactcggtatggtggcgatcttattagccattattattttagtttattggcaatttgcgtttctgctactgggtattatgaatatctttcgtggccgaccacaaactgtacgcgcggtcttgcggtcaacggtcactagtctgactggcacctcacccagcactttcttattctttatcggctac…	MGAWRFWWDSTRRFYKNWGSYVALIFSTNLVISYLAIPFFNWVLEMLLKWQRVSYVSYTNIGSIIIHQPLAALGMVAILLAIIILVYWQFAFLLLGIMNIFRGRPQTVRAVLRSTVTSLTGTSPSTFLFFIGYFIVILPFGSFIFTTPLLNKAKIPAFIVSYLMENPWMTLGLGCFYLLAGYLGIRLISLLPLMIVDRLPWKTAVTRSWQQTRHHLWRYL
CP120642	fig|1590.3552.peg.228	CP120642_258053_259174	258053	259174	+	P4B09_01330	Glycerophosphoryl diester phosphodiesterase (EC 3.1.4.46)	E3.1.4.46, glpQ, ugpQ	glycerophosphoryl diester phosphodiesterase [EC:3.1.4.46]	locus|P4B09_01330,protein_id|PRJNA946199:P4B09_01330	icw(1);Glycerol_and_Glycerol-3-phosphate_Uptake_and_Utilization	gtgaccttatttatgatttttctgatcgtcacgaccatttatacgttgatttacgtagcccagcttcaattcgataaaacaagttttgccatggccgctgccactgttaatctctttatcatggaagcaatcaccgaaattattatttgttataccacggccatcttcatgatgttaattattgtttgctatcgtcaagactttacactcctccgccaacaaccgcaatactttaacgaggcaccacggttgcgcaaattgactcgggcgagtgttgcaattggcttgctgttagcgacaagtttgctagttgccgttaatttagtctacttaaatggactagtaattaccaagccaatcatgatttcccaccgcggcgtcgataacggtaacggcgtg…	MTLFMIFLIVTTIYTLIYVAQLQFDKTSFAMAAATVNLFIMEAITEIIICYTTAIFMMLIIVCYRQDFTLLRQQPQYFNEAPRLRKLTRASVAIGLLLATSLLVAVNLVYLNGLVITKPIMISHRGVDNGNGVQNTIPALIKTSKEHPDYVEMDIQVTKDHQFVVMHDPTLKALAGVKKKPSQLTLKQLEKITVRENGYQAKIPSFDAYLKAAHKHHQKLLVEIKTSSAYTAADTKRFIDRYGATLLAHHDQVHTLSFKVMRDLKRLDQKQFVSYILPYNLTFPHTVANGYTMEVTTLNDQFVDKADRNHKTVYAWDIDNTDQMDQMMFMGVTGVVTDNLTEMQQEVKSNTDHPSYAKLLLTFMNELSLTSNE
CP120642	fig|1590.3552.peg.229	CP120642_261283_260288	261283	260288	-	P4B09_01335	Thioredoxin reductase (EC 1.8.1.9)	fnr	ferredoxin/flavodoxin---NADP+ reductase [EC:1.18.1.2 1.19.1.1]	locus|P4B09_01335,protein_id|PRJNA946199:P4B09_01335	isu;pyrimidine_conversions isu;Thioredoxin-disulfide_reductase isu;Glycine_reductase,_sarcosine_reductase_and_betaine_reductase	atgagtgcagaatatgatttaacaattattggtggtggcccggtcggcatgtttgcagccttctatgctggtatgcgtaatgcacgggttcagttattagaaagtctccccgaattaggggggcaggttcaggctttgtatcctgagaagatcattcatgacgttgcgggatatccggcaatcaagggccgcgaactggtggcacaacttgaaaagcaactcacacaatttccaattgacattcaattggcgagcccggtgacggatgtcacgggagcgatgggtgatttcacgattaccacggcgagtggacagcagtcacattccaaagcgattatcgtagcgactgggagtggggcttttgaaccccggcgcttagcagtcgataatgcggctgaa…	MSAEYDLTIIGGGPVGMFAAFYAGMRNARVQLLESLPELGGQVQALYPEKIIHDVAGYPAIKGRELVAQLEKQLTQFPIDIQLASPVTDVTGAMGDFTITTASGQQSHSKAIIVATGSGAFEPRRLAVDNAAEFENKQLFYHIPSVKQFADRTVLVAGGGDSAIDMALMLEPVAKHVYIMHRRDRFRGMEHNVDLLKASSVEIKTPFLIKQLAETATGQLQLTMKEVRGTTEETLAVDDLIVNYGFIADNKVIRNWHVTPTMAHRLITVDTEMNTDVPGIAAIGDTVTYAGKLGLIASGFGEAPNAVNQLMMTLYPERRSPLHSTTVFEKM
CP120642	fig|1590.3552.peg.230	CP120642_261407_261682	261407	261682	+	P4B09_01340	cell surface hydrolase, membrane-bound (putative)			locus|P4B09_01340,protein_id|PRJNA946199:P4B09_01340	ff	atgcgacgaattaaaattattaaaatcatggccattattagtgcgaccctggtcgtagggattggatcctattggcaacatcgcttgaccccattacgaaaaacgcgggtcgcccaaacgagtattccgaccatcttcgtcggtggcgattacgcgcgcgcattttctaccgacggctttgtgcaccgcttaaccgcggcacacctgatgacgaaaggattggtcgtccatgttagtcacgccggccacgtgactgtccaacagttcgactactaa	MRRIKIIKIMAIISATLVVGIGSYWQHRLTPLRKTRVAQTSIPTIFVGGDYARAFSTDGFVHRLTAAHLMTKGLVVHVSHAGHVTVQQFDY
CP120642	fig|1590.3552.peg.231	CP120642_261706_262167	261706	262167	+	P4B09_01345	cell surface hydrolase, membrane-bound (putative)			locus|P4B09_01345,protein_id|PRJNA946199:P4B09_01345	ff	atctttgccgataatcatcatgcgaaacgtcaagctcggcagtttgctactgtcatgcaagggctcgcaaaacgctaccacgtgacccgctacaatgctgtcggtcactcatctggaggtaatatcatctttgattatctgacagcgcaagtcccccagcgcgcacaaatcaataagtttgtgaccattggctcgacctatccgggcttgaccactcagcagttaaaccggttaccacggtccttgccgatattgaatattgccggccatgtttggcatacaagtggtgatggcggcgtcaatttacaagccgtacttaaattcagccatcaattattggcagctggttggtcatcaaaaacccaaatcattcacggtagtcccctgaccgccagccac…	MFADNHHAKRQARQFATVMQGLAKRYHVTRYNAVGHSSGGNIIFDYLTAQVPQRAQINKFVTIGSTYPGLTTQQLNRLPRSLPILNIAGHVWHTSGDGGVNLQAVLKFSHQLLAAGWSSKTQIIHGSPLTASHSMLHINPQVDLLIIQFLYGN
CP120642	fig|1590.3552.peg.232	CP120642_262440_264104	262440	264104	+	P4B09_01350	Soluble lytic murein transglycosylase precursor (EC 3.2.1.-)			locus|P4B09_01350,protein_id|PRJNA946199:P4B09_01350	isu;Murein_Hydrolases	atgcgcaaaaaatggcgatggttattattagcactcactggaattttctttttgatgttcgggccacccttagttagtcaggcccgcaacgtaattgaagcaacgggcaacgatgttaatagtgcggttatcaaagatagtaagggcaagataatggctcacgatgcacaattgccagaagaccaagaatacacagtcaattacaactggcgcatccctgataacctcaagatcaaggtgggcgacacgatggctttccaagtccccgaaaacgttcgtattccgcatgacgaggcttttccaatgaaaggaaccactgcaggtaccatcggaaccttcttcattgctgccggcgcacatacgggtctcgtcacatttaatcaggcctatcaaaccaga…	MRKKWRWLLLALTGIFFLMFGPPLVSQARNVIEATGNDVNSAVIKDSKGKIMAHDAQLPEDQEYTVNYNWRIPDNLKIKVGDTMAFQVPENVRIPHDEAFPMKGTTAGTIGTFFIAAGAHTGLVTFNQAYQTRPRNRKGFVQLDAFGTVPSHPGNLAPILLEKSAEWADEANPRRINWTIRVLPNNNQLVDPTFVDTLSPNQTYVNGSAVLRDETGNIIPVNTSVNGNQLTFNATGSFTSELALTYQTKTNEPTGDATFENNVTYTDKNGNKGSATATISRPVTEPDVPENPGISEPTDPDEDEEPGVTEPEKPGTTEPEKPGVTEPEKPGTTEPEKPGVTEPEKPGTTEPEKPGVTEPEKPGTTEPEKPGVTEPEKPGTTEPEKPGVTEPEKPGTTEP…
CP120642	fig|1590.3552.peg.233	CP120642_265691_265131	265691	265131	-	P4B09_01360	nitroreductase family protein			locus|P4B09_01360,protein_id|PRJNA946199:P4B09_01360	ff	atgacgacgaatagtccattagaagcaatcatgaatgcgcgccattcggttcggcaatatgacggccaaactaaaattgggcgtgaagaaatggccgcgatgttacagaccgcatttttggcaccaaccgcattgaatcaacaaccgattcgggcgttggtgattgaggatgcagccttgcgacaacggttgtgtgccgcgactggtaataccagtcagttaactacggccagtgccgtcgtcttatttgtgctggatcgtgaaaaccaacaccaagcgccagcgtttcaggccagtcaggggcaacaatttgatactggtgacgagaccattggcgccctagatgctggcctgattgcgatgcaatttatgttagtggctaaagatcatggctttgat…	MTTNSPLEAIMNARHSVRQYDGQTKIGREEMAAMLQTAFLAPTALNQQPIRALVIEDAALRQRLCAATGNTSQLTTASAVVLFVLDRENQHQAPAFQASQGQQFDTGDETIGALDAGLIAMQFMLVAKDHGFDTNPMTGFDAAGFTSILELDAQRYRPLLLVSIGKAAVAGKPADHQPLATLVDYR
CP120642	fig|1590.3552.peg.234	CP120642_265891_266847	265891	266847	+	P4B09_01365	Inosine-uridine preferring nucleoside hydrolase (EC 3.2.2.1)			locus|P4B09_01365,protein_id|PRJNA946199:P4B09_01365	idu(1);Purine_conversions	atggcaaaacgtaaaatgattttagacttagacaccgggattgacgacgcaatggccattgcctacgcagtcggtgcacccgacgttgatttaattgggattatcagttcttatgggaactgcctagtggatcaggcggcgattaacagtttacaaattctagaactactaggtgccactgacgtacccgtctttctaggtgaaccccactccagtacgacggaacactttgacgttatgccgatttcacagcagattcatggcatgaacggtatcggcgacgtgaaccttcctgaaccgaaacgcgccgtggaaaagcagtccggtgtcgactttttaattgatgccgttcaccaatatggcgccgatctgaccctagtgccaaccggtcccttaacc…	MAKRKMILDLDTGIDDAMAIAYAVGAPDVDLIGIISSYGNCLVDQAAINSLQILELLGATDVPVFLGEPHSSTTEHFDVMPISQQIHGMNGIGDVNLPEPKRAVEKQSGVDFLIDAVHQYGADLTLVPTGPLTNLAEALEKAPDIASTIGNVTLMGGALTVPGNVSHYAEANINQDAEAANAVFTSTMPLTMVGLDVTLRTLLTKTETQQWRDLKTTAGEKFADIVDYYIAAYDITSPDLHGCALHDPLAVGVSLDPSFVTTLDLNMYVQASGEDYGRTIGDPARLNDPTNVTVALTVDKDRYLKTFMNYLTTLFKAH
CP120642	fig|1590.3552.peg.235	CP120642_266995_267537	266995	267537	+	P4B09_01370	Ribonuclease HI (EC 3.1.26.4)	rnhA, RNASEH1	ribonuclease HI [EC:3.1.26.4]	locus|P4B09_01370,protein_id|PRJNA946199:P4B09_01370	icw(1);CBSS-342610.3.peg.1536 icw(1);Ribonuclease_H	atggcacaaaaatattacgctgttcgtaagggacgccaacctggtatttaccgcacctggcccgaaactcaaaagcaagttagcggttatccacaagcacagtacaagagcttcacaagcgagaaagacgctcaggattttatggctggtaaggccagtccaacccgactagctcactcaaaatcaatatctaatcaaacgccggtcaacgcagccattactgtttatactgatggcggttcgcgaaataccggaaacgttgccggtcagcacgtgcaccaagatgataaggctgcctgggcttatcggattgaaatgcccgaccaactcgtcactgactctgccggcgaatggggtgccaccaataatcgcatggaaatcatggccttcttacgagct…	MAQKYYAVRKGRQPGIYRTWPETQKQVSGYPQAQYKSFTSEKDAQDFMAGKASPTRLAHSKSISNQTPVNAAITVYTDGGSRNTGNVAGQHVHQDDKAAWAYRIEMPDQLVTDSAGEWGATNNRMEIMAFLRALEQLQQLGQTKTGILFVLDSQYVLNAVTKGWLAGWKRRGWKRSNGIR
CP120642	fig|1590.3552.peg.236	CP120642_267495_267860	267495	267860	+	P4B09_01375	Ribonuclease HI (EC 3.1.26.4)			locus|P4B09_01375,protein_id|PRJNA946199:P4B09_01375	icw(1);CBSS-342610.3.peg.1536 icw(1);Ribonuclease_H	ttggaaacgacgcggctggaaacgcagcaatggtatccgttagttaacgctgagttatggcgtgaagtcgaccggttgcttccagcattcactgcacttaattaccgctggactaagggccacgctaccaatcagggcaatgtctttgtcgatcatttgttgaatcaaactatggatcaaatgcacgctggtcagccggctcaagcctcgactggtgctaaaattagtccacagccagctaaaactagtgtgccacagccgactatgtcgaacccaacaccaactaagtctaatcaatcggccactgtacgctcgacaccagctgaaaaaagccagttgatcccgaacaagtcgcccgttcagtag	METTRLETQQWYPLVNAELWREVDRLLPAFTALNYRWTKGHATNQGNVFVDHLLNQTMDQMHAGQPAQASTGAKISPQPAKTSVPQPTMSNPTPTKSNQSATVRSTPAEKSQLIPNKSPVQ
CP120642	fig|1590.3552.peg.237	CP120642_268748_267972	268748	267972	-	P4B09_01380	Hydrolase (HAD superfamily) in cluster with DUF1447			locus|P4B09_01380,protein_id|PRJNA946199:P4B09_01380	idu(1);Bacterial_RNA-metabolizing_Zn-dependent_hydrolases idu(1);Conserved_gene_cluster_associated_with_Met-tRNA_formyltransferase	atggtagcaagattagcagtttttgacattgatgacacactattggctcgcaataagcaattattaccgagcaccattgaaagtattcaagcacttagagatgacgggattcatgtagccatcgccacgggtcgcaatttagcgatggcccggccagttattaatgccttacaattacaagattatgtactgtgcaatggttcagcagcgtttgctggtcgccaacaaattcatcaacacaccttatctaaagacaatgttggcaaattggttgcggcggcggataaacagaatattgatattgtggtcgaatcactggatgggctacatatccacacacatccgtccaccacgacgcgccaggtgttgaacacgtttcgggcacctgagttggattat…	MVARLAVFDIDDTLLARNKQLLPSTIESIQALRDDGIHVAIATGRNLAMARPVINALQLQDYVLCNGSAAFAGRQQIHQHTLSKDNVGKLVAAADKQNIDIVVESLDGLHIHTHPSTTTRQVLNTFRAPELDYAPDYYQHHDVYQAMMFYPDVQNRLLPHPDELSFVRFHERGVDIIPKVGSKAQGIAKLAAALNVDSSNVAAFGDNDNDREMIQSAGIGVAMGNAKAEIKALADITTTDCDHDGIANGLKKLVGYKF
CP120642	fig|1590.3552.peg.238	CP120642_269705_268767	269705	268767	-	P4B09_01385	Predicted transcriptional regulators			locus|P4B09_01385,protein_id|PRJNA946199:P4B09_01385	ff	atgacgaatatacatgatattgcgcgactatcgggttattccgtctcgacagtctcgcgggtaattaaccatcagaagtacgttgcggatgataaacgggccaaagttgaggctattatgcaagaactggattacgtacctaaccgggtcgctcgtgatttaagtcgggggcggacgaagacaattggcgtggtactaccgtatgcgaatcacccgtatttcgcacgggtagttgatggtatcgtcagtgcaggctttgcggcgggttataaaatcatgttgctaccgactaattatgatatgacgattgaacgccattatttagaagacttaagaagtaaagcctatgatgcgctgatttttacgtcacgtagtagttcactggatacactggaacgt…	MTNIHDIARLSGYSVSTVSRVINHQKYVADDKRAKVEAIMQELDYVPNRVARDLSRGRTKTIGVVLPYANHPYFARVVDGIVSAGFAAGYKIMLLPTNYDMTIERHYLEDLRSKAYDALIFTSRSSSLDTLERYRKYGQIVCCEDPGDDRALAAAYTDRMASYVTALRWAKQQGYATMGVILSRNNVISASTRVTRRAYHEVYGQLDDERLYTGAATYEDGYHAGKYFANQASRVAAIFANGDDIGAGAYQYFMDHGLAPIPVIGQENLLTSRLLKFSTIDHHLESLGQSAFRLAIGKTRTHELIKSEFIPR
CP120642	fig|1590.3552.peg.239	CP120642_269866_270729	269866	270729	+	P4B09_01390	Sialic acid utilization regulator, RpiR family			locus|P4B09_01390,protein_id|PRJNA946199:P4B09_01390	isu;Sialic_Acid_Metabolism	atgtcaatattaattgccttgcaacaacagtcagactttactagtactgaacagcggatcagtagctatattctggcacatctagatcaaatgccaactattctgatcaaagacctagccgctaagacgtacacatcccattcagcaatcattaggttggcccaaaaattgaactaccggggctttcgcgatttccaacggaaattgactgccgaaagcattgcccaggcacatcaagccgccactgtggatgccaattttccgttctcggcgacagattcggtcgccacaatcagccaaaagatggccgccttgaatattcgggccattcagacagcccagcagcaacttgatacgaaccaattagcccaagctgctgacttattgacgcgatcaaaa…	MSILIALQQQSDFTSTEQRISSYILAHLDQMPTILIKDLAAKTYTSHSAIIRLAQKLNYRGFRDFQRKLTAESIAQAHQAATVDANFPFSATDSVATISQKMAALNIRAIQTAQQQLDTNQLAQAADLLTRSKRIFIFSQGDSQLRARSFQNKLVKINRFAIIAEEYADESWNAANLTADDCALIISYAGTTKIHQQVATYFHAHQIPMIVLTGNPQSPLISQATQHLLTVQSEYNFAKIGTFASQAAFEYVLDSLFAVMYAHDFHHHLQDLRQKQHLIQDGPLTTK
CP120642	fig|1590.3552.peg.240	CP120642_273034_272015	273034	272015	-	P4B09_01400	oxidoreductase, YhhX family			locus|P4B09_01400,protein_id|PRJNA946199:P4B09_01400	ff	atgttaacaattgcttatatcggcaacggtaagagtgctaaccgctatcacttaccatttgcactgaaactcaaagatcaaattaaggtgaagaccatctattcacgttcaggacaccagaattggcaaccaattgcgggcgtgcattacacgactacgttagcagatatttatgaggaccctgatattcagctcgtagttgtttcaacacctagtcatacgcactattcggtagctaaggatgtcttgaaccatggtaagaatgtcttggtggaaaaaccatttacggaaacatcagcggaagcccgcgaactttttgaattggctaagcaaaagcatttgtttattcagtgttaccagaatcggcgctttgattcggactatttgacgacacaaaag…	MLTIAYIGNGKSANRYHLPFALKLKDQIKVKTIYSRSGHQNWQPIAGVHYTTTLADIYEDPDIQLVVVSTPSHTHYSVAKDVLNHGKNVLVEKPFTETSAEARELFELAKQKHLFIQCYQNRRFDSDYLTTQKVIESGVLGDLLEVEMHFDYFRPEVPTNVDHFSLDTSYLYGHACHTLDQVIAYFGEPDDVHYDVRQLLGSDRMNDYFDIDLYYGALKVSVKSSYFRIKSRPSFVVYGKKGMFVKATKDRQEYDLKHFYMPNHADFGIDQPENYGTLTYIDDAGQYHEEAVVSEVGDYSRVYAGVYDSIINGQPKLVKDEETLLQVKMLETGIQQCRH
CP120642	fig|1590.3552.peg.241	CP120642_273256_275259	273256	275259	+	P4B09_01405	Na+/H+ antiporter	nhaK	monovalent cation/hydrogen antiporter	locus|P4B09_01405,protein_id|PRJNA946199:P4B09_01405	ff	ttgcaaaccgttttcttagtcttattactcgttgcggctgtcgtcgttgctaacgccgtctacgcacgtttcaatcaaattccagtcgcctttttacaaattggggctgggttaatcttgtctctgattccgttgtatcgaaattttgaattggaacctgaaatttttctattcgtcattatttcgattttaatgtttaatgatggccaaaacaccaacattcgcaagctcagtcaccagtttggcacgaccctttcgctttcggtagtgttagccatcgtgaccatcctaattgttggtacggtcactcacttactgattcctgagttttcgctggcacttgcttttgcccttggcgctattattacgccaaccgatgccgtcgcggtctcatcgatt…	MQTVFLVLLLVAAVVVANAVYARFNQIPVAFLQIGAGLILSLIPLYRNFELEPEIFLFVIISILMFNDGQNTNIRKLSHQFGTTLSLSVVLAIVTILIVGTVTHLLIPEFSLALAFALGAIITPTDAVAVSSITTKVAIPRAVMTTLENESLFNDASGIVAFNLAIAAIVTGKFSVWHGITNFLYVFAGGIFVGLIIGYVIVAVRIMLIRMRVDTPSVIVPYTLLTPFVVYFLAESLGVSGILAVVATGLIHGVQSDQLRLTTSRLQIVMTTTWSIVASILNGIVFVLLGVSLPSVINHLQQRDTSSVAVLVGLGILLYLIMTFARFLWTRFDLARIRAWDNHEKTRNAFVMGLSGVHGTITLAMAFSLPLTLNGSAFPYRNDIIFVAAVVILTSLLVP…
CP120642	fig|1590.3552.peg.242	CP120642_277706_278260	277706	278260	+	P4B09_01415	Nicotinamidase (EC 3.5.1.19)			locus|P4B09_01415,protein_id|PRJNA946199:P4B09_01415	isu;NAD_and_NADP_cofactor_biosynthesis_global isu;Niacin-Choline_transport_and_metabolism isu;Redox-dependent_regulation_of_nucleus_processes	atggcaagtcaccaagccttactgattattgattatacgaatgattttgtggctgacggcggggcactcacttgtgggcaacccggccaagcgctcgcaccaacgatcgtcaaactcgccaaccaaatggctacggcaagcgactgggtcttactgccaaccgatgtccataccccgcatgatccttaccatcccgaaagcaagttgtttccacctcataatgttcggggtacctggggtcgtgaactctatgggccactcaaagattggtacgctgatcatcaagccgccgataatgtttgggcattcgacaagacgcgttacagttcatttgcgggtactgacttggatttacgtctgcgagaacgccatgttgacaccctgcacttagtcggtgtt…	MASHQALLIIDYTNDFVADGGALTCGQPGQALAPTIVKLANQMATASDWVLLPTDVHTPHDPYHPESKLFPPHNVRGTWGRELYGPLKDWYADHQAADNVWAFDKTRYSSFAGTDLDLRLRERHVDTLHLVGVCTDICVLHTAVDAYNLGYQLVIHQDAVASFDAAGHEWALRHFKNSLGATIV
CP120642	fig|1590.3552.peg.243	CP120642_279094_278321	279094	278321	-	P4B09_01420	Uncharacterized ABC transporter, permease component			locus|P4B09_01420,protein_id|PRJNA946199:P4B09_01420	ff	atgacaagtagttggtcactatttaaggccctcagttggccacgctttaagcaaatgagtttattgattggtatcgaagctttggcggtgattgtcactagtttgtggactgccatcaaaggaaacttcacagctgccacattattctataatttatgtgcttggatggcgttacctttaatcgttgggtttatcttattggcagtttcaaatgaaaaattcttccgggcgggaacgttctggttattgccaattagcgattggcgacgctatacgattaatttagtcgtttcgttggttgatattgtttatgtttggttggtccaagtgattttattctgcttaactctgtggattggttggaatgaactgatgggaggcttaacatcagcgtcgctg…	MTSSWSLFKALSWPRFKQMSLLIGIEALAVIVTSLWTAIKGNFTAATLFYNLCAWMALPLIVGFILLAVSNEKFFRAGTFWLLPISDWRRYTINLVVSLVDIVYVWLVQVILFCLTLWIGWNELMGGLTSASLFFSQFDAGSAVQFALGTLLVLVLVTILIWSTITLCHFVTNATKGFLPRFRQRFVNVIITVVVIYVAFRLANLLISMVSFLSSQLVNQGQIDSLWVGSLVMLAVILVEGVLNTLMLQKWVEPTLN
CP120642	fig|1590.3552.peg.244	CP120642_280163_279774	280163	279774	-	P4B09_01430	Transcriptional regulator, GntR family			locus|P4B09_01430,protein_id|PRJNA946199:P4B09_01430	ff	ttgaaatttgatgacaaggttccgatttattatcaaatcaaacagtatatttatcataaaatgattgacggaacgttaccaccaggggcaaagttgcccgcagtccggcagcttgcgttggacttgacggttaatgttaatacagttcagcgggcactcagtgagatgattacggaaggcactctgacgtcccaacgaggtaaggggaatttcgtaacggaagatcaggcgcatattatgcaattgaggactacactggtgaacgagcaattagcattagcgtacgaccaattgcacgcactaaatttaagtgacgccgaaatcgtggcgagtctgcaacaatacattgcccaacgagaggagcacaatcatgacagcattgacgattaa	MKFDDKVPIYYQIKQYIYHKMIDGTLPPGAKLPAVRQLALDLTVNVNTVQRALSEMITEGTLTSQRGKGNFVTEDQAHIMQLRTTLVNEQLALAYDQLHALNLSDAEIVASLQQYIAQREEHNHDSIDD
CP120642	fig|1590.3552.peg.245	CP120642_280351_280632	280351	280632	+	P4B09_01435	unknown			locus|P4B09_01435,protein_id|PRJNA946199:P4B09_01435		atgttaaaaaacgaaaacgccattgcgctaattcgcgccatcgatgtcgcttatagtgaccccgaagtacgcgcaattcccgaattacaacaagccttagctaaggccgcacaagacttagactgtgttgcggaccaccatcaagtcgctagccgcctaaaccagttgctaactacttggggggctcgtcattcacaaggccccgccgtgcttgaccagttatacctgatcacactcaaagatggcgtcgatgtaccttgccaggtcccataccgggcataa	MLKNENAIALIRAIDVAYSDPEVRAIPELQQALAKAAQDLDCVADHHQVASRLNQLLTTWGARHSQGPAVLDQLYLITLKDGVDVPCQVPYRA
CP120642	fig|1590.3552.peg.246	CP120642_281637_280987	281637	280987	-	P4B09_01440	Hydrolases of the alpha/beta superfamily	K06889	uncharacterized protein	locus|P4B09_01440,protein_id|PRJNA946199:P4B09_01440	ff	ttggcacacggatttgctgggaataagggtttgatgggtgcgtgggcggggatgtatcatgaactcggctacaacgtgctggttcctgattcccgagcaagtggtgcgagccagggaaaagcggtcggctacggctggctggagcgccgcgacgacttgcagtgggccaaaaccgtcgtacataaaacggccacaactcaaatcgtgatgagcggtatcagtatgggtgcagccgggatgacgatggccagtggtgaacggcagttgccacagatcaaagcgtacgtcgtcgatagtccgtttacgagtgctgatgcgattattagttatcaagcggggcaactctatcatttacccgcgtttccgttagtcaacgtaaccagtctcattactaaatta…	MAHGFAGNKGLMGAWAGMYHELGYNVLVPDSRASGASQGKAVGYGWLERRDDLQWAKTVVHKTATTQIVMSGISMGAAGMTMASGERQLPQIKAYVVDSPFTSADAIISYQAGQLYHLPAFPLVNVTSLITKLRAGYSFKEADAIAQIRKNHLPIMIISGTRDDFVPTSMGKTLYRNAHQPKSLWLVKGAGHTTAITQNYQRYKRHVAAFLEQYVQ
CP120642	fig|1590.3552.peg.247	CP120642_281909_281604	281909	281604	-	P4B09_01445	Hydrolases of the alpha/beta superfamily			locus|P4B09_01445,protein_id|PRJNA946199:P4B09_01445	ff	atgaagaaatggtggaacacactgggggtactcgttgttctggtagcgggagctgtgattggtgctggcagttatttttaccacgtggcaattgcccgtggtgataagtcatttgttacgcagagtacaaagctatcgaaaaaagttcggtttatcaccaaaagtattggtatttacatgcgcgtaagcaaacttggactattgagtcatcggatcatttacggttggttgcttggtatattccagttaaaaattctaagaggactgttgttttggcacacggatttgctgggaataagggtttga	MKKWWNTLGVLVVLVAGAVIGAGSYFYHVAIARGDKSFVTQSTKLSKKVRFITKSIGIYMRVSKLGLLSHRIIYGWLLGIFQLKILRGLLFWHTDLLGIRV
CP120642	fig|1590.3552.peg.248	CP120642_282026_283825	282026	283825	+	P4B09_01450	Oligoendopeptidase F (EC 3.4.24.-)			locus|P4B09_01450,protein_id|PRJNA946199:P4B09_01450	ff	atgcactattccgaaacgtgggatttggacagtatctttgctggtggcattgattccccagcactaactgcaaaaatgtccacgattaaacagcagttgaccacgacagcagacaccttagttcactggcgtgctgccgctgacacaccagacgccgactggtttacccaactcgtcaacagtctgcaagccattcaagccggtattgaccaagctaccgttttcgtggttgcttatcaatccgcacatgcggacgacaccaaagccgccccactattgaaccaaatttatcaacttgataatcagttaaacaatttattaacccgcttcaagaagcagctcgttaagttagatcaagccacctttgacacgctcgtgcaacaaccgtcactacaagcc…	MHYSETWDLDSIFAGGIDSPALTAKMSTIKQQLTTTADTLVHWRAAADTPDADWFTQLVNSLQAIQAGIDQATVFVVAYQSAHADDTKAAPLLNQIYQLDNQLNNLLTRFKKQLVKLDQATFDTLVQQPSLQAIAFNLTEMRQQGLALLDDDTEALINDLALDGFQGWSDHYDTLVSQIQVPYTDENGITQQLSAGQAQNMLAAAMPNAQRAELMRNWEHAWQTHAAPFADTLNHLAGFRLANYRAHGTTNFLQKPLELNRMSQATLDTMYQVVADSKDILLSYLKRKAQLLGKDQLDWQDIEAPLTLGQLPNQTYDQAADFVINNFRQFSPKMGALAQHALEHRWVEAENRPNKRPGGYMENLPETHESRIFMTFTGSPNDTATLAHELGHAFHGSVI…
CP120642	fig|1590.3552.peg.249	CP120642_283843_284259	283843	284259	+	P4B09_01455	Transcriptional regulator, xre family			locus|P4B09_01455,protein_id|PRJNA946199:P4B09_01455	ff	atgtttccagaacgtttaagagcactacgtcgggggcaaaaaatgaccctcgctcaactcgcggcggccctcaatcaaatgccgaccgcagacaagacgactcgtcaaaataccgcggctcaaatcggtaactgggagcgggacttacggaccccgtcctacctagaagttcgtaaattagccgaatttttcaacgtcacgaccgattacttgtcaggtaaatcagaccaagaagagtatgacctcggtcgcatctttttatcgggcaagccgttgacgtttaatcaagaacaattatccagtgaagaccgctatgaactgtttcagttgatggatggttacttacatggtcgccagcatcgagtttcaacggatgcgaccggccaagaagaattagac…	MFPERLRALRRGQKMTLAQLAAALNQMPTADKTTRQNTAAQIGNWERDLRTPSYLEVRKLAEFFNVTTDYLSGKSDQEEYDLGRIFLSGKPLTFNQEQLSSEDRYELFQLMDGYLHGRQHRVSTDATGQEELDLHFDD
CP120642	fig|1590.3552.peg.250	CP120642_284269_285120	284269	285120	+	P4B09_01460	FIG00748487: hypothetical protein			locus|P4B09_01460,protein_id|PRJNA946199:P4B09_01460	ff	atgaatcccaagaagttaaaacaattaaaaaagcgggtcaaaaagcaagccggtgccccgtatattcaacagttaatgaagtaccgcgacttatttaaggatgatccccaaattctagtgctgatcaataatgtcttggaaagtgaccgcttgctggcagccggcttagctccccaacaattgccagtcttagaaatccctgatgattttcaggaccatctctttgagcgcatcaatcagcaatatgccatgggtgatcctgctggtgatgcggcttggaaccaactatcagccgctctcccaaaagttgaccaacttctacgcaactttcgagactatatcgaagatcagtatgggatgtgggcctacatcagtgcgccatttctgaaagacctagct…	MNPKKLKQLKKRVKKQAGAPYIQQLMKYRDLFKDDPQILVLINNVLESDRLLAAGLAPQQLPVLEIPDDFQDHLFERINQQYAMGDPAGDAAWNQLSAALPKVDQLLRNFRDYIEDQYGMWAYISAPFLKDLADFTGSAPVLEVMAGNGYISKGLKRLHPGQLIYTTDSKDWIHETGNQTGRHPVTTIEALDAVSAFNKYAATIKYVIIAWSPDKLTIDWDLLQAMRQSPYDIPLIVIGEKYGATGSKQFWDHANYQDNEAVTKLNAHFRPFDLIHDHVYVIR
CP120642	fig|1590.3552.peg.251	CP120642_285604_285248	285604	285248	-	P4B09_01465	FIG00746004: hypothetical protein			locus|P4B09_01465,protein_id|PRJNA946199:P4B09_01465	ff	atgcaagatgaaagtgattggttaatgcggcagttacatgcgttcgcaacggggttagggtacacgcttagtcgtcataagggaggcacaactgaggtggtgtttccgcaaaatcaaaatcagccgttgccacatcaagtcgaattggcacaactcattgacagaaaggcttatgctcaagccgctcagcggttgttagcgttgcagtttgcaatgacggaagctgaattcttgcagctcggaatttggttttatgcgacgcttaatcaatttgacgaccaaagtctcgctgccgggggaatttcacgaacatcgttggtggcgggattggaacaactgcaacaattgaaaatgtga	MQDESDWLMRQLHAFATGLGYTLSRHKGGTTEVVFPQNQNQPLPHQVELAQLIDRKAYAQAAQRLLALQFAMTEAEFLQLGIWFYATLNQFDDQSLAAGGISRTSLVAGLEQLQQLKM
CP120642	fig|1590.3552.peg.252	CP120642_285903_285619	285903	285619	-	P4B09_01470	acetyltransferase (putative)			locus|P4B09_01470,protein_id|PRJNA946199:P4B09_01470	ff	atgaagcgacggttaattgcagcgcctacgggtcttttattggtgggatggttgattggctggggcttgcaagcaatgcaccaaccgatggggacggcttggacggcctacgcgtttacgttattgatcttatatacaattttggcgacgtttatcactagtatggcggatgcctatcagggaaatcatggtcgaacagtaccggaaaaacaattttactggtatatgtgtacgttatcagtcattttgacaattttagcgatttattggatggcacacaattag	MKRRLIAAPTGLLLVGWLIGWGLQAMHQPMGTAWTAYAFTLLILYTILATFITSMADAYQGNHGRTVPEKQFYWYMCTLSVILTILAIYWMAHN
CP120642	fig|1590.3552.peg.253	CP120642_288387_288782	288387	288782	+	P4B09_01480	integral membrane protein			locus|P4B09_01480,protein_id|PRJNA946199:P4B09_01480		atgatgaaagataaagcaattaatattctgactgccgaactgtcagcactccccgttttaataatgacgtactatgcgcttaccgcgaaaccgaccggacagtggcagctgacctttagtctccccgtttattggctgatcagttccgacctgctagcctatccctggctcctcatccggattccccgcttgcgccacaaccctctcaaaatgaattcactggctctaaaggcaagctcaagatacaactgccggctcaacgaacgggtcgcgcgctgggatgatgagatgaatctcgcgattttcttactggaacgcggttgtctaatgttactgtcagaaccactacttttaggcgatttaggctatcatagtgtccgacggttatggtattga	MMKDKAINILTAELSALPVLIMTYYALTAKPTGQWQLTFSLPVYWLISSDLLAYPWLLIRIPRLRHNPLKMNSLALKASSRYNCRLNERVARWDDEMNLAIFLLERGCLMLLSEPLLLGDLGYHSVRRLWY
CP120642	fig|1590.3552.peg.254	CP120642_289626_288841	289626	288841	-	P4B09_01485	FIG00751788: hypothetical protein	K06889	uncharacterized protein	locus|P4B09_01485,protein_id|PRJNA946199:P4B09_01485	ff	atgacaacaaatttatttgaagatgtggtggtgcggacgaccaaatttggtgatttgcccgtattacacgtgtttgcagctagtcaagcacaaactaaattaccaacgatcatcgattatcatggttggacaaatcagacagcgactgaactgggtacggcttatcagttagtacgcgcgggttttcgagtcattctcccgacagcgtatttacatggcagtcgaaatgatgggactgatctcgatcggcatcctgaacatttttggtcgattgttggacattcagttgcggaatttccacaattagtcgcggccttagtggctgctggaattagtgatgctaataaaatcggtgtcatgggaacttcgatgggcggtattaccgctgccggtattatg…	MTTNLFEDVVVRTTKFGDLPVLHVFAASQAQTKLPTIIDYHGWTNQTATELGTAYQLVRAGFRVILPTAYLHGSRNDGTDLDRHPEHFWSIVGHSVAEFPQLVAALVAAGISDANKIGVMGTSMGGITAAGIMATQPTVVAGVSLIGSPEPVAFATDQVAQLPAALQAKLPAELIEQTYQQLAKFDLSEHPEALAGRPMFFFNGTADQMVPYQYMRDFKHRFKDEPALKATVFKRAEGGVHHVPHKIQEAAVAFLETNILK
CP120642	fig|1590.3552.peg.255	CP120642_290110_289790	290110	289790	-	P4B09_01490	FIG009688: Thioredoxin			locus|P4B09_01490,protein_id|PRJNA946199:P4B09_01490	ff	atggcaactgcaactttaagcgacgaagaaattcgcgaacgtatcaagacgggtaaacacatgttattctttacggcggactggtgcccggattgcgcttttattaaaccagtaatgccccaaatcgaagcgaagtacgatcaatatgactggatcacggttgatcgtgacgccaacattgaaattgcccaagacatgggtgtgatggggattcctagtttcgttgggatcgaagatggtcaagaaattggtcgatatgttgacaaattccgtaagacccaaaagcaagttgaagatttcttagatacacttgaaaagtag	MATATLSDEEIRERIKTGKHMLFFTADWCPDCAFIKPVMPQIEAKYDQYDWITVDRDANIEIAQDMGVMGIPSFVGIEDGQEIGRYVDKFRKTQKQVEDFLDTLEK
CP120642	fig|1590.3552.peg.256	CP120642_291303_290182	291303	290182	-	P4B09_01495	Cystathionine gamma-synthase (EC 2.5.1.48) @ O-acetylhomoserine sulfhydrylase (EC 2.5.1.49)	metB	cystathionine gamma-synthase [EC:2.5.1.48]	locus|P4B09_01495,protein_id|PRJNA946199:P4B09_01495		atgacaaaacaagctgagaaattacacattgaaacgcggttagcacaagctggtaatcggagtgatgatgagaagaccggggcaatttcggcgcccatctacttgtcgacagcatatcgacatgctggtttaggacaatctacgggatttgactacccgcgcgaggcccaaccgacccgctgtattttggaacgagtgctggcagagatggaacacggcatcgctgcgtatgcgctgacttctggcatggcggcaatccagctcgttttcacgcttttcaatagtggtgacaaaattattgtgtctgatgacttatacgggggttcgtaccgcttctttgacctcttacacgaccattatcatttggattttgctgtctgggatgggcaggatcaagcg…	MTKQAEKLHIETRLAQAGNRSDDEKTGAISAPIYLSTAYRHAGLGQSTGFDYPREAQPTRCILERVLAEMEHGIAAYALTSGMAAIQLVFTLFNSGDKIIVSDDLYGGSYRFFDLLHDHYHLDFAVWDGQDQATLAALADDQTVALWLETPSNPTMKVIDITATAATAHAHDLKLIVDNTFYTPLIQKPLDLGADIVVHSATKYLAGHNDVLAGAVVVKSQADADALEFNLVTTGAVLDPFDAWLLLRSLKTLPLRLHQQEANAQELVTVLEADEHVERVLYPGRGGMISFYLATGTDVDTFLRALNVISFAESLGGVESLLTVPAVQTHADLTEEQRQSKGITANLLRLSVGIENSADLAADLKQALIRATK
CP120642	fig|1590.3552.peg.257	CP120642_292050_291751	292050	291751	-	P4B09_01500	putative membrane protein			locus|P4B09_01500,protein_id|PRJNA946199:P4B09_01500	ff	atggcaaaagagaaacatgaaatttatgacgaacaggataagcgactgggccgcttgattctgaaaatactggggatcgtcgcgattgtcagcggcttagtgggaccgttcatttacttattgaatgcaaactggggccgtgagctaggaaccttggccgtgatttgtggcggcgttgcgatttgtctgggccctaaaggtcgaactgcagggggccagtggttagccctcttgaagacgctggggttgagtattttgattttaggatattttgtgattgtcttgaaattattgggatag	MAKEKHEIYDEQDKRLGRLILKILGIVAIVSGLVGPFIYLLNANWGRELGTLAVICGGVAICLGPKGRTAGGQWLALLKTLGLSILILGYFVIVLKLLG
CP120642	fig|1590.3552.peg.258	CP120642_292985_292332	292985	292332	-	P4B09_01505	FIG00754199: hypothetical protein			locus|P4B09_01505,protein_id|PRJNA946199:P4B09_01505	ff	atgttagttagttcagccgtgattgctgggatcattgcgctgggaggcggttattacttagaagccgaccatcagtctagtcagtcgcgggttagtgaaacacaatcagttgtgtcaaagactaaggctaaaaaagacgcgtcatcttcagcaaagtcgacgaagcaatcgacagctgctaaatcgtcgtcaactaaagcatcgtcagtttccacaacttcagctaatgagtcacaatccgaagctagtgcaacgactagtcagggtagtaagacagctactgcagctagctcgcagggacattcaaataccactgcaactagtcaaacaactaccgggcagtctgcatccgcgacctcatcatcaactagcggccagcaaacgaccaatccacagcag…	MLVSSAVIAGIIALGGGYYLEADHQSSQSRVSETQSVVSKTKAKKDASSSAKSTKQSTAAKSSSTKASSVSTTSANESQSEASATTSQGSKTATAASSQGHSNTTATSQTTTGQSASATSSSTSGQQTTNPQQLTASQINDWAWQQVAKDYQQTTANKQNFVFNQYQSGGLVYVEVYENTNADVAHLAGRFRINAQGQLEQQQLAKGNVWQVVATQP
CP120642	fig|1590.3552.peg.259	CP120642_294979_294530	294979	294530	-	P4B09_01515	unknown			locus|P4B09_01515,protein_id|PRJNA946199:P4B09_01515		atgcaacgaaacgtacaagcttttattgatgatgttacggctgacaaggttacgcaggatagcttgactggtacctatgccaaactagcgaccaaggttaagccttggctggcgaagctggtagcggcactcaatgccgaccagcttgcccaagtgacgctgacggctaagcatgagccagctatcagctttcggttggagacgagtgttattaatttgccactggctaatctgaccgaaattggaaaggttacggcggcagaggatacgctgccaatcaacgtttacatgattgcagaatccgatgcgttaccgtcaggattgcgaattgatgagctgggaagcgttgccgacgtgctcgctgatcaagccaacgctgaaaagttattaaccgattgg…	MQRNVQAFIDDVTADKVTQDSLTGTYAKLATKVKPWLAKLVAALNADQLAQVTLTAKHEPAISFRLETSVINLPLANLTEIGKVTAAEDTLPINVYMIAESDALPSGLRIDELGSVADVLADQANAEKLLTDWLTAQTDRLDQITAAEA
CP120642	fig|1590.3552.peg.260	CP120642_295393_295013	295393	295013	-	P4B09_01520	integral membrane protein			locus|P4B09_01520,protein_id|PRJNA946199:P4B09_01520		ttgaaactgactcgcttagttgcatttgcgtttgtgtcctttttttgttacggtatcgtcaattggatgatgtcgactagccattttcacctgcaggcaaaaaatatttcggtagcggaaatgtggcaggggttgctgattgccctagtcttatattttctaggcgttctagcagtgtatattaatcgtatgctgggtttttacgtcctagggttagttgtactgatatatagcttaggacttgtcagcgccttaatgtcgggctatcagagtacggctggcatggaaattaaactggcgttagaagttatgggtgtgattggattgggaatcaacttttatacgttggtgttactgactcgctggcgacgtgcaaattaa	MKLTRLVAFAFVSFFCYGIVNWMMSTSHFHLQAKNISVAEMWQGLLIALVLYFLGVLAVYINRMLGFYVLGLVVLIYSLGLVSALMSGYQSTAGMEIKLALEVMGVIGLGINFYTLVLLTRWRRAN
CP120642	fig|1590.3552.peg.261	CP120642_296420_295407	296420	295407	-	P4B09_01525	Lipoate-protein ligase A	lplA, lplJ, lipL1	lipoate---protein ligase [EC:6.3.1.20]	locus|P4B09_01525,protein_id|PRJNA946199:P4B09_01525	idu(2);Lipoic_acid_metabolism	atgtattatgtcgcaatgaaagatcatgagattggccgtaacttggcaaccgaacaatatttaatgaataacgtggatttcgatgaaccattagttttgttctactatgaagaaccgtgcatcattgttggtcggaaccagaacacccttgaagaaattaatgccgactatgtccgggaacatcacattaccgtaacgcggcgtctctctggtggtggggctgtgtatcaagatcttggtaacctctgcttcagctttgtggtggatagtgacagtcaagagtttggcgactttaagacatttaccaagccaatcattgatgcgcttcacgatatgggggcgacgacagcgacggtcagtggtcgcaatgatttgctcgttgatggtaagaaattctcc…	MYYVAMKDHEIGRNLATEQYLMNNVDFDEPLVLFYYEEPCIIVGRNQNTLEEINADYVREHHITVTRRLSGGGAVYQDLGNLCFSFVVDSDSQEFGDFKTFTKPIIDALHDMGATTATVSGRNDLLVDGKKFSGNAMYSRNGKTFSHGTLMLNVDLNVVPQALTVPTDKIASKGIKSVRSRVTNLRPYLAPEYQNITVPEFQDALLKELFHVDSLDQIADKEYHVTPEQQKAIDKIYEDYYANWDWVYGKSPEFSVKRRQHFDMGTIDARISVDDGLINNIKFYGDFFGSGNVQDIEAALKGVRYDHEAIAKALADIDLNQYFTGIERSAVIDLIAQ
CP120642	fig|1590.3552.peg.262	CP120642_298559_296922	298559	296922	-	P4B09_01530	FIG00749138: hypothetical protein			locus|P4B09_01530,protein_id|PRJNA946199:P4B09_01530	ff	atgactagtcaggaaatcttcctgagtcagattaaagcgggggcaatctctggttggaacaagtatcaagtcttgccatcagtcacggccgcacaggcaattctggaaagtggttggggacaatcacaacttgcaactcagggaaacaacttattcggtatcaagggaagttatcaagggcaatcaatctacttcccaacccaggaatggaatggctcacaatacattacgattcaagacgcttttcggaagtacccgaattggtcagctagtgttgaagatcatggcgcctttttggttgtcaatccgcgttacagcaatttaattggggttaccgattatcggcgcgttgccagtctcttgcaacaagacggctacgcaaccgcgccaacgtacgcg…	MTSQEIFLSQIKAGAISGWNKYQVLPSVTAAQAILESGWGQSQLATQGNNLFGIKGSYQGQSIYFPTQEWNGSQYITIQDAFRKYPNWSASVEDHGAFLVVNPRYSNLIGVTDYRRVASLLQQDGYATAPTYASSLISIIEYNKLHEWDQEALSGQASGGNDNNQVQPDQDVTPTSGTHKFTKTTTIHNAPDATSAVVGTYNAGETVNYNGKLTVGNATWLRYQSYSGVSRYVMISQTTTNDNNNQATVTPASGSYKFTAKTNIRSAASKTAQVVGTYNAGETVYYNGKITTGGTTWLRYLSYSGAQHYVAMSGDEVGAVAKPDVVATSGSYRFTKTTAIKSSPATSATTVGSYNAGDTVYYNGKVTTNGQTWLRYMSYSGAQHYVQISGESTSTNVDK…
CP120642	fig|1590.3552.peg.263	CP120642_299280_298552	299280	298552	-	P4B09_01535	FIG00749138: hypothetical protein			locus|P4B09_01535,protein_id|PRJNA946199:P4B09_01535	ff	ttgaaaattggaatgacaaaaaaagtagtaacttcattattgctaagtaccgctttgctgccgatgttgagtggtaaagctgatacggcaagtgcaaatcaaaaactggcagctgcgactaagggaaacagcgctgcttcagctgcaagccaacaagtgaccttaagtgctggcagtcagacggaaacgacagcggccggtgcgactgaccaatcagttgccagtgacggtgccaagactgacgatcaagctgaatcgaccagcacgacgacggctactaccagtgcaacaagtcgtgtcacagtgcgggcagccagtcaagccgctaaagctgacagtacagggccgcaaagccagtcctccgccagtgaagctgccaaggataacgcggctgctagt…	MKIGMTKKVVTSLLLSTALLPMLSGKADTASANQKLAAATKGNSAASAASQQVTLSAGSQTETTAAGATDQSVASDGAKTDDQAESTSTTTATTSATSRVTVRAASQAAKADSTGPQSQSSASEAAKDNAAASATADSTTSAVDQLDKTAKASAATRQASHSTTNETAKASAAASQDSHVTTDQSSATVTSEVAKSAASSAAPKQATEQAVAAKISPKIETAVAADAVQSSAMMARFHAGND
CP120642	fig|1590.3552.peg.264	CP120642_300182_299760	300182	299760	-	P4B09_01540	N-acetylglucosamine/galactosamine PTS, EIIA( EC:2.7.1.69 )	agaF	N-acetylgalactosamine PTS system EIIA component [EC:2.7.1.-]	locus|P4B09_01540,protein_id|PRJNA946199:P4B09_01540	ff	atgaagataatagttagtggacacggaaattatgcaagtggactacaatcaacaattcatttgttagcaggtgatattgccaatatcgagtatatagattttactgataacatggatgatattcagcttagtgagcgatttcaacgtgctgtaattggtgagaataatgttgtctttatgtgcgatttactaggtggtacgccattcaaggaagctgttaagttaagtcaagtgagtgaaaaagatattgcggttacaagtggttgcaatgttggtgcattgcttgaagtgggttttgagcttacaacatattcagctccggctaaaaaattggctgaaaaattagttaaaatcagccaggtacaaactaaagtttttcatcatcaagctattcaagtt…	MKIIVSGHGNYASGLQSTIHLLAGDIANIEYIDFTDNMDDIQLSERFQRAVIGENNVVFMCDLLGGTPFKEAVKLSQVSEKDIAVTSGCNVGALLEVGFELTTYSAPAKKLAEKLVKISQVQTKVFHHQAIQVDDGVEGI
CP120642	fig|1590.3552.peg.265	CP120642_300999_300184	300999	300184	-	P4B09_01545	PTS system, mannose-specific IID component	agaD	galactosamine PTS system EIID component	gene_name|agaD,locus|P4B09_01545,protein_id|PRJNA946199:P4B09_01545	ff	atggcatctaattcaccaatatcagaacgaggtagattaacgaagcatgatgtacgaatgcttggttggcgatcactgtttaatcagtctgcaatgaactatgaacggatgcaggcagatggttggacattggcaatgttgccatcactaagaaaaatttatggtaatgataaagagggcctagctgctgctcttgaatcaaacttgcaatttattaacactaataattatgctgcaccgctgttgatgggtttagaagcatctcttgaagaacatggcgaaaaaagatcgacaattgacggactgagaattgcattgtttggtccattggctggtatcggggacgcgattacatggttcacaatcttaccaattgttgctggaattacagcgtctttt…	MASNSPISERGRLTKHDVRMLGWRSLFNQSAMNYERMQADGWTLAMLPSLRKIYGNDKEGLAAALESNLQFINTNNYAAPLLMGLEASLEEHGEKRSTIDGLRIALFGPLAGIGDAITWFTILPIVAGITASFAKQGSILGPLVFFLVYLAMFVARAPIALLGYNAGTKAISKIRENSGIVSHCASILGCTVIGGLIATYVQIAVKTKIPVSAGHTIAIQTQFFDRIFPNLLPLGYTFLLYWLLKKKNVSPVVLILGTFMLAILFSWMGVL
CP120642	fig|1590.3552.peg.266	CP120642_301798_300989	301798	300989	-	P4B09_01550	PTS system, galactosamine-specific IIC component	agaC	galactosamine PTS system EIIC component	gene_name|agaC,locus|P4B09_01550,protein_id|PRJNA946199:P4B09_01550	ff	atgcaagtcaccttaattcagggtctcctgattggactatttgctttaattgcaggtattgatttttggctagagggcttgtatatatttcgaccaatgatcgtatgtacagtgactggtgctattttaggtaatctgactcttggtattattgctggtggtttaacagagttagcttttgctgggttaacaccagttggtgggacacagccacctaatccaattatggcaggaattatgacagtcgtattggcgtataccaccggaaaaacaccttcaacggctattgggttggcactcccatttagtattttaatgcaatatatcattttgttttattattcggcgttttcagtccttactaaaaaattagatgcatatgcggcgaatgttgaaact…	MQVTLIQGLLIGLFALIAGIDFWLEGLYIFRPMIVCTVTGAILGNLTLGIIAGGLTELAFAGLTPVGGTQPPNPIMAGIMTVVLAYTTGKTPSTAIGLALPFSILMQYIILFYYSAFSVLTKKLDAYAANVETKKFTRLALLPTVLVALTYGVIAFLCVYGAQEPMKALVNSMPVWLSHGFEIAGNILPAVGFGLLLKSMLKAEYVPYLLLGFTAACFIKFGNLMPVAVIGISLAFIEFYHNKKQTDNEKKLKSMIESASGNGDDGDGI
CP120642	fig|1590.3552.peg.267	CP120642_302281_301799	302281	301799	-	P4B09_01555	PTS system, mannose-specific IIB component (EC 2.7.1.69) / PTS system, mannose-specific IIA component	agaB	galactosamine PTS system EIIB component [EC:2.7.1.-]	gene_name|agaB,locus|P4B09_01555,protein_id|PRJNA946199:P4B09_01555	idu(3);Mannose_Metabolism idu(3);Sialic_Acid_Metabolism	atgagtgaaccaaatattgtgcttacaagaatcgataaccgactagttcatggacaagttggtgttgtttggacttcctctgttggagccaatttattattggttgctaatgatgaaactgccaatgatcaattgcaacaagagctgatggcagcaactgctgaaacatctggagttggaattcgattttggacaattgacaagactatcagtactattcataaagcaagtccgcgacaacatatctttttggtgattcgcaatgctcaagatgctcgtcgattagtagagggtggtgttccagtaaaaaatctgaatcttggaaatatgcatttttcgaagggaaaggtccaagtaaccaagtatacttatatggatgatcaggacaaggctgattta…	MSEPNIVLTRIDNRLVHGQVGVVWTSSVGANLLLVANDETANDQLQQELMAATAETSGVGIRFWTIDKTISTIHKASPRQHIFLVIRNAQDARRLVEGGVPVKNLNLGNMHFSKGKVQVTKYTYMDDQDKADLKYCADHGVNVYVQEVPEDKKQPLEEVI
CP120642	fig|1590.3552.peg.268	CP120642_303025_302312	303025	302312	-	P4B09_01560	Transcriptional regulator, GntR family	K03710	GntR family transcriptional regulator	locus|P4B09_01560,protein_id|PRJNA946199:P4B09_01560		atggctagttcaaaaattgttccactttatcagagcatgcttaatgatttgattcgtcagattgagtctggtgagttggtagaaaatgctaagttaccatcagagcagaaacttggtgaaaagtatgatgtttcccggattactgttagacgcgcactagcagagctggaaaataaagattatatttacaaaaaacaaggacaaggttcgtttgtaaaaaacaaagaggacattgatttaggtattcattacctagatgtccgcaaagcaattgaaaatatgaatgctgttccagaaataagacttgaagcgtttaaattgattgtggatggttcggagtctgatgttcgaaaagtaatggaaataaactccgatgtttatttgtattatctacgttat…	MASSKIVPLYQSMLNDLIRQIESGELVENAKLPSEQKLGEKYDVSRITVRRALAELENKDYIYKKQGQGSFVKNKEDIDLGIHYLDVRKAIENMNAVPEIRLEAFKLIVDGSESDVRKVMEINSDVYLYYLRYMVYADHRPVFHEQVYLPFERFPRIFNSEIVNNDLMPFLVKKYGLKASFFSHTQPALITKSNRKEFDLNVGDPMIYMQTRGIEEKEIIYYRKAAVVGNLIMYIVG
CP120642	fig|1590.3552.peg.269	CP120642_303735_304196	303735	304196	+	P4B09_01565	Universal stress protein family			locus|P4B09_01565,protein_id|PRJNA946199:P4B09_01565	ff	atgttacaacaatatcaaaatatcctggtaccagttgatggctccaaggctaccgacgaagttcttcggcggggcatcgaagtcgctaagcgtaacaagacccatctcgacattttaaacgtgttggaagtcaaccaatttagtgacacgtacggcggtgcggtcagtggtgatgtcatctacaagttgtcggaagacgttcaaaagcgcttggaagaactcaagcaacaaacaattgacgctggggtgaccgacgttgatgtccatattcgttttggtaatcccaaaacggttatcgcgcgtgaatttcccgctgaccaccataatgaattaattatgattggttcaaccggcttatctgccgttgaacgtttgatggtcggttccgtaaccacctac…	MLQQYQNILVPVDGSKATDEVLRRGIEVAKRNKTHLDILNVLEVNQFSDTYGGAVSGDVIYKLSEDVQKRLEELKQQTIDAGVTDVDVHIRFGNPKTVIAREFPADHHNELIMIGSTGLSAVERLMVGSVTTYVSRNAICDVLIVKPTAKKED
CP120642	fig|1590.3552.peg.270	CP120642_304282_305184	304282	305184	+	P4B09_01570	Similar to ribosomal large subunit pseudouridine synthase D, Bacillus subtilis YhcT type	rluD	23S rRNA pseudouridine1911/1915/1917 synthase [EC:5.4.99.23]	locus|P4B09_01570,protein_id|PRJNA946199:P4B09_01570	isu;Ribosome_biogenesis_bacterial isu;RNA_pseudouridine_syntheses	atgacctggacttatcaactcactatcccgtctagtttgaatcaacagtcgattcgggcttgccttcggacttggctgattccaaagcggattcagggccagttacgccaaacgcggcggattcagctgaacggtacaccaacgtcgattgcacaactcgtcaatactggtgattgcctgacgctgacgtttatccccagtgactttcggactccgacctcgaactatattgcggctgccacggccccagccacgattttatatcaaaacagcgatctgttagtcgttgataaacccgctggcgtgaaatcgcatcctaatcaaccaggtgaaaccggatcaattttaaatgacctagcagccacactccaaccaactcagcaggtgccatacatggtt…	MTWTYQLTIPSSLNQQSIRACLRTWLIPKRIQGQLRQTRRIQLNGTPTSIAQLVNTGDCLTLTFIPSDFRTPTSNYIAAATAPATILYQNSDLLVVDKPAGVKSHPNQPGETGSILNDLAATLQPTQQVPYMVHRLDQMTSGAMLVALNPVVVPILDRLISDKQIRRTYYAWVRGHFATPTGHFTAPIGHDATDKRKRWVNTADAQPALTDYEVCATTAHQSLVKLTLHTGRTHQLRVHLAASDHPIIGDPLYDSQAESAPRLMLHAQLLDLQLPFSTTRVTVPAPLPSLFNSPHLIERY
CP120642	fig|1590.3552.peg.271	CP120642_306536_305349	306536	305349	-	P4B09_01575	hypothetical protein			locus|P4B09_01575,protein_id|PRJNA946199:P4B09_01575		atggattcagagcggaaaaaaaggggaccagattttgaaaaaagtgaaactgtctgtatcagtctgctgttactgttatttattagcggttgtggtagctcacagcaggcctcgcaagcgtcacatgcggataagaagcatggcgttagtgtggtcaaagtgaagcccaaagtgattactgataaggcgcacaaaacaaatgatgcaactaaggcaacgagtacgtcagtcaacgcaagttctcagtcgacaaaaataacgtctcaacaacgaggggctacgactatgaatcttaatgagatcagtcagggctcctatgggagtttgttaggtgactggaaggaagttgctagtagtgtcaataagcatgatactaagggcgatgtttggcaatctccc…	MDSERKKRGPDFEKSETVCISLLLLLFISGCGSSQQASQASHADKKHGVSVVKVKPKVITDKAHKTNDATKATSTSVNASSQSTKITSQQRGATTMNLNEISQGSYGSLLGDWKEVASSVNKHDTKGDVWQSPEAGAKLTVKDTKISDGEMALASGKFEDANGDEEAVTTTIKQEKGALHIDGDIGAAAVTYWFYPKGVAISCWGDNVPATIKTDTERIITRTSNNSYVKVFERQTTAANTGNRKSTMALGQIKTGDYSSLNGTWQNGQGNQIKIHNQRMKFRDFGLTQDATPGTITKLKMDVPSLDDQQGNSKTVDGLKYHQQLTYQTSNGASMLQGSFSISGSSGGLYDVVFMPGGNNADLNNGDSSRDRIAALGTQNDPQNIPSDKIYYRSN
CP120642	fig|1590.3552.peg.272	CP120642_307472_306597	307472	306597	-	P4B09_01580	hypothetical protein			locus|P4B09_01580,protein_id|PRJNA946199:P4B09_01580		atgaataagcaggcacttttttgctcgcagtgtggcaatcaactgaaagccggggcgaagttttgcccgaaatgtggtgctgtggttgccccaaaccaggaaattccggatcaagggcagtcagttgccgaatccgagaatacggttgaacgtagtagtgatgataccgtcaataaaattttgaccacagataccgtccaacatgtcaaaaagttctctggaagctacttttcgtggtttaagatgacgatccggcatcccggtcatccgattgaaccgactaatcggtactttggactaacttcgatcggtcttgaggcctttttactggttttatcaattgcgttaatcttacgtaaggcacaaaatgtcgccaatgattttactagttcattgact…	MNKQALFCSQCGNQLKAGAKFCPKCGAVVAPNQEIPDQGQSVAESENTVERSSDDTVNKILTTDTVQHVKKFSGSYFSWFKMTIRHPGHPIEPTNRYFGLTSIGLEAFLLVLSIALILRKAQNVANDFTSSLTGGSSEAAIHAGSFILKTSMLVFFMFLGIYAIYVSIAYAFRRVVNTGSMQFSDFINQFAAITNLILIFNLLTLLLTILTGTGNFSGMTGLFFFMIPTIGIMNLAFIYIIIDNVVKPHIDKFYALIIAEIALGFALSVYVMILAVLGGNMLFSQLSSLFS
CP120642	fig|1590.3552.peg.273	CP120642_307965_307507	307965	307507	-	P4B09_01585	hypothetical protein			locus|P4B09_01585,protein_id|PRJNA946199:P4B09_01585		atgtttaaactaagtaattctgacacgacaatcacgcacaaggttaatctgatggggcacgcgaacgtccatgaattaatttcgttagttgcgaataaaaaggcagcgacaacgtcaacggcgaatactgacaccaaagctaccactgccagtgatgaatcagactcgagtttaatcaacagcgagaatgaatcgcagagtggtacgggcagtgcttatgatgatttgtctagttcagctcagacagctatgtcagaaattgccgcggctaccggtggggatattagtgattatgattatacggcgagtgaaccacacacggatgtgtatgaaattaaatgctatgttagtggtactaatgatttagcagatacttatcgatatgatgatgttaatgat…	MFKLSNSDTTITHKVNLMGHANVHELISLVANKKAATTSTANTDTKATTASDESDSSLINSENESQSGTGSAYDDLSSSAQTAMSEIAAATGGDISDYDYTASEPHTDVYEIKCYVSGTNDLADTYRYDDVNDILARYNTSTGKFETVDSND
CP120642	fig|1590.3552.peg.274	CP120642_308624_307953	308624	307953	-	P4B09_01590	hypothetical protein			locus|P4B09_01590,protein_id|PRJNA946199:P4B09_01590		atgaaaatatgtccaaattgtcagcatgaaaatgaggctgataatgttttttgcgaaaattgcggagcggatctgactcatattgacagtgctgaacgaacgcaagccagtggaacggagcagaaactcggggattcaaggcaatatcaagctcataaaccagctaagacgcagcaatcaaggtggttgcgaatcagtggaaacgtgctcgcagtcgtcattattgtgggaggtggatttgggttttatcaatatcacactggtaaaaatcagcagattgccgcggaagtcgaaatgatgactagtaataagcccacgacattgtcgaaacacttagttagcgataatactgggttaaaaatcacaaaacagtccgtaaagcccttaatgacctatatc…	MKICPNCQHENEADNVFCENCGADLTHIDSAERTQASGTEQKLGDSRQYQAHKPAKTQQSRWLRISGNVLAVVIIVGGGFGFYQYHTGKNQQIAAEVEMMTSNKPTTLSKHLVSDNTGLKITKQSVKPLMTYIQKHPQYAQDLKTDLQHNGYSSDHTFVVKQIGTKWTLFPTYKLRVTTMQPLITTNLKNATLEANDIELVTTESAHATYKVGPLFPGPICLN
CP120642	fig|1590.3552.peg.275	CP120642_309027_309347	309027	309347	+	P4B09_01595	Putative DNA-binding protein, XRE family			locus|P4B09_01595,protein_id|PRJNA946199:P4B09_01595	ff	atgttaaccgagataggcaaaatcattcggcaacgccgacagcaacacggcatcaccatcgagcaattggccgaacaatcgaatgtttcaatctcgctaatttctcgactcgaacgtggtaaggtcgataacattaaactacaaagtttgaccgcaatcgctgaaactctgaatttaaaaatagcggacttctttcgcgacgagcttctccaatcacctaatgttgttgcattactcgactacctgagtgatctgccagcccatcaacgtgaagaacttgccggtacgttactcaaactactccgactatccaaatcgtga	MLTEIGKIIRQRRQQHGITIEQLAEQSNVSISLISRLERGKVDNIKLQSLTAIAETLNLKIADFFRDELLQSPNVVALLDYLSDLPAHQREELAGTLLKLLRLSKS
CP120642	fig|1590.3552.peg.276	CP120642_309707_309510	309707	309510	-	P4B09_01600	FIG00751916: hypothetical protein			locus|P4B09_01600,protein_id|PRJNA946199:P4B09_01600	ff	ttgaagacaacgtggctggctagtttactagtcacaatcttttggggcgccgtattggggctcgttgtaacgtatttaggtggggcgatggtcgaggctttgaccgccacccccatcgttcgtgaaccactcaaagccatggcggtgggtatcatattggcagtgatgagtgggttattagtgacaacgcaccattaa	MKTTWLASLLVTIFWGAVLGLVVTYLGGAMVEALTATPIVREPLKAMAVGIILAVMSGLLVTTHH
CP120642	fig|1590.3552.peg.277	CP120642_311065_309917	311065	309917	-	P4B09_01605	FIG00742958: hypothetical protein			locus|P4B09_01605,protein_id|PRJNA946199:P4B09_01605	ff	atgaaaattttgataacagtcgagaatttagtgatggatggtgtcaaacgagcggcgacgattatcggcaatgcgttgacctcgcaagccgaagttgccttttactccttggcccaaccccggtctttctatgaactgagcgcaccgcttatcacggcgcgccggcctgcaagtgcgacggtacttaattactttggcgctgatccgttgaccgtttatgcgcctcaaatagatgatttactcacgacgattgggtcgggagcttacgatgccgttattctcccgggaggtttactgacgagttttgctccggcaatcaaacagcgttttccacgggtcaatgtcattgcgtggatgcacaataatgttgatatctacctcaatcagtattacgtccaa…	MKILITVENLVMDGVKRAATIIGNALTSQAEVAFYSLAQPRSFYELSAPLITARRPASATVLNYFGADPLTVYAPQIDDLLTTIGSGAYDAVILPGGLLTSFAPAIKQRFPRVNVIAWMHNNVDIYLNQYYVQMQDELVAGLLAADTVVTLTDYDWEGYSRFNAHTVKFYNPPTMQAHGQQADLAQHIIAYTGRIDLQHKGLDYLLTVARALPDDWQIAVAGTGPEDQLATFNRLMAELDVRDRIIYRGALKDTELRAHYQQASVFMMTSRWEGMPLVMGEAMTMGLPIVSMWNTGSAEYLQGGQYGVLTPARDVNALITGLMPLLTDFECRAEYAARARQRSHDFTLSKIVRQWLALLNRQYVPQTVVESNWPADLSSGGH
CP120642	fig|1590.3552.peg.278	CP120642_313836_311470	313836	311470	-	P4B09_01610	Xylulose-5-phosphate phosphoketolase (EC 4.1.2.9) @ Fructose-6-phosphate phosphoketolase (EC 4.1.2.22)	xfp, xpk	xylulose-5-phosphate/fructose-6-phosphate phosphoketolase [EC:4.1.2.9 4.1.2.22]	locus|P4B09_01610,protein_id|PRJNA946199:P4B09_01610	isu;Fermentations:_Lactate isu;Fermentations:_Lactate isu;Pentose_phosphate_pathway isu;Pentose_phosphate_pathway	atgacaacagattactcatcaccagcatatttgcaaaaagttgataagtactggcgtgctgccaactacttatcagttggtcaactttatttaaaagataatccactattacaacggccattgaaggccagtgacgttaaggttcatccaattggtcactgggggacgattgccggtcaaaactttatctatgctcatcttaaccgggtcatcaacaagtacggtttgaagatgttctacgttgaaggtccaggtcatggtggtcaagtgatggtttcaaactcttaccttgacggtacttacaccgatatttatccagaaattacgcaggatgttgaagggatgcaaaagctcttcaagcaattctcattcccaggtggggttgcttcccatgcggca…	MTTDYSSPAYLQKVDKYWRAANYLSVGQLYLKDNPLLQRPLKASDVKVHPIGHWGTIAGQNFIYAHLNRVINKYGLKMFYVEGPGHGGQVMVSNSYLDGTYTDIYPEITQDVEGMQKLFKQFSFPGGVASHAAPETPGSIHEGGELGYSISHGVGAILDNPDEIAAVVVGDGESETGSLATSWQSTKFINPINDGAVLPILNLNGFKISNPTIFGRTSDAKIKEYFESMNWEPIFVEGDDPEKVHPALAKAMDEAVEKIKAIQKHARENDDATLPVWPMIVFRAPKGWTGPKSWDGDKIEGSFRAHQIPIPVDQNDMEHADALVDWLESYQPKELFNEDGSLKDDIKEIIPTGDSRMAANPITNGGVDPKALNLPNFRDYAVDTSKEGANVKQDMIVWS…
CP120642	fig|1590.3552.peg.279	CP120642_314914_314066	314914	314066	-	P4B09_01615	acetylesterase			locus|P4B09_01615,protein_id|PRJNA946199:P4B09_01615	ff	atggcactgattcgtattaattttatggcggctagtttacaccggatcgttcccctgatggtgtgtttaccaactgataaattggttccagatgagcagggcgtgccgcgcccgattcagggtccgtttgccaccctgtacttattgcacggtatcttaggtagtgaagtcgactggattagtggcacacgaatccagcgctgggccgacgaacggaatctggctgtcgtgatgccagcgggcgagaatagtttctatactgatcatccttggtctggggagacgtatagtcaatttattggtcaggaattgattgattttacacgccggacgtttccactatcacaccagcgtgaccaaacttttattggcggattatcaatgggtggttacggggcg…	MALIRINFMAASLHRIVPLMVCLPTDKLVPDEQGVPRPIQGPFATLYLLHGILGSEVDWISGTRIQRWADERNLAVVMPAGENSFYTDHPWSGETYSQFIGQELIDFTRRTFPLSHQRDQTFIGGLSMGGYGALYNGLKFHDTFGAIVSLSAGLNVRPGMEKLPAKPQWFAETVAYQHGVFGPDLAAAGHSELNLQVLVTKLLAAHVALPAIFMAIGDQDGLKSANDEFDHFLTTKKVSHEYLVGSGAHEWDFWDRYLLKALNWLPLTNQGAGVNSGHIKAN
CP120642	fig|1590.3552.peg.280	CP120642_315654_314929	315654	314929	-	P4B09_01620	Transcriptional regulator, GntR family			locus|P4B09_01620,protein_id|PRJNA946199:P4B09_01620	ff	atggctgacctagtttatcaacaagtcatcaatgatctcaataaacggatcatggcgaatgaatttgttgataagaagcttccagatgaacgtagtcttagcgaacagtatcaggtaagtcgtagctcgattaagcgcgcgcttaacgtgctagccaataagggcctgattttcaagaagcggggttcgggaacgttcattaatccattatatcttaaaaatcaatcttcgtttaagtatgaaggaactaacctaggaattacggacagtttaaatactgagggtgctaagcccagtattcaattattagactttcgcgtcattcctgcaagtcaagagttgcaacaagacttatttttaactgctgacgagtttgtttatgaaatcaaacggctgcga…	MADLVYQQVINDLNKRIMANEFVDKKLPDERSLSEQYQVSRSSIKRALNVLANKGLIFKKRGSGTFINPLYLKNQSSFKYEGTNLGITDSLNTEGAKPSIQLLDFRVIPASQELQQDLFLTADEFVYEIKRLRLLDDQPFMIESGYIPIKLVPQLNRQVVSGSIFNYVQKTLHAAVTKSFLSIAADASNTTDQELLHLQPNEPVGLMSGIFFLDDGTPFEVSNMRLHYQYMKYTTFVSTNS
CP120642	fig|1590.3552.peg.281	CP120642_315779_316273	315779	316273	+	P4B09_01625	Transcriptional regulator	ybaK, ebsC	Cys-tRNA(Pro)/Cys-tRNA(Cys) deacylase [EC:3.1.1.-]	gene_name|ybaK,locus|P4B09_01625,protein_id|PRJNA946199:P4B09_01625	ff	atgtcaaaaaagaagaaaaaagatcaattaggtaaaacacttgttgaaaagattttggataaagcaaatatcagctatcaacaatatgaattcccaaccgaaacggaaggcgacgttcaacaattacaagtcgaccacctcggtgttgacgaacatcatatctacaagaccttagcgctgattggtaacaagaccggtcccgtcgtcggcgtcttgccgttagatgagcacctcagctataaaaaattggctaagctatccggcaacaaaaaagttggcatgattccattaaaggacttggaacggactaccggataccaacacggcgccaacacaccagttggtatttgggaaactaagaagtttcccatctacttagacgagaccgctaagcagcaa…	MSKKKKKDQLGKTLVEKILDKANISYQQYEFPTETEGDVQQLQVDHLGVDEHHIYKTLALIGNKTGPVVGVLPLDEHLSYKKLAKLSGNKKVGMIPLKDLERTTGYQHGANTPVGIWETKKFPIYLDETAKQQGKILVSSGKIGRSIEIDADDLRKLVHGTFGQ
CP120642	fig|1590.3552.peg.282	CP120642_316286_317065	316286	317065	+	P4B09_01630	putative membrane protein			locus|P4B09_01630,protein_id|PRJNA946199:P4B09_01630	ff	gtggataacttgatcaagaataacggcatcgtcttgctggtcatcattggtttacccggactatttgcttggttactgacgattatcaaccgacaaaccaaagcgaatctggtcaaccactacggtattaacagtcaggtctactgtggttttctgggcatcatcatccacgagcttagccatctaatcctcgcactgatttttcgccacggcatccaatcgatccggctgctcaaacgccctcacctccatcctgaagatgagtcggcggatgatctggcactaggctatgttaaccatacttggaatcggcacagccggtatcaagtcattggtaacctgttcattggtgtcgcccccatcttcggatgcacagcggcactccttggactagactgg…	MDNLIKNNGIVLLVIIGLPGLFAWLLTIINRQTKANLVNHYGINSQVYCGFLGIIIHELSHLILALIFRHGIQSIRLLKRPHLHPEDESADDLALGYVNHTWNRHSRYQVIGNLFIGVAPIFGCTAALLGLDWLLAPGLFQAIFKLADTPEQPQWAASFHSLTSTPTSWWQLLMLLFLTLVIVIGGFDLSPADYQNSAIGLYSTIVIIIVLTTLLTFIGITGWIHTLVTWGLMVAIILGYSLLVSLLVMLVTHLLTNRA
CP120642	fig|1590.3552.peg.283	CP120642_318033_317146	318033	317146	-	P4B09_01635	Mobile element protein	K07497	putative transposase	locus|P4B09_01635,protein_id|PRJNA946199:P4B09_01635	ff	gtgaccttaattgatgatctgaggcgagtcttcaaaacgtcgattagttttatcctcaaagccgttaagataccacgtagcacgtactattacactaagcacagccagggacgaaaatatgatgatgaccaggttatccaagccattgatgaaattcgccaaacagatgccaagtatactcaaaaatacggttaccgtcgcataacgttagttatgcatgaacagggatttaaagttaatcacaaacgcgtcctccgaattatgaaggaacaaggctggacatgtcaggcctttaataagcaaactcgtaaatataactcatacaaaggagttgttggtagaatcgccaaaaacaagttacaccggcgattcaagacagatcgaccatatcaaaaactt…	MTLIDDLRRVFKTSISFILKAVKIPRSTYYYTKHSQGRKYDDDQVIQAIDEIRQTDAKYTQKYGYRRITLVMHEQGFKVNHKRVLRIMKEQGWTCQAFNKQTRKYNSYKGVVGRIAKNKLHRRFKTDRPYQKLVADVSEFRYGQMSQSERIYLEPIMDLFSGEILAFNISAHPTLEFALKPLKEALDGLPELPYRTTVHTDQGFQYQHKQWQKTLKTHHTFQSMSRKATCLDNAAMESFFHLMKAEMMDEHFENPESLAQAMTEWIEFYNNRRIRIKLKGKSPVQYRELANQLVA
CP120642	fig|1590.3552.peg.284	CP120642_318566_318030	318566	318030	-	P4B09_01640	transposase			locus|P4B09_01640,protein_id|PRJNA946199:P4B09_01640	ff	atgactaaatttaatttagagttacgaatttctattgtgacacaatatttaacgggtattagttccattcaattggccagaaaataccatattgccaacaatgaaacgattctcctatgggttcatcgctttaatcgttttggcattgcaggattaaaaccgagacctatgaacttggaatactctagtgagttcaagatagaagtattaaactggaaacaacagcaccaagcttcgctttcagaaacagcactacacttcaatctctcttcaccaagtactatctggcaatggcaaagaaagtttgatttaaagggactcagtggcctaaatagagtgagaggagatccaaagactatggctaagcataagcataaaaaagtaaccaaacccacaaca…	MTKFNLELRISIVTQYLTGISSIQLARKYHIANNETILLWVHRFNRFGIAGLKPRPMNLEYSSEFKIEVLNWKQQHQASLSETALHFNLSSPSTIWQWQRKFDLKGLSGLNRVRGDPKTMAKHKHKKVTKPTTAQIQACHDKDELKQLKQENKMLRIENEFLKKLDALDHEKSAHAKP
CP120642	fig|1590.3552.peg.285	CP120642_319394_318738	319394	318738	-	P4B09_01645	HD domain protein	K06950	uncharacterized protein	locus|P4B09_01645,protein_id|PRJNA946199:P4B09_01645	ff	atgataactgaaacacaattaacggcaattcaaacgtatgctttgcaaaagcttgctcacgatcatagtgggcatggtcgcgatcatttgcagcgggtcaaccggctagcacgccggctggcaaaagccgaaggggcaaatttaaatctgactttagcggcagcttggctgcatgatgtgatcgacgataaattgatggccgacccagcgaaggcgcatcaagatttgattgctcaattgaacgcgcaaaatgttacggctgccgatcaaacggctatttttgcaattattgatcacatgtcattcagcaaatccttcaacggccctcaaaaattaagtcttgaagggcaagtcgttcaggatgcggatcggttagacgcgattggcgctatcgggatc…	MITETQLTAIQTYALQKLAHDHSGHGRDHLQRVNRLARRLAKAEGANLNLTLAAAWLHDVIDDKLMADPAKAHQDLIAQLNAQNVTAADQTAIFAIIDHMSFSKSFNGPQKLSLEGQVVQDADRLDAIGAIGIARALYYSGHVGEKIYDPAIAPREHMTREQYRHQPGTAINHFYEKLFKLAALMNTDTAKALAAHRTAVMHEFVDQFKAEWTADDKA
CP120642	fig|1590.3552.peg.286	CP120642_320153_319404	320153	319404	-	P4B09_01650	Accessory gene regulator A (response regulator)	agrA, blpR, fsrA	two-component system, LytTR family, response regulator AgrA	locus|P4B09_01650,protein_id|PRJNA946199:P4B09_01650	ff	atgaaggtgtttatcagtgacgatcaagaacaacagcgtctctggttaaacgacatcattacggcacatctggaggcattgcactttaattatgagttagtctcagtatggcagccgaccgatgtgttagcggcggtaaaggatggcggcggaccaaatctttattttttagatatcgttttacaacgcgaaatcaatggcattcaattggcctctaagattcgtgattatgatcctgatgggtttattgtctatgtgacggtgcgtgatgacatgatcccggatacgttgagtgcgatgacaacaccaaccgggtttatttcaaaaacaaatatgttcgataaggcaaagtttgttccagaagtacaaagagtcctacaagtcgtaaaaaaacggtta…	MKVFISDDQEQQRLWLNDIITAHLEALHFNYELVSVWQPTDVLAAVKDGGGPNLYFLDIVLQREINGIQLASKIRDYDPDGFIVYVTVRDDMIPDTLSAMTTPTGFISKTNMFDKAKFVPEVQRVLQVVKKRLGMLQQSAEPTLTIRSGALLLTLKLKDIIYCEKEHGLRITRIVTTTQSYVVHKNLNTIKEQLTAMHFFNEFQSYALNLDHVITVDFNKGVMSMDNHDHLTFSRGTIKKLRAYYQTQG
CP120642	fig|1590.3552.peg.287	CP120642_321006_321368	321006	321368	+	P4B09_01660	FIG00745507: hypothetical protein			locus|P4B09_01660,protein_id|PRJNA946199:P4B09_01660	ff	atgtatgaaatgaccaaaaagctccgtgtcggtgatgatgttaaagaattgattccacaagcagtgattgccggactttgggatcgtctcaaagcgatgcgcaaagagaaattattgattgatagcacgatggccatcatgttcagtgacgactacgaagacaataaaattttcttcatgacacttcaaaaatccggctcattcgccaatgaatatgaaatggcctatgatgggcccaaagacttcctcggccatgggacgattgttattatcaaagaccgtccccgtacgattcaaatgagcatctcggacgctaataaagctgaagacaccaatgacgatgcgactgatgagcaaaagtag	MYEMTKKLRVGDDVKELIPQAVIAGLWDRLKAMRKEKLLIDSTMAIMFSDDYEDNKIFFMTLQKSGSFANEYEMAYDGPKDFLGHGTIVIIKDRPRTIQMSISDANKAEDTNDDATDEQK
CP120642	fig|1590.3552.peg.288	CP120642_322058_321639	322058	321639	-	P4B09_01665	low molecular weight heat stress protein	HSP20	HSP20 family protein	locus|P4B09_01665,protein_id|PRJNA946199:P4B09_01665	ff	atgcgccagcaattattcggtcatcatctggatgatctactaaagcccaccaaattattgaagcgggctcaccgggaagcagagaacgtcttaaacgcacacgttgggatgaaaacggacgtggttgaacatgacgatgattacaccgtaacggcagaattacccggttttgataaggacgctattacggtgaagtatgctgacgaatggctaactattcgggcgcaccggtcgcaagacgatcgtaacgatgacgggcgcgtactccatcgcgaacggatggacgcggactttacccggaagtttcatctaacgaatgtcgtgcgcgaagagattcaagcgcattatcaagcaggactgctgaccgtgacgttgccaaaaaccgttgcggatagcgaa…	MRQQLFGHHLDDLLKPTKLLKRAHREAENVLNAHVGMKTDVVEHDDDYTVTAELPGFDKDAITVKYADEWLTIRAHRSQDDRNDDGRVLHRERMDADFTRKFHLTNVVREEIQAHYQAGLLTVTLPKTVADSEGKIEIQ
CP120642	fig|1590.3552.peg.289	CP120642_322428_322087	322428	322087	-	P4B09_01670	FIG00751386: hypothetical protein			locus|P4B09_01670,protein_id|PRJNA946199:P4B09_01670	ff	atgatgccagtagaaacgaaaactaagattcatgaggattcgaagaaattggtttatcaagatagtgatgtcaaaaaagcgatggatttaattcgtgaccgtggttacgtgacccgtgcagatttcaatcagatggacgatgcggattgggcggccggttttgatcaaaagattgaagccgctttcctaaaagtggaaggcgaagacccgtacatctacttcgaacaatttgatttcaagggtggcgacattgactcaatcatctttgatatggatcaagttggcacgcgtgaccatgccttagatttacttgctgaagccattcaccaacaggcttactaa	MMPVETKTKIHEDSKKLVYQDSDVKKAMDLIRDRGYVTRADFNQMDDADWAAGFDQKIEAAFLKVEGEDPYIYFEQFDFKGGDIDSIIFDMDQVGTRDHALDLLAEAIHQQAY
CP120642	fig|1590.3552.peg.290	CP120642_324340_324825	324340	324825	+	P4B09_01680	Ribonucleotide reduction protein NrdI	nrdI	protein involved in ribonucleotide reduction	gene_name|nrdI,locus|P4B09_01680,protein_id|PRJNA946199:P4B09_01680	idu(1);Ribonucleotide_reduction	gtgagtgaatcaacaatcaatatcatttatatctccattgaaggcaatacccgctcatttgtcaccggtatgcaggattacgccaagacccagcatgcagctgatgatagcaacccgttaattaccttaaaagaaatcaccgaacagtcagactttgccattgagactgaaccctacttcgcctttgtcccaacctaccttgacggtggtaacggcattgacaatggggttaaggaattgatgaccaacgtgttaggtgaatatcttaactacgatcaaaactcacggttctgtctcggagttgttggttctggtaaccgtaactttaacgatcagtactgtctaaccgctcggcgttatgctgaacaacttgacacggacatgattgcggattatgag…	MSESTINIIYISIEGNTRSFVTGMQDYAKTQHAADDSNPLITLKEITEQSDFAIETEPYFAFVPTYLDGGNGIDNGVKELMTNVLGEYLNYDQNSRFCLGVVGSGNRNFNDQYCLTARRYAEQLDTDMIADYELRGTAVDTERVYNVMKDRLAAYLDNQTF
CP120642	fig|1590.3552.peg.291	CP120642_327844_326681	327844	326681	-	P4B09_01690	multidrug transport protein, major facilitator superfamily			locus|P4B09_01690,protein_id|PRJNA946199:P4B09_01690	ff	atgcaaaaagaagttcggttacggtggctgtttctagccaatttgctgaataatgcgggtgccgcttttatgtggccattaacaacggtctacatgcataattatctcaaacaaagcttgacgttttcgggaattattctttttttgatgtcgttggctatgattgctggtaactttattggcgggcgcttgtttgatcactggcgaccatattatacagcgctacttggtggtggtatttcgaccgcaattttaacaacgttgattttctggcatagtttgtggccttacgcgattggcttgatcattgtcggctttggtgatggtatcagcatgacagtcgtcaatgcctatgccgcaacggtaacgactagatccaaccggtatgtttttaacatg…	MQKEVRLRWLFLANLLNNAGAAFMWPLTTVYMHNYLKQSLTFSGIILFLMSLAMIAGNFIGGRLFDHWRPYYTALLGGGISTAILTTLIFWHSLWPYAIGLIIVGFGDGISMTVVNAYAATVTTRSNRYVFNMLYLALNVGVVIGTLLVGYLLELGINVVFMVATVCYLGLMAITLSTFNVTPTVRTEKAAPQKRDVTPKNHRQLIWMICLMIFTIYLSYALWESILSVHMTNLGIPFRRYSEVWTINGLLIIVSQPIVALFNERFKIGTQIGLGITLFALSFLGLVFARQYVDFIIIMVVLTIGEVIGLPIAPAWVDDMAADDQRGKYQGRYNMALSLGRAVGPLFGGMMVAQFSYSLLFITVTILMLGSLALVLWRARREHLLNG
CP120642	fig|1590.3552.peg.292	CP120642_328176_328553	328176	328553	+	P4B09_01695	Predicted transcriptional regulators			locus|P4B09_01695,protein_id|PRJNA946199:P4B09_01695	ff	atgagacttttcaccattccagccgaacaaacggcatttagtaccaaagaggttgtcgccatcaccggtatgaccaaggacgccctccgttattatgaacaacaacagttgattgggcccgtaccacgcaaccacaacaactaccgacagtattcacgtcaaaatttagagcgtctacaattcgttgccacttttcggcaattaggccttgatctaaaactactcagcggtgacggcaacattccaaaccgggcccagcgaatccaagaactgagcgcatatcgtgctactgtgaaaaagcaaatcgctcaattacaggcaactgatcagtttttagcacataagattgcttactttgaagcttctccaaatcattaa	MRLFTIPAEQTAFSTKEVVAITGMTKDALRYYEQQQLIGPVPRNHNNYRQYSRQNLERLQFVATFRQLGLDLKLLSGDGNIPNRAQRIQELSAYRATVKKQIAQLQATDQFLAHKIAYFEASPNH
CP120642	fig|1590.3552.peg.293	CP120642_328639_329586	328639	329586	+	P4B09_01700	Bifunctional protein: zinc-containing alcohol dehydrogenase; quinone oxidoreductase ( NADPH:quinone reductase) (EC 1.1.1.-); Similar to arginate lyase			locus|P4B09_01700,protein_id|PRJNA946199:P4B09_01700	ff	atgaaaacaattgctattaaccaatacggttccgcagatgaatttacgatggtcgacatgcccacgaccgaaccacaagctgatgaagttcaagttgcgattcacgcctttagtctcaatcccatggatattgctggccggatgggagccctatcctcaccttttactgacttatgggcctttccattggtcttaggttgggatttcgctggtgtcattaccaaaatgggcaaggccgtcactggttttaacatcggtgacgctgtgtttggttccgccgcgcctgcccacgcagctaataacggcacttatggtgaatttattactgttaatactaaagaattagcccatctcccagcaggcttatcatttgatcaagctgctgctttgccaatcgct…	MKTIAINQYGSADEFTMVDMPTTEPQADEVQVAIHAFSLNPMDIAGRMGALSSPFTDLWAFPLVLGWDFAGVITKMGKAVTGFNIGDAVFGSAAPAHAANNGTYGEFITVNTKELAHLPAGLSFDQAAALPIAGLTAYYGMKHNLKLQSGQKILVQGGAGGVGLFAIQIAKAFGAYVATTASANHRDLLTRLGADEVIDYHETDPAAVLHDYDAVFDTVGDIDTGLKVALKADGQLATIAGQPTDEQQHDQQKKVAFQFTQGSSQDLADLAHLVVSGQVKLTVATLPFSVANVIKGHRSIESRHTTGKIVIHVTD
CP120642	fig|1590.3552.peg.294	CP120642_329994_330341	329994	330341	+	P4B09_01705	integral membrane protein			locus|P4B09_01705,protein_id|PRJNA946199:P4B09_01705		atggcgaataacaactttggcttggcgttaggcttcctagtgattctgttgctctggatctatcaacgcgtgcgaatgcctaagatgcgctcactcgctggctacatgtcgcgacgtgcgattgaaaatgaggaaacatggcggttcgcacaacgcttctattcaatgtttggcatcgaaatcttttccattttgttaatcggcgcgattattggtggtctgttcaagattccgctattgcaaagctttaattttcaagccatcgccttagcggttggtttgatcatgcaaaacgttgcaactgagcgtgaactgaaacaccagttcccaaaatctccgcaacattag	MANNNFGLALGFLVILLLWIYQRVRMPKMRSLAGYMSRRAIENEETWRFAQRFYSMFGIEIFSILLIGAIIGGLFKIPLLQSFNFQAIALAVGLIMQNVATERELKHQFPKSPQH
CP120642	fig|1590.3552.peg.295	CP120642_333530_332166	333530	332166	-	P4B09_01715	Transcriptional regulator, GntR family domain / Aspartate aminotransferase (EC 2.6.1.1)	K00375	GntR family transcriptional regulator / MocR family aminotransferase	locus|P4B09_01715,protein_id|PRJNA946199:P4B09_01715	idu(5);Coenzyme_M_biosynthesis_--_gjo idu(5);Glutamine,_Glutamate,_Aspartate_and_Asparagine_Biosynthesis idu(5);CBSS-216591.1.peg.168 idu(5);Threonine_and_Homoserine_Biosynthesis	atgccattaaatcgtcagtcaacgacaccgttatatattcagttataccagcagatgcgtgatgactatgatgctactcaagccaaccaccagttatggtcaattcgtaaaatggcacaaaatttgggagtttccaagaccactgtcgaacaagcttacgatcagttgctagcagagggctatgtttataccgttcccgggagtggctacttttatcgcgatcggacacactggccagcagctaaacaggcgctggagactgtgccacagcccactaaacccagggcgttcacttatgattttcggtatggtgtgactcagttgttatcgccaagttggaacgcttggaaacgggctgtccgactagcgttgcgtcagactgagcagcaaccaacggcc…	MPLNRQSTTPLYIQLYQQMRDDYDATQANHQLWSIRKMAQNLGVSKTTVEQAYDQLLAEGYVYTVPGSGYFYRDRTHWPAAKQALETVPQPTKPRAFTYDFRYGVTQLLSPSWNAWKRAVRLALRQTEQQPTAVYPDAQGLPALRENLVRFLKTTRGVRCTADQIVITSGAKAGLSILLSILPRGTVGIENPGYRGLSELAVSYGQTAVPIRVTEDGLDLTQVRARNPQIIYTTPGHQFPLGVVLPIEKRLALLQWAGTQHLIIEDDYDSEYRYSAHPLPALQSLATANQVAYLGTFSRGIDPTLRMGYLVLPPQLVATYHQRYQYRAEMVAGLLQQAMANYFEDGAYYRHLSRNRAANRQKYRVLCHQLAQTKQIRPIATGAGVHLVVQIPGIAQAKL…
CP120642	fig|1590.3552.peg.296	CP120642_333628_334800	333628	334800	+	P4B09_01720	N-acetyl-L,L-diaminopimelate aminotransferase (EC 2.6.1.-)	patA	aminotransferase [EC:2.6.1.-]	locus|P4B09_01720,protein_id|PRJNA946199:P4B09_01720	idu(1);Lysine_Biosynthesis_DAP_Pathway,_GJO_scratch	atgatgaatacaaatattcggatccaacaaattcaagtctctggcatccgacgcttcgatgaagcaatcagtcaaattcccgatattatcagattaacggtcggcgaacctgacttacccaccccaagtcacgtaaaaaaagcggcaattcaagctattcataatgattggacacactactcgccactaatgggatttgccgctttgcaagatgctgcgagtcactactttcaacagaaataccaactcacctatgcacctgagcaaatcattgcaacagtcggcgctagtgaagccgtggcaacgaccctgctcactttacttaatcctggcgataccgtcttattgccaacaccggcttacacgagctatcaacccgtcgttgacatcgcaaacgca…	MMNTNIRIQQIQVSGIRRFDEAISQIPDIIRLTVGEPDLPTPSHVKKAAIQAIHNDWTHYSPLMGFAALQDAASHYFQQKYQLTYAPEQIIATVGASEAVATTLLTLLNPGDTVLLPTPAYTSYQPVVDIANAQLAPIDTTATGYKLTPSALQAALDDHRRDHVKALILNYPTNPTGVTYTDDELRALQAVIATAGIYVISDEIYSELTYEQPHTAFATLYPSKTITINGLSKSHAMTGWRLGFIMAPSNLITEMKKTHQYLVTSTSSITQAAGIEALTHGLDDGSEMRDVYQTRRDYVVKRLSEIGFNYIYPTGAFYIFVQLPQDFQGTSWDFATRLAHEAQVAVVPGSAFGTSGEGWFRISYAASQSALRGGLNRLALWRAQTTTQED
CP120642	fig|1590.3552.peg.297	CP120642_334805_335611	334805	335611	+	P4B09_01725	4-hydroxy-tetrahydrodipicolinate synthase (EC 4.3.3.7)	dapA	4-hydroxy-tetrahydrodipicolinate synthase [EC:4.3.3.7]	gene_name|dapA,locus|P4B09_01725,protein_id|PRJNA946199:P4B09_01725	icw(1);Lysine_Biosynthesis_DAP_Pathway,_GJO_scratch	atgaatttagcatccgcacacctgattaccgctatggtcaccccatttgatgaccaacaacacattgatttcaaccgcttagagcaactgatcgaacacttacttgcaactggcacggacggcttattagtcgggggcacgactggcgaaggccccacgttgatcatcgctaatacggggaccaatgacactgccgccacaattcatttcacccacattgtcagtcaaatcgagggcatcgacgccgccctcgtcgttgtcccgccctataacaaacccaaccaaaccgggatgatggcgcattttacagccattgccgaaaaatcagacttgcccattataatttataatattcccggtcgcgtaggcgttaagatgacggtcacgacgattctcacg…	MNLASAHLITAMVTPFDDQQHIDFNRLEQLIEHLLATGTDGLLVGGTTGEGPTLIIANTGTNDTAATIHFTHIVSQIEGIDAALVVVPPYNKPNQTGMMAHFTAIAEKSDLPIIIYNIPGRVGVKMTVTTILTLAHNPNIIGIKQCGSDEELAAIVEKAPKDFLVYTGEDAQSLTTLVLGGQGTISVASHLFGNEMATMRRALNHGDITQAGQIQRRLMPKMAALFTQPSPAPVKAALNAQHWLVGSTRLPILPLTTNEQSQLLNSLK
CP120642	fig|1590.3552.peg.298	CP120642_335682_335816	335682	335816	+	P4B09_01730	hypothetical protein			locus|P4B09_01730,protein_id|PRJNA946199:P4B09_01730		atgatgtgcggttgggcttttactggcggtatgccctttatgtggatgggtggcggcttgggcattatcagcttactgattctgttagccgttggtgcttactttttagggacacgttcacgccatcacgattaa	MMCGWAFTGGMPFMWMGGGLGIISLLILLAVGAYFLGTRSRHHD
CP120642	fig|1590.3552.peg.299	CP120642_336834_336061	336834	336061	-	P4B09_01735	membrane protein, putative	K07090	uncharacterized protein	locus|P4B09_01735,protein_id|PRJNA946199:P4B09_01735		atgtttacgttcggagagttaatcgttattttagtcgttgttgggattgttgcgggtatcgttagcactgcagcggggttagcgtcgctggtttcgtacccggtcctactggcgctgggactgccgcccgttacggctaatgtcactaacaccgtgggtttagtctttactagctttggagccgtgccggcctcacgccgggaactacgggggcatggtcaggaattgaagacgctcatcccgctgactttagttgggagtattgttggggcaattctgttatttattatcccggcagcgacctttgcgaaggtcgtcccattttttattttgattgcgggaattttagtgctgattcctcgtcatattcatattaaacagcccggtgaaattgttgtg…	MFTFGELIVILVVVGIVAGIVSTAAGLASLVSYPVLLALGLPPVTANVTNTVGLVFTSFGAVPASRRELRGHGQELKTLIPLTLVGSIVGAILLFIIPAATFAKVVPFFILIAGILVLIPRHIHIKQPGEIVVTPKWMTALAWLGIFLVGAYTGYFGAAGGVLMLSILSFTSAAPFVVYNAQKNLALGLANIVSAVVYGLQTPIQWRYVLPLGIGFLIGGSLGSRIVRHLPARLLKIVIGIGALGLAASLFKSAYGL
CP120642	fig|1590.3552.peg.300	CP120642_336961_337857	336961	337857	+	P4B09_01740	Malolactic regulator			locus|P4B09_01740,protein_id|PRJNA946199:P4B09_01740	idu(2);Pyruvate_metabolism_I:_anaplerotic_reactions,_PEP	atgaatattaaagatttgcaatattatgtttcgttaactcagctgaaaaatttttcattagttgcagcccaatttcacgttagtcaaccgaccatttcggctgctattcggcgcttggagaccgaactgaaaacacaattactaattcgggctaatccccacttacccgtagcactcaccacgaccgggattcaagtccaacgacacgccaatcagatcctattagagcaccaactgatgtgccaagaagttgcccacaccacaaccgatcaacttgttatcgggatgccgccaatcattgaaatcaactactttccccggattgcaagtcaattaccacaggctttattcagccagattcaacctatcagtcaaggttcactcgcggcgctcaaagga…	MNIKDLQYYVSLTQLKNFSLVAAQFHVSQPTISAAIRRLETELKTQLLIRANPHLPVALTTTGIQVQRHANQILLEHQLMCQEVAHTTTDQLVIGMPPIIEINYFPRIASQLPQALFSQIQPISQGSLAALKGLKNGQLDLAVLAYLNEFTDTTIQLTTFDTQSFSIVVPTDDPLATNSQLQFRSLRHQHFVALKDNFVHRQAFRQLSHQNHVRPTIVFESNEIGSILNMVRQHVGIALLSNAVQLPAGLQRLPLTDAQAPTFNVGVAYRHSMTFSPTQADLIQRLTAAFQSVDWHAY
CP120642	fig|1590.3552.peg.301	CP120642_338657_338016	338657	338016	-	P4B09_01745	FIG00752524: hypothetical protein			locus|P4B09_01745,protein_id|PRJNA946199:P4B09_01745	ff	atgaaaatctttgtgattggtgcccatgggcagattggtaagaaaatcgtttccaagttagttgcccaaggtgaccaagtgtacgcgggtattcgccaaccagaacaggctgaggctttcgaggatgctggtgcgcagccagtacaattcaatttgatggctcagcctgaagatttagcgttggcttttaatggtatggatgccattgtttttgcagccggatcaggtggtcaaacgggttatgatatgactttaatgattgacttggatggggctgtcaaatcaatggtcgcagccaaaattgccggcgttaaacgctacgtaattattagtgctgaatttacactggatcggagtcgttggccacgagcattacaaccgtactacgtggcaaagtat…	MKIFVIGAHGQIGKKIVSKLVAQGDQVYAGIRQPEQAEAFEDAGAQPVQFNLMAQPEDLALAFNGMDAIVFAAGSGGQTGYDMTLMIDLDGAVKSMVAAKIAGVKRYVIISAEFTLDRSRWPRALQPYYVAKYYADEWLKNRTQLDYTILQPGTLINDAGTGKVTVNPDVGGEITRDDVATFTVQTLHTPATVGKTIALINGDTPISKAVQQA
CP120642	fig|1590.3552.peg.302	CP120642_338794_339318	338794	339318	+	P4B09_01750	Histone acetyltransferase HPA2 and related acetyltransferases			locus|P4B09_01750,protein_id|PRJNA946199:P4B09_01750	idu(1);CBSS-216591.1.peg.168	atgtcaaaatatattcgtcaagctactagtgctgacttaccagccatgatggctattatcgaacagggcaaacacgccttggctgccgatcagattccccaatggcaagatggttacccgttagctgctgatattcaggctgacattgatgctagaattgcctgggtactcattgtcgatgatcagattgctgggacggctgcactgctaacaacacctgaccccaattacgctattatttatgatggcagctgggcgcctactgagaaccaccgctatgcctcgattcaccgtattgctattgccaatggttaccacggacaacatctgactgacttttactttagcaatctcattaccatgagttaccaactcggctttcgtcaactccgaattgat…	MSKYIRQATSADLPAMMAIIEQGKHALAADQIPQWQDGYPLAADIQADIDARIAWVLIVDDQIAGTAALLTTPDPNYAIIYDGSWAPTENHRYASIHRIAIANGYHGQHLTDFYFSNLITMSYQLGFRQLRIDTHLLNKRMQHIITKAGFEYRGIVYMNHDNNDQRNAYQLLLS
CP120642	fig|1590.3552.peg.303	CP120642_344685_343192	344685	343192	-	P4B09_01760	ATP-dependent nuclease, subunit B			locus|P4B09_01760,protein_id|PRJNA946199:P4B09_01760	ff	attcaacgccagttcaatttgcgagaacatacttatcttgggacgcctgatccgactaatgccgatgcgcggccatttgttgggactaagcgccggacgattagtcatgtgattcaggtttaccgcgatgtgttaacgacgaatactgaccgtaatcgtgttggcgcaccattacaacctgctccggtgtgggtgtggttacggcaacaattgacgcgtgacccccaattcggtgagctagcacgtcaattgatggctggattaagctatcgcaatcaacctgtcaagctgacaccagccagcgttgaggctttgtatgggcatcaaatttatacgtcaatttcaaaactagaagaattttatcgtaatcagtacgcttatttcttgaaatatgggctc…	MQRQFNLREHTYLGTPDPTNADARPFVGTKRRTISHVIQVYRDVLTTNTDRNRVGAPLQPAPVWVWLRQQLTRDPQFGELARQLMAGLSYRNQPVKLTPASVEALYGHQIYTSISKLEEFYRNQYAYFLKYGLKLRERDVFELSAASTGEFFHAVLDGLIKALRSDQIPLAQASDQQLGQYLETVTRQILDQPQFTILTSSNRMAYLQRQLINTVRQIAFAIRNQSKLSAAEPKQTEVLFGNVGKEHGLKALDFQIDATHSVHVRGKIDRLDQIQVADQSYLGIVDYKSSQHKFDFQEAYYGLAMQMLTYLDAVLHNEQALVGSDQAAVKLAGALYMHIQNPTLKPKDIQGGFEAALLKKNKYKGILLDDPQLLEHLDSELQQGNGTSKVYPFARKKDG…
CP120642	fig|1590.3552.peg.304	CP120642_345290_344574	345290	344574	-	P4B09_01765	ATP-dependent nuclease, subunit B			locus|P4B09_01765,protein_id|PRJNA946199:P4B09_01765	ff	atgcggcaagcaccggatggcaaagcggccgtgacattgctggtcaactttttgacaagccagggcgttacggaccagctattagcttggcgtgatcaagccttggatcgccaagatgtccgggcagctgccgagcctgagcagacctggcaaactttctgtgggatgctagatgaatacgtgacgattttaggtgcagagccatttgaaattacggactttttggcactattacaagcgggctttgaaggtgctagttactcgcaaattccgtcgacgttggaccaggtgttaatttcagagagcggaatggttcaaagtcaggaccataaagttgtcttcatggttggggcaaccgatttagtgatgcctgaccggattatgacgaacaacttattg…	MRQAPDGKAAVTLLVNFLTSQGVTDQLLAWRDQALDRQDVRAAAEPEQTWQTFCGMLDEYVTILGAEPFEITDFLALLQAGFEGASYSQIPSTLDQVLISESGMVQSQDHKVVFMVGATDLVMPDRIMTNNLLSDVDKENLQPTLSSLDGDHYLNDSAVVQLGDESCLNYLAFLSARRHLFFSAPLKDDQETDLNWSTMCGEFNASSICENILILGRLIRLMPMRGHLLGLSAGRLVM
CP120642	fig|1590.3552.peg.305	CP120642_346792_345257	346792	345257	-	P4B09_01770	ATP-dependent nuclease, subunit B			locus|P4B09_01770,protein_id|PRJNA946199:P4B09_01770	ff	gtgagcttacaatttgtattgggaccagccaagatggaccatcgccgtaccatggtggcgcagttagtggcaaccttgatggctaagccacaagatcagtttttttatttggtaccgaaccatattaagttcgatactgaagttgacgtgttgaaccgcttggcacaggcatttgggcaaccagatttgtatgcccagactcaggttcaggtcttttcatttacccgtcttgcttggtacttgatgaagaacgaagcagcttatcaagtaccacgactctccgctgctgggattgacatgctattatatcgcattctacaacgacatgccgatgagctgcgattgtttggtggtgaaatctcgcaaacgggttttgtgactcaactagctcgtgaaatt…	MSLQFVLGPAKMDHRRTMVAQLVATLMAKPQDQFFYLVPNHIKFDTEVDVLNRLAQAFGQPDLYAQTQVQVFSFTRLAWYLMKNEAAYQVPRLSAAGIDMLLYRILQRHADELRLFGGEISQTGFVTQLAREINELQTANLQPEDVVQLAANAQAGDLQAKLHDLAIVYKDFVAATADKYLKPADILVQLNAYLRRQDLHGTHVYVELAGFAQLPAQEQGIVTTMLEQGADVTISLMLDHKVVDRAPENGTLFYQSGRLYYRLYQYARIRQIPVSQDIYAETPRVAPGLVALDDFWRGQPQAATGYEEPNTNVHLFRTDSRQTELAQVGRMIRAMVAKKHADPADDYHYRDFLIMTRHLDAYQTMLAPTFHELEIPYFVDLQRSMADHPLVELINALFD…
CP120642	fig|1590.3552.peg.306	CP120642_348299_347190	348299	347190	-	P4B09_01775	FIG00748176: hypothetical protein	TC.BAT2	bacterial/archaeal transporter family-2 protein	locus|P4B09_01775,protein_id|PRJNA946199:P4B09_01775	ff	atggctggcatatttaaaatagtcatgaaaattaagctggattatccagatgattttcatgactattttagttaccggctcgtgctaatattaacctgtgacagattgttaagacaagataaagaaatgagggaatattcgatgttagcaattttagttggcttagcaatcgggattgggttaccaatgcaaacgagtattaattcgcgattgcgcaattcagtgggatctccatttggtgcctccctaatatcttttgctgtggggacgttgtttttggcgataatgacactaattgatgtccatactttaggattttcgacgacgttatttacgagtcaaccggtttggatttggctgggtgggctgttgggggtcgtctacttaactggcaatatc…	MAGIFKIVMKIKLDYPDDFHDYFSYRLVLILTCDRLLRQDKEMREYSMLAILVGLAIGIGLPMQTSINSRLRNSVGSPFGASLISFAVGTLFLAIMTLIDVHTLGFSTTLFTSQPVWIWLGGLLGVVYLTGNILLFPKLGSVQTVIMPVLGQILAGLLIDNFGWFDSPQSTLTMTRFLGAILVLAGVIITVAAQGWLEQRHNRITETAEKDTATDTDTDQSGLGIWRALGVVAGMLSAMQTAVNGHLGRVLGSTVHAAFVSFLVGTLGLIVIVLVLRPQFKLIRPTKTPNPWWMWIGGMIGALYVLGNVYLVPVVGTGLAVVIVLVGLMAGSLMIDQFGWFASKKNPISGVQLMGLLVMIVGVVLIRVF
CP120642	fig|1590.3552.peg.307	CP120642_348953_348315	348953	348315	-	P4B09_01780	Orotate phosphoribosyltransferase (EC 2.4.2.10)	pyrE	orotate phosphoribosyltransferase [EC:2.4.2.10]	gene_name|pyrE,locus|P4B09_01780,protein_id|PRJNA946199:P4B09_01780	ff	atgagtgaaattgcagcaactatcgccactgatttgttgacgattaaagccgttacactacgaccaaacgacccgttcaactgggccagtggcattaaaagtccaatttatacggacaatcggctgacgatttcttatccggcggtccgtcagcatatcgcgcacggaatcgccgccatcatcaagcgtgaatacccggcgaccgaagtgattgcgggggtcgcaacggctggcattccccatgcagcctgggtggcggaattgttaaatctaccattgatctacgttcgtgctaaacccaaggatcacggtgctggacgccaaatcgaaggggtgttaaagcccggtcaaaaagttgtcatgctggatgatctgatttcgacgggtggcagtgtgtta…	MSEIAATIATDLLTIKAVTLRPNDPFNWASGIKSPIYTDNRLTISYPAVRQHIAHGIAAIIKREYPATEVIAGVATAGIPHAAWVAELLNLPLIYVRAKPKDHGAGRQIEGVLKPGQKVVMLDDLISTGGSVLQAAKAVQAAGGDIQAVGAIFSYALDAATQNFAVVSLPLFSLSNYPELIKVARQADYIDDEELASLHTWRQDPEHWGVTD
CP120642	fig|1590.3552.peg.308	CP120642_356173_354881	356173	354881	-	P4B09_01805	Dihydroorotase (EC 3.5.2.3)	URA4, pyrC	dihydroorotase [EC:3.5.2.3]	locus|P4B09_01805,protein_id|PRJNA946199:P4B09_01805	ff	atgacaacattaattaagaatgctcaagtgtggcaagcagggcagttacaaacaacggatatcctgattgccgagggccgaattaaggcgatcgggcatcaactgcacgatcagtttggaccggcggatcacgtcatttgtgccgatcagcactttgttagtccgggctttgtcgacgtacacgtccatttacgcgatcctggtcaaacagcgaaggaaacgattgcgaccggaacgttagccgcggcgcatggcggtttcacaacggtcggagcaatgcctaatgtggatccggtacccgatacacctgagcgggtcgcgacgatggtggcgcgtaatcagcaggaagcacatgttcacgtcgcacaatatgccagcattacgactgggcggactagt…	MTTLIKNAQVWQAGQLQTTDILIAEGRIKAIGHQLHDQFGPADHVICADQHFVSPGFVDVHVHLRDPGQTAKETIATGTLAAAHGGFTTVGAMPNVDPVPDTPERVATMVARNQQEAHVHVAQYASITTGRTSEQLVDFAGIKAAGAFAVSNDGSGVQTAGTMFAAMQGAAKVGLPLAAHVEDDSLYHHGVMNAGPVADRLGLPGINNVSEAAQVARDVMLAEASGVHYHVCHVSTAESLRVIRNAKAAGINVTCEVSPHHLLLCDEDITMDNPMLKMNPPLRSAKDRAALVAGLLDGTIDMIATDHAPHTDAEKQGSMKTAAFGITGIETAFATLYTALVKTRLLTLGRLIELMSTRPAELFGLNTAGRLVVGAPADLTIIDLDHQYEIEAATMLSKG…
CP120642	fig|1590.3552.peg.309	CP120642_357112_356177	357112	356177	-	P4B09_01810	Aspartate carbamoyltransferase (EC 2.1.3.2)	pyrB, PYR2	aspartate carbamoyltransferase catalytic subunit [EC:2.1.3.2]	locus|P4B09_01810,protein_id|PRJNA946199:P4B09_01810	ff	atgaaaacgagtcaaaacctagttagtgttgaacaatttagtaatcaggacgtgatggcctacttgaagttggcccaagctttcaagaatgggaaaacggtacaactgtcacagccaacgtttgcgatgaacttattttttgagaatagcacccgcacacatacaagttttgagatggccgaacgacgattaggattacaggtgattccgtttgacccaaagactagttccgtgactaagggcgaaagcttgctggatactttgaaaacgattgaagccattggcgtcaacttggcagtggttcggcatccacgcgatcgttattatcaaccacttctcgacaccgggtttgacatgagtttgatcaatgctggtgatggtagtgggcaacatccgtca…	MKTSQNLVSVEQFSNQDVMAYLKLAQAFKNGKTVQLSQPTFAMNLFFENSTRTHTSFEMAERRLGLQVIPFDPKTSSVTKGESLLDTLKTIEAIGVNLAVVRHPRDRYYQPLLDTGFDMSLINAGDGSGQHPSQSLLDMLTIYEEFGHFDGLKIAIVGDLAHSRVARSNMALLTQLGAQVYFGGPKEWYGRDFEAYGEYQTMDQLVATMDVMMLLRVQHERLSQVNNQTFDASAYHQQYGLTAERAARMPKHAIIMHPAPVNRGVELASDLVEAPQSRIFQQMTNGVYIRMAMVASVLAHQGLISATQVEV
CP120642	fig|1590.3552.peg.310	CP120642_357801_357259	357801	357259	-	P4B09_01815	Uracil phosphoribosyltransferase (EC 2.4.2.9) / Pyrimidine operon regulatory protein PyrR	pyrR	pyrimidine operon attenuation protein / uracil phosphoribosyltransferase [EC:2.4.2.9]	gene_name|pyrR,locus|P4B09_01815,protein_id|PRJNA946199:P4B09_01815	idu(2);pyrimidine_conversions	atggcacgagaagtcgttgatgcaatgaccatgcgccgcgcgctgacgcggatcacttatgagattattgagcagaataagggtgttggtaacctggtatttatcggtatcaagactcgtgggatttttttggcccaacggttagcgcaacgattgaaacagttggaaggcgttgacgtgccagttggttcgttagatatcacgttatatcgggatgatcatcatgcggttgatgttgccggtcaagcgaagctaaatggtgctgatattccggttgatatcaatggcaaacacgttatcttggtcgatgatgtcttatttacaggccggacagttcgggctgcgctagatgccttgatggaccatggacgtcccgcaaagatttcgttagcggtctta…	MAREVVDAMTMRRALTRITYEIIEQNKGVGNLVFIGIKTRGIFLAQRLAQRLKQLEGVDVPVGSLDITLYRDDHHAVDVAGQAKLNGADIPVDINGKHVILVDDVLFTGRTVRAALDALMDHGRPAKISLAVLVDRGHRELPIRPDFIGKNIPTALDEQVSVALEEHDGHDGISIEKLEE
CP120642	fig|1590.3552.peg.311	CP120642_358753_359499	358753	359499	+	P4B09_01820	purine transport regulator			locus|P4B09_01820,protein_id|PRJNA946199:P4B09_01820	ff	atgcgtttacaaacactattacaaacaccatcaatgcaacatatgcgggtaattgcgggtgaacgcggtctcaaacgcgaaattagtaatatcggaatgatcgagtcacctgacattgctgactaccttgctaatggtcagtttttgattacgaacggctatcccttcgtcaatacaaccaccgacccactaactttgatcaaggcgatgcacaatgccaactgtgctggtctcggatttaaggatcatcgttacgttgaccatttaccaaaaaaagtgattgaattagcgaacgaactcgcttttccaatcattattacgcccggtgatgagttgatttctgaaaccatgcgcaaaatgctgagcatcatcttaaagtcacaaactaatgggctcagt…	MRLQTLLQTPSMQHMRVIAGERGLKREISNIGMIESPDIADYLANGQFLITNGYPFVNTTTDPLTLIKAMHNANCAGLGFKDHRYVDHLPKKVIELANELAFPIIITPGDELISETMRKMLSIILKSQTNGLSRIVKANQTLADLLLKDPTNTTVLNKCSELIHHPLFLMDSHFRVVSASQDLPMTRNTLTDFLRNQTDIDYFNLNTRVILPYQANDLTIMPLFSAYKENKAFVGVVDLTRPTQLIRC
CP120642	fig|1590.3552.peg.312	CP120642_359547_360341	359547	360341	+	P4B09_01825	purine transport regulator			locus|P4B09_01825,protein_id|PRJNA946199:P4B09_01825	ff	atgttaaacgaatccgcattccgcaaccaaagtggtttctacttaaacgtaatggatggcggtatttcaaacgacctcgtgaataagactctgaaagcccgcaatattgatccgagtacgaagttccactgcgccaccattttagtcacgactaatcaccaggccctcttaagtaaccatctcttggaacaggttcagcaactgacactgtggtttattaaagaataccaagcatccgtcattgttttttcattaaagcagcaattggtcttattaatcaatgaccagcaaaatgcccagcactttctgaccgccctcgttcaatttattcagccaaagttggacagacaggcgcgtttgattgctggttacagttattcgactctaccactaaccgaa…	MLNESAFRNQSGFYLNVMDGGISNDLVNKTLKARNIDPSTKFHCATILVTTNHQALLSNHLLEQVQQLTLWFIKEYQASVIVFSLKQQLVLLINDQQNAQHFLTALVQFIQPKLDRQARLIAGYSYSTLPLTELATTYNEAAEALALSKNSPHAVTIYRPKYVKELISLIPQNEARSFVERVLGGLVSGVSANEQLNLLTTLYGYFYYHQNIAEVAGHLDIHRNTVIYRLKKIEKMLTLNLDDPEQTQTLEMAVLLWHNQQSQK
CP120642	fig|1590.3552.peg.313	CP120642_364594_363692	364594	363692	-	P4B09_01840	FIG00742424: hypothetical protein			locus|P4B09_01840,protein_id|PRJNA946199:P4B09_01840	ff	atgaaaattgttttaacgggttcaatcggtcgtattaaccagaccttggtacctaagctgacccatgctggtcatgaagtgacggtcatcagtcatcaagcaattcgcagtagtttgataaaggtttttcgcgcaacccctgccattggtcgacttgatgacgaagcgtttttgaccaagacgttcatgggcgctgacgtggtatacctcatggtaactggtatagcggcgagtgatgatctttataccgctgccaaacgacaagcggacatctatgccgctgcgatcaaggcagccggcgtaaaacgagtggtgaatctgagtagcgtgggggccgacttgggaccagaagtcggtgcactttacatgtatcatattatcgaacaaacgttaacaacc…	MKIVLTGSIGRINQTLVPKLTHAGHEVTVISHQAIRSSLIKVFRATPAIGRLDDEAFLTKTFMGADVVYLMVTGIAASDDLYTAAKRQADIYAAAIKAAGVKRVVNLSSVGADLGPEVGALYMYHIIEQTLTTALPDVDLTFIRLTAMYYNLLSSVPTVKKSHRIYTNANLAVKNVWVAPVDVTTVLIKALTEPTPGQTVTYVASDEKTYLEVASVLSQALKMPDLRVSQVPDEVMQDHLVTAGTPVAFAREYVKTVAYQRDHDFYADYRAHQPRLGDVKLADFAQVYAEDYHNQQVLKH
CP120642	fig|1590.3552.peg.314	CP120642_364905_365729	364905	365729	+	P4B09_01845	protein containing diguanylate cyclase/phosphodiesterase domain 2 (EAL)			locus|P4B09_01845,protein_id|PRJNA946199:P4B09_01845	ff	atgagtctagcacaattagaaataggattactgtggttgacaggctcaattgcggtcatcttcatcctgacgattggtacttactattggtactcccgcaaacgttccaacaattaccttgaaaatgatgattttaatctacgctactttattcaaaaacaagtcgattttcgtggccgcactaccggctatgaatgtctcctgcgtcaacaaaatactgatggttcgtggtcattaccaccacaacttgactcacttccacttcagcgggtgatcttcctgcttgaagatacctttaaggcgctacctgatgaagcgattacgttatcaatcaatttagaatacgaacaaatcatcagtcccgaattccgttattttgttcgctgggcaattgcgaac…	MSLAQLEIGLLWLTGSIAVIFILTIGTYYWYSRKRSNNYLENDDFNLRYFIQKQVDFRGRTTGYECLLRQQNTDGSWSLPPQLDSLPLQRVIFLLEDTFKALPDEAITLSINLEYEQIISPEFRYFVRWAIANIEPMHLAIEYTPQYQPRRINKRLFRRRIREARGYGMQFGIDNVGASLANLKNIQWLLKDIDTLKCSMRSFRKEDPSVWLDLNLQFWNQLSKENNIDLILMGIENEADEQLAEQLQISIRQGYLFGHPINPQQSTTKENHDA
CP120642	fig|1590.3552.peg.315	CP120642_365614_366240	365614	366240	+	P4B09_01850	unknown			locus|P4B09_01850,protein_id|PRJNA946199:P4B09_01850		atgaggccgatgaacagctcgccgagcaactgcaaatcagcattcgccaaggctacttattcggccatccaatcaatccccagcaatcaaccacaaaggagaaccacgacgcctaaaccaaccactgatgatgttaatcggcaacaactatactctgatgcgtactttgacactggccattggggactcaagattcgccaaacgatcgttggtatcgtgggttggctcgcagtgattgtgcccatcaccgtgacagtcctttccatttggtcaagttataatccacacattccgcgtttctggcactaccatgaaggtcttttcgaatttaagttcatcggtatcttactagccttttgctttgcactcgcatccctttttgcagtgaccatgaccatt…	MRPMNSSPSNCKSAFAKATYSAIQSIPSNQPQRRTTTPKPTTDDVNRQQLYSDAYFDTGHWGLKIRQTIVGIVGWLAVIVPITVTVLSIWSSYNPHIPRFWHYHEGLFEFKFIGILLAFCFALASLFAVTMTIIQNRKRERVVEQWPTFNPINQKKRQQLLAQFMADRFGNAEFREHTRHYRVKPEQNLDTNQIQQLYQQNNLDDIND
CP120642	fig|1590.3552.peg.316	CP120642_366253_367581	366253	367581	+	P4B09_01855	glycosyl transferase	pgaC, icaA	poly-beta-1,6-N-acetyl-D-glucosamine synthase [EC:2.4.1.-]	locus|P4B09_01855,protein_id|PRJNA946199:P4B09_01855	ff	atgacaaatatttttattgaccacatattcgccgcaaccttatttaaatcggtaatcaacatcgcactcctgattttatgcctctaccccatcgttggctcttttttctggttcgccggcgcgctatcctaccgctttatcaagaccaataagcgtgatgatgactggcagtacattccggctgaacagcaaccaatgattaccatcatgatcccggcgcacaacgaagaagtcatgattgaagaaaccatcacatacttatttacccagctcaattatacgaactacgaggtcctagtcatgaacgatggttcgaccgacaagacggccgccattattcaacggttgcagtccgtctatccacggctacgaaccgttgaaattgagaaaaacaagggc…	MTNIFIDHIFAATLFKSVINIALLILCLYPIVGSFFWFAGALSYRFIKTNKRDDDWQYIPAEQQPMITIMIPAHNEEVMIEETITYLFTQLNYTNYEVLVMNDGSTDKTAAIIQRLQSVYPRLRTVEIEKNKGKAHAFNIGMYFAQGEYILSNDADTIPEKDALMKYMNFFIHDRDMNTSAVTANMDVQNRTSLLGKSQTVEFSSIVGVIKRSQTSINDSMYAYSGANTLYRKQFLIDVGGFRQNRATEDISIAWDHQMVGAVPRFAPNIVFHMNVPTTIRDLYHQRKRWAQGGTEVWLTNIKKFIFHPIVHRYQLSMFVDSTLSIIWSFFFVITSLMFLILMGYFLITGNFERVYHGLMLSFVFVSFELLAGFMQLLAALLLDHHGAKLKYWFFAPLY…
CP120642	fig|1590.3552.peg.317	CP120642_368439_367771	368439	367771	-	P4B09_01860	FIG00745869: hypothetical protein			locus|P4B09_01860,protein_id|PRJNA946199:P4B09_01860	ff	atggaatttggcgcattgatgatgatggttaggcaccgtgtacatggttggcaaatggcaatgcggtctcaaaaagggttgcatcggggcacaacaacgttgaatattaacgcggcgggacttaaacggatggaggacgctgcttttatgcatcatattcggaaaccggttgataagtcgcataatctaaattggtggcactttaactttttctgggggctacaaggcatcacccaatccgggataggtttggtgccggcgctcgcgttgaccggtaaaatcagtggcttcaaccatcctgccgttgcgcattttgaattcatgggcaatcaaatcagtggtggaactgtggataaacaaattttgcccgctcccgagctgtgcttggcagaactcaaa…	MEFGALMMMVRHRVHGWQMAMRSQKGLHRGTTTLNINAAGLKRMEDAAFMHHIRKPVDKSHNLNWWHFNFFWGLQGITQSGIGLVPALALTGKISGFNHPAVAHFEFMGNQISGGTVDKQILPAPELCLAELKRSDNARALNRVYQSDTEMVHDLAAAYHQIMSDLYRVGARTIQLNRQGLGSQQGCSITELGTQVSREAVRDLPADLCVEWHVTHGTCYSA
CP120642	fig|1590.3552.peg.318	CP120642_371410_369878	371410	369878	-	P4B09_01870	IMP cyclohydrolase (EC 3.5.4.10) / Phosphoribosylaminoimidazolecarboxamide formyltransferase (EC 2.1.2.3)	purH	phosphoribosylaminoimidazolecarboxamide formyltransferase / IMP cyclohydrolase [EC:2.1.2.3 3.5.4.10]	gene_name|purH,locus|P4B09_01870,protein_id|PRJNA946199:P4B09_01870	icw(1);5-FCL-like_protein	atgacaaaacgtgcgttgttaagtgtttctgataaacagggattaactgattttgcgaagggcctcgttgcccttgactatgaattgatttcaacgggtgggaccaaaaaggcactggaagcagctgatattccagtcatcggaatcgaagaagtgaccggttttcctgaaatgcttgacggtcgggtcaaaacgctccatcctaaggttcacgccggactattagcacgacgtgacctgccagcgcacatggcgcaactaaaagcagctggtattcaaccgattgacatggtcgtggttaacctgtacccattcaaagcgaccattcaacaaccagacgtcacacaagctgaagctattgaacaaatcgatattggtggtctgtcgatgctgcgttcc…	MTKRALLSVSDKQGLTDFAKGLVALDYELISTGGTKKALEAADIPVIGIEEVTGFPEMLDGRVKTLHPKVHAGLLARRDLPAHMAQLKAAGIQPIDMVVVNLYPFKATIQQPDVTQAEAIEQIDIGGLSMLRSAAKNFAAVLPIVDPADYEQILADLQTDAVTPALRQRLAAKVFQHTAAYDALIAQYLTTEEFPEKLTLTYDKKQALRYGENSHQKAAFYENALPTHFSITGAKQIHGKELSYNNIKDADAALRMVSEYQQPAVVAMKHMNPCGVGLGMTIEAAWDKAYEADSISIFGGIIALNRPVDLATAEKMHALFLEIIIAPSFDDDAFAILAKKKNLRLMTVDFEQTHTADKFETISVGGGLLRQEVDAAFETPADFTVVTVTQPTPAQLKAL…
CP120642	fig|1590.3552.peg.319	CP120642_371990_371412	371990	371412	-	P4B09_01875	Phosphoribosylglycinamide formyltransferase (EC 2.1.2.2)	purN	phosphoribosylglycinamide formyltransferase 1 [EC:2.1.2.2]	gene_name|purN,locus|P4B09_01875,protein_id|PRJNA946199:P4B09_01875	isu;5-FCL-like_protein	atgcctaataaaattgcagtatttgcttcgggtaatggcaccaactttgttgcactccaccaagcgattattgaacgacaattaccggtagtgattgggttacttgtgtgtgatcaaccgacagcgccggtaattgacaaggcccgggcagctaacgtaccgatattaattgttgattttcatgattatgcgaataaagcggccgcggaagcaatcattttgacggccttgcaagcacggcaaattgaactggtattattggccgggtacatgcgcattattgatccgaccctcttgaatgcgtatgctcataaaatcatcaatattcacccagcattgttaccaaagtttcctggtcgtcacggcatcgaggatgcttttgccgctggtgtgactgag…	MPNKIAVFASGNGTNFVALHQAIIERQLPVVIGLLVCDQPTAPVIDKARAANVPILIVDFHDYANKAAAEAIILTALQARQIELVLLAGYMRIIDPTLLNAYAHKIINIHPALLPKFPGRHGIEDAFAAGVTETGVTIHYIDAGIDTGQIIAQRVVPVAPDDTLASLATRIHDCEHQFYPDVLQTLINEGAI
CP120642	fig|1590.3552.peg.320	CP120642_372837_371983	372837	371983	-	P4B09_01880	Phosphoribosylformylglycinamidine cyclo-ligase (EC 6.3.3.1)	purM	phosphoribosylformylglycinamidine cyclo-ligase [EC:6.3.3.1]	gene_name|purM,locus|P4B09_01880,protein_id|PRJNA946199:P4B09_01880	ff	gtggggactaagctcttagtcgcaatcgctgctgatcaacataccacgattggaattgacttggtcgcaatgtgtgtgaatgatattttggcacaaggcgcgaccccccagttctttttagattacttaggtcttggacatacggatcagaagcgggtcaaagccattttgactggcgtcgtcacgggctgtcagcaggcccatacagcgttgattggtggcgagactgcggagatgcccgatatgtatggtcagggccattacgacctcgctggttttgcggtcggaattgcgaaccgcgcggacctgttatcaccagcaaatgttcgggctggggacgtcttgattgggttgccgtctaatggcctccactcgaatgggtttagtctagttcgtgat…	MGTKLLVAIAADQHTTIGIDLVAMCVNDILAQGATPQFFLDYLGLGHTDQKRVKAILTGVVTGCQQAHTALIGGETAEMPDMYGQGHYDLAGFAVGIANRADLLSPANVRAGDVLIGLPSNGLHSNGFSLVRDILFKQHDYQLTTVFDELGHDLQTELLRPTTIYVDAVQPLLQQKLVTSIAHITGGGLIENVARALPAGLSAHLELGQWPAPPIMTLLAELGGLTATDLRSTFNLGLGMVLIVHSDQVAAVTANLTANAQSYYRVGTVQTGTTPVVFEEAEHA
CP120642	fig|1590.3552.peg.321	CP120642_373007_372855	373007	372855	-	P4B09_01885	Phosphoribosylformylglycinamidine cyclo-ligase (EC 6.3.3.1)			locus|P4B09_01885,protein_id|PRJNA946199:P4B09_01885	ff	gtgagcgatgcgtataagcgggctggcgttgatatcaacgctggttacgacgtcttaaagacggtcaaacaaatgagtggcaatcagcaattaggcgcgtttggggggcgtttccacttagtccggatgcaactgccaacgatcccgtgttag	MSDAYKRAGVDINAGYDVLKTVKQMSGNQQLGAFGGRFHLVRMQLPTIPC
CP120642	fig|1590.3552.peg.322	CP120642_374458_373004	374458	373004	-	P4B09_01890	Amidophosphoribosyltransferase (EC 2.4.2.14)	purF, PPAT	amidophosphoribosyltransferase [EC:2.4.2.14]	gene_name|purF,locus|P4B09_01890,protein_id|PRJNA946199:P4B09_01890	ff	atgcctactgaagtaagaagtctgaatgaagaatgtggcgtctttggggtttggggctcgccggacgccgcccaattaacgtactttgggctccatgcgttacaacaccgggggcaagaaggagccggtatcacggcgaatgatcacggcaaactgcagacggaacgcggactagggttgttggctgatgtctttcgggacccacggcggttggcacgtttgacgggtcaagctgcagtcggccatgtacgttatgccacggctggtaatcatggattggaaaacattcaacccttgggttttaattttagcgactcacagtttgcactcgcacataacggcaatttgacgaacgcggtgacactgcggcgacggttggaacagcatggtgccattttt…	MPTEVRSLNEECGVFGVWGSPDAAQLTYFGLHALQHRGQEGAGITANDHGKLQTERGLGLLADVFRDPRRLARLTGQAAVGHVRYATAGNHGLENIQPLGFNFSDSQFALAHNGNLTNAVTLRRRLEQHGAIFHASSDSEILMHLIRRSPAATLTEQVKDALRQVHGGFAYLLLTNDCLIAALDPNGLRPLVVGQLPTGGYVVCSETCALDTIGATFVQDVQPGELLTIDDHGLTIDHYTTDTQLAICSMEFIYFARPDSDIHGVNVHSARKRMGAQLAVEQPVDADIVVGVPNSSLSAATGYAEASGLPYEMGLIKNQYSSRTFIQPTQALREQGVRMKLSAVKGVVAGKRVVLIDDSIVRGTTSRRIVKLLKDAGAKSVHLRIASPPLRYPCFYGID…
CP120642	fig|1590.3552.peg.323	CP120642_377336_376656	377336	376656	-	P4B09_01900	Phosphoribosylformylglycinamidine synthase, glutamine amidotransferase subunit (EC 6.3.5.3)	purQ	phosphoribosylformylglycinamidine synthase subunit PurQ / glutaminase [EC:6.3.5.3 3.5.1.2]	gene_name|purQ,locus|P4B09_01900,protein_id|PRJNA946199:P4B09_01900	ff	atgatgaaatttgccgtaccagtctttcctggttctaattgtgatcatgacatggtgaatgccttgcgcgatattttacacgttacggctgatttgattccggcgacagcgacctcattagcaggttatgacgcggtggtgttacctggtggcttttcgtacggtgattatttacggagtggtgcgattgcccgctttgcgcccatcatgccggccgttattgcatttgctaacgctggtaaaccagtcatcggaatctgcaatggctttcaagtcttgaccgaagccggattattacctggtgcattgcaggccaatcgctcagcgaagtttatttgtcaggacagcccattacgaattgccaatcatgagacgatttttaccaccgcatacggatcg…	MMKFAVPVFPGSNCDHDMVNALRDILHVTADLIPATATSLAGYDAVVLPGGFSYGDYLRSGAIARFAPIMPAVIAFANAGKPVIGICNGFQVLTEAGLLPGALQANRSAKFICQDSPLRIANHETIFTTAYGSTDQISLPIAHGEGNYYCDEATLAQLRANHQIIFEYVENPNGSTANIAGITNEAGNVLGMMPHPERAVEMILGSTDGLRIFQSVIASQEEVTHA
CP120642	fig|1590.3552.peg.324	CP120642_377590_377336	377590	377336	-	P4B09_01905	Phosphoribosylformylglycinamidine synthase, PurS subunit (EC 6.3.5.3)	purS	phosphoribosylformylglycinamidine synthase subunit PurS [EC:6.3.5.3]	gene_name|purS,locus|P4B09_01905,protein_id|PRJNA946199:P4B09_01905	ff	atgtacttagttaaaatctatgtgacttataagcaatcaattctagaccccaagggtgaggcgattcatgatgccttacaccgacttggatatacgaatgtcgatgccgttgaattaggtaagtattttgaggtgaaaattcacgcggatgatcggccagttgccgctgaaatcgacgagatgtgtgatcgcttgttagccaacgttaatatggaaacttatcgttacgaaattactgagatggaggctttgtaa	MYLVKIYVTYKQSILDPKGEAIHDALHRLGYTNVDAVELGKYFEVKIHADDRPVAAEIDEMCDRLLANVNMETYRYEITEMEAL
CP120642	fig|1590.3552.peg.325	CP120642_378323_377592	378323	377592	-	P4B09_01910	Phosphoribosylaminoimidazole-succinocarboxamide synthase (EC 6.3.2.6)	purC	phosphoribosylaminoimidazole-succinocarboxamide synthase [EC:6.3.2.6]	locus|P4B09_01910,protein_id|PRJNA946199:P4B09_01910	ff	atgacggcagcgattgagaaacaagctttgctttacacgggtaaagcgaaagcgatgtatgccactaatgatcctgaaattctatgggtcgaatacttagatcaagcaacagcgctaaatggtaagcggaaggttcccattgaccagaaaggccgattgaataatcgcatcgcgagtttgattttcaaagacttagccaatcacggcattgccaaccattttattgagcaaccttcagactacgtgcaacttgtccgtcgcgtgaccatgattcccttggagacagttgttcggaatgcggcttcgggtagttttgagcgtaaatttgccgtgccacacttaaccaaatttgcagaaccagtactggaatttttctataagagtgatcagctggatgat…	MTAAIEKQALLYTGKAKAMYATNDPEILWVEYLDQATALNGKRKVPIDQKGRLNNRIASLIFKDLANHGIANHFIEQPSDYVQLVRRVTMIPLETVVRNAASGSFERKFAVPHLTKFAEPVLEFFYKSDQLDDPFINDSQIHALNVATPAIVAEIKRQALQVNQRLTAIFAAMGVQLVDFKIEFGLTTTGKVLLADEISPDSCRLVDLKTGASLDKDVFRKDLGDLTSVYQEVLTRLATVEEA
CP120642	fig|1590.3552.peg.326	CP120642_379456_378326	379456	378326	-	P4B09_01915	Phosphoribosylaminoimidazole carboxylase ATPase subunit (EC 4.1.1.21)	purK	5-(carboxyamino)imidazole ribonucleotide synthase [EC:6.3.4.18]	gene_name|purK,locus|P4B09_01915,protein_id|PRJNA946199:P4B09_01915	ff	gtgaacgccaattttaaggaagcactcttaccacccgcaacgatcggaatcgttggtggcggtcaactcggtcagatgatgacgcttagcgcgaaggcgatgggctatcgggtaggtgtccttgacccgacacccaaagcaccggcagcccaggtcgcagattttcagattgttgcggcttatgatgatcaggcggctttacttgatctagcgcgccgtagtgatgtcttgacctacgagtttgaaaacgttgatgagaatgctttgattgctgcgcaagcctatgcaaagttaccgcagggcactgcactcctgcatattactggagatcgtcttaatgagaagcaatttcttcatgatcatggcatcccagtcacatctttcgcaccggtgacggat…	MNANFKEALLPPATIGIVGGGQLGQMMTLSAKAMGYRVGVLDPTPKAPAAQVADFQIVAAYDDQAALLDLARRSDVLTYEFENVDENALIAAQAYAKLPQGTALLHITGDRLNEKQFLHDHGIPVTSFAPVTDLQSLNYALNRVGTPAILKTAAGGYDGHGQTDLDTAVVTKSASALLTQLCILEARQKFRTEVSMMVTRSAAGVVTTFPLVENQHQHHILHTTIAPANVQPSVHSAARKIAVSIAESLELRGVLGIEFFVLPDDTLLVNELAPRPHNSGHYTIEACNISQFEAHIRSICGLPIPAITQTSPAVMRNLLGDDLTVARQQLVEHPEWHFHDYGKAAIKPQRKMGHVTVLNHDIDAALASVANLKGEQ
CP120642	fig|1590.3552.peg.327	CP120642_379922_379440	379922	379440	-	P4B09_01920	Phosphoribosylaminoimidazole carboxylase catalytic subunit (EC 4.1.1.21)	purE	5-(carboxyamino)imidazole ribonucleotide mutase [EC:5.4.99.18]	gene_name|purE,locus|P4B09_01920,protein_id|PRJNA946199:P4B09_01920	ff	atggcgaaagttggtttgattatggggtcaatttctgattggccaaccatgcaattagcggcagaacagttaacggcactgggagtctcttatgagcgtcacgttatttcggcccaccgaatgccccagacattacaatcctatggtgaagaagcagcgtcacggggaattcaagttattattgcgggtgcggggggcgctgcccatttacccgggatgctagctgccaatacactactcccggtaattggggtgcccattaagacccatacgttgaacggagttgattcgttattgtcaatcgtacagatgccagctggcgtacccgtggcgacgatggcgattggtgatgcgggggctaagaatggtgcgctaatggccgcccaaattatcggttta…	MAKVGLIMGSISDWPTMQLAAEQLTALGVSYERHVISAHRMPQTLQSYGEEAASRGIQVIIAGAGGAAHLPGMLAANTLLPVIGVPIKTHTLNGVDSLLSIVQMPAGVPVATMAIGDAGAKNGALMAAQIIGLREPQVQHAIGEFRARQRQEAEQSERQF
CP120642	fig|1590.3552.peg.328	CP120642_381787_380492	381787	380492	-	P4B09_01925	Fumarate reductase, flavoprotein subunit precursor (EC 1.3.99.1)			locus|P4B09_01925,protein_id|PRJNA946199:P4B09_01925	ff	atgaaattagttggaattgcgggttcaattgaagataagtcttataatcggttactgttaaagtttattgctaatcattttagtgacatggttgatattgaaattttggatattcaagatgtaccaatgtttaatcagagtgatgatcaaacagaaggtgaagctgttcaatatttgaaacgaaagatcatgcaggcggacggggtcattattgcgacacctgaacataatcatacaattactgctgcacttaaaagcgtgatcgaatggttgtcgtttaaaattcacccgatgtcagggaaacccgtattgatcgttggcgcttcttactatgatcaaggttcgtcgcgggcacagttgaatctacgccagattttagagtcaccgggtgttgatgct…	MKLVGIAGSIEDKSYNRLLLKFIANHFSDMVDIEILDIQDVPMFNQSDDQTEGEAVQYLKRKIMQADGVIIATPEHNHTITAALKSVIEWLSFKIHPMSGKPVLIVGASYYDQGSSRAQLNLRQILESPGVDAVVMPGNEFLLGEVKQAFDDQNNLKDARTVSFLQETLGKFLKFVKMVNAMDAEAHADDWKNEDLEAKGEVETTIKGVNMHAADWVEQAAAKTHAAEGDDYVKLDRGVLTVNQLNWFLNSMPMELTYADANNQFLYYNHQMDGDKMLASRTPAQAGNPLADCHPKRAVPGVKRAVHMLRTGETDLFKLPVPGIPNKYVMHYYQALHDDKGEYKGINEFVLDLLPIVKYYLKQTGQMLAPDPDAKTDAVSGASSKAKETKPDAAPAVDD…
CP120642	fig|1590.3552.peg.329	CP120642_382410_381802	382410	381802	-	P4B09_01930	Fumarate reductase, flavoprotein subunit precursor (EC 1.3.99.1)			locus|P4B09_01930,protein_id|PRJNA946199:P4B09_01930	ff	atgcacaaatttatcgcgatggttggaactaattcagatgagtcgaccaaccgtaagttgttgcaatatatgcagtcccactatgcggatcaagcagagattgaattaatggaaatcaagggtctaccaatcttcaataagcccgaaaatcatgaaattccggcacaggcgcaagcaatggcggataagatcgaacaagctgatggtgtgattattagtacaccagagtatgatcattcggctcccgcggcattactgaatgctctcgaatggttatcattccatatccagcccttcgtggacaaacccgtcatgattattggggcctcatacggggcactcggcacatcacgggctcaagcacatctgcggcaagttttggattcaccagaattacgg…	MHKFIAMVGTNSDESTNRKLLQYMQSHYADQAEIELMEIKGLPIFNKPENHEIPAQAQAMADKIEQADGVIISTPEYDHSAPAALLNALEWLSFHIQPFVDKPVMIIGASYGALGTSRAQAHLRQVLDSPELRARIMPSSEFMLGHSLQAFDDQGNLTDQQKATKLDGLFKDFQVFVEITKKLKNANATTYEEVREMDWEKL
CP120642	fig|1590.3552.peg.330	CP120642_383651_382641	383651	382641	-	P4B09_01935	Lipoate-protein ligase A	lplA, lplJ, lipL1	lipoate---protein ligase [EC:6.3.1.20]	locus|P4B09_01935,protein_id|PRJNA946199:P4B09_01935	idu(2);Lipoic_acid_metabolism	atgcgctatcttgcaagctccagccatgatattcgcacgaatcttgccattgagacttacttgatggaacatgccgatttgacggaaccgattctatacttttacattaacgccccctgcatcattgttggccgttaccaaaatgtcaaggcagagattaaccaggactatgttgacgcacaccacattacattgacgcggcgaacttctggtggtggagcggtttatgatgaccttggaaatgtcagttttagttttattactaaggacgacggggacggttttggtaactttaagcggttcacagcaccagttctaaaggctttacacgcgatgggggccactggtgcgacgatgagtggccgcaatgatttattgattgatggcaagaagttctca…	MRYLASSSHDIRTNLAIETYLMEHADLTEPILYFYINAPCIIVGRYQNVKAEINQDYVDAHHITLTRRTSGGGAVYDDLGNVSFSFITKDDGDGFGNFKRFTAPVLKALHAMGATGATMSGRNDLLIDGKKFSGNAMHVENGRMFSHGTLMYDVDQTQIAKALTVPTDKLASKGIKSVRSRVTNLKPYMAPAYQHLTIEEFRDTLAREILGVADLSQAKTYQLDETALAGVAALNQQYFTNWDWIYGQSPAFTVKQRRHFDAGTVEFQLNVVAGRIEAVTIYGDFFGAEPIAPVVARLTGVKYERQAIMTALAPLDLTHYFGRIAPADLIDLIVAS
CP120642	fig|1590.3552.peg.331	CP120642_384454_383663	384454	383663	-	P4B09_01940	Protein tyrosine phosphatase	E3.1.3.48	protein-tyrosine phosphatase [EC:3.1.3.48]	locus|P4B09_01940,protein_id|PRJNA946199:P4B09_01940	ff	atgacaaatcaacgtgtattaactgtaccaggtggcattaatttccgtgaactcggtggttactcgactaaagacggtcgaaaaatcaagtggcataaggtcattcggactggtggacttgatcaattaacgccagccggccaagctttgctggatgattatggcgtccgctacgatattgactttcgttcaccacaagaagtcttagatgcgccagatcgaattcctgccaatgctaagtacgtgtacgcaccagtgttcaatgtggacgaaacgcggaattctgacggtactgacaagatgacggctaacttggagaagcatccagatagtggattcaagcacatgctaaaggtctatcagatggtggccgacgagcaacatgccaaggacgagtat…	MTNQRVLTVPGGINFRELGGYSTKDGRKIKWHKVIRTGGLDQLTPAGQALLDDYGVRYDIDFRSPQEVLDAPDRIPANAKYVYAPVFNVDETRNSDGTDKMTANLEKHPDSGFKHMLKVYQMVADEQHAKDEYRRFFDNLLANDQPDSTLLFHCTAGKDRTGMGAVYLLTALGVDFETIKQDYLLTNQASIGRINGAMAEARAQGASDATVESIRALWSVDAAYLDAAMTEIKRQSGNLNHYLHTELKLTNNEINDLQRIYLE
CP120642	fig|1590.3552.peg.332	CP120642_384752_385387	384752	385387	+	P4B09_01945	carbonic anhydrase	cah	carbonic anhydrase [EC:4.2.1.1]	locus|P4B09_01945,protein_id|PRJNA946199:P4B09_01945	ff	atgacatttgattatgcacaccaaactgattggcccatgactagtggtcaacatcagtcaccaatcgatattcaaacacaacacgttcagtcttcacagctatccgccatcagctggcgaggcttgtaccaagccaaaacgattacgggcgaagcgacaactttgaaggctagtggaattggtgccgcttatttgaacgaccgcgactttgcctttcaacagattcactttcatacgccggcagaacacttaatcgatgggcaagccgcaccaatcgaatggcatctcgttcatcaaagtgctaccggccagctcgccgtcgtcgccgtttttggacggattggcaagcctaattctagtttacaaggcttacttgaccagttcacagcccaaacgagc…	MTFDYAHQTDWPMTSGQHQSPIDIQTQHVQSSQLSAISWRGLYQAKTITGEATTLKASGIGAAYLNDRDFAFQQIHFHTPAEHLIDGQAAPIEWHLVHQSATGQLAVVAVFGRIGKPNSSLQGLLDQFTAQTSHELTTPVNLTELLPDTGTVYHYLGSLTTPPLSETVEWYVCADTVMIGEQQLAAYQQLFAANNRKIQPLNDRPIIAERF
CP120642	fig|1590.3552.peg.333	CP120642_385410_386219	385410	386219	+	P4B09_01950	cell surface hydrolase, membrane-bound (putative)			locus|P4B09_01950,protein_id|PRJNA946199:P4B09_01950	ff	atgcctaagaaagtaatctggggcttgattgcaagtggcctatttcttttattgatcgtcggtctcggactgacaacacaaatccatcaagataaagtcagtcacgtgattactgcgcaaaaacggccattgatcatgattggaggtagtagcagcacgcggactgactttgatgacatcgtccgttcacttaatgagcaacagcaccatccgctcatcaccctgactgttaaggcgaacccaaaattggcgtttaaagaaaaacgcgtcgagaacaccaaccttaacgatgccctcatcgtgatctttttcgaagatagcacggactcaacagagaacattatgacccaaacgaacggcttagccaaagctattcgttatttgcaacgtcaccaacat…	MPKKVIWGLIASGLFLLLIVGLGLTTQIHQDKVSHVITAQKRPLIMIGGSSSTRTDFDDIVRSLNEQQHHPLITLTVKANPKLAFKEKRVENTNLNDALIVIFFEDSTDSTENIMTQTNGLAKAIRYLQRHQHLTTANALGYSNGGLIWSRYLAGLSSSKPLAVHDLMLIGTPFLGTDAAHPDKTLYTPLLDHKNQFKKLHAVINIAGDTGEGNDDIVPLSSVNAGGNLFMNNVTRYTAMTVNQKSISHGDLLHEAYVARLIRQNLINQ
CP120642	fig|1590.3552.peg.334	CP120642_388650_390431	388650	390431	+	P4B09_01965	ABC-type antimicrobial peptide transport system, permease component	ABC.CD.P	putative ABC transport system permease protein	locus|P4B09_01965,protein_id|PRJNA946199:P4B09_01965	ff	atgttaactaaacttgccatgaccggcttaaaacaccgttggcgcgactacctcgttctcttttcaggactgatcatgtctagcgcaatcttctatatgtttgaagcactggccactaaccaagatttcttaaaacaaaatacgagtattagtatggtcggcctcatcttccaatttggttccgtactactcacaatcatcacattagtctacattggctatgctaactcattcttattaagtatgcgtaagcgagactacgggctcttcatgctcgttggtgcacgcaaaagtaagattggtcaattaatttggctggaaacactacttgtcggtatcactgcaaccattgtcggcattcttgtgggaacagccttaactgtcggcgtaagccagatt…	MLTKLAMTGLKHRWRDYLVLFSGLIMSSAIFYMFEALATNQDFLKQNTSISMVGLIFQFGSVLLTIITLVYIGYANSFLLSMRKRDYGLFMLVGARKSKIGQLIWLETLLVGITATIVGILVGTALTVGVSQILINSLGLTLHHFTAWYTPAAIATLLLYVGLFLIAGLFNLLSLTKTPALKLLHSNDQPNRPQLKPARQLIEIVVGVISIAIGYWSMANLKILQLMGIGIALVTIVLGTYLLFNAIFVWLMVALKRFSFAQRGLNGFTLSQLSFRIRNYTKMLSIVAMLFALALGAITVGMGFHSQIPSMANINNAYDMGLVNASTAEKAQIAAMKPKTTATYHFKATKKVVYFQAAEFNRQPFTTIHTRNKNQLTFNTVHNNAAKLQKSEDNYQLMQ…
CP120642	fig|1590.3552.peg.335	CP120642_390454_390729	390454	390729	+	P4B09_01970	integral membrane protein (putative)			locus|P4B09_01970,protein_id|PRJNA946199:P4B09_01970	ff	atggtatactttggattagtcgctttattaatcgttattacaccattacaccgttacgtgctcgcaagtcgtcgtcaattctggttaggggcgctcatgccgcttctgtggctgagcgttaacttcggtttagccacccagattatctttgaacatcaagacattctactggccgtactgggcaccctcctcctactctctagttggattgctgcccggatcgatcgtaccgaacgacaactgcaccagccgcaacaaaaggccacaacgaaatag	MVYFGLVALLIVITPLHRYVLASRRQFWLGALMPLLWLSVNFGLATQIIFEHQDILLAVLGTLLLLSSWIAARIDRTERQLHQPQQKATTK
CP120642	fig|1590.3552.peg.336	CP120642_390757_391128	390757	391128	+	P4B09_01975	Transcriptional regulator, GntR family			locus|P4B09_01975,protein_id|PRJNA946199:P4B09_01975	ff	atgcagttcaactttaatagcacggaaccaatctacttgcaggttgccgaccaaattgaagaagctatctttacggaaaccttcgctgaaggtgaacaaattccttcgacaaccgagatttctaaagaatttcatattaatcctgcgaccgtgcttaagggcatgaatattctagttgatgcccaactgattgaaaaacggcgtggggtcgggatgtttgtcatcgccggtgcacaacaacgaatcgttgaaaagcgccgggatcagttctacaccgactacgttaaaaaactagtcgctgaagcacaaaagctccacattacgcaagatgaattagctaaattaattgaacgggggttttccgaatcatga	MQFNFNSTEPIYLQVADQIEEAIFTETFAEGEQIPSTTEISKEFHINPATVLKGMNILVDAQLIEKRRGVGMFVIAGAQQRIVEKRRDQFYTDYVKKLVAEAQKLHITQDELAKLIERGFSES
CP120642	fig|1590.3552.peg.337	CP120642_391992_392801	391992	392801	+	P4B09_01985	ABC transporter, permease protein			locus|P4B09_01985,protein_id|PRJNA946199:P4B09_01985	ff	atgtcaattaaggttcgcaacaccacccgttatctattaacggaacaattgaaaatgacggggtggtcggtactcgctttattcgtcgtattcggaatactaccactactatttgcagttattacgggtaatattcggcagtattctccacttggtaattttgctagcctaagcctcgggccactcttcttcatgcttatctttattgtggggtcactcacttacgacaactttaagctcttaatccaaaatgggatttcccgacaaacctactttcaagctcgagtattcgcattactcatgcttagtggtttgcttgtcatcatcaatgccatttattactacggtattcatgctccgtatttacactggagcaccaacaccgcgttgatgagaacg…	MSIKVRNTTRYLLTEQLKMTGWSVLALFVVFGILPLLFAVITGNIRQYSPLGNFASLSLGPLFFMLIFIVGSLTYDNFKLLIQNGISRQTYFQARVFALLMLSGLLVIINAIYYYGIHAPYLHWSTNTALMRTGYSLYSHALGNQVWLNILASLCFNWIFYIGVGLTGIACGTLLALFGKWAKTILIIGTPIIGMLIIWIMVIIMTRNQSNYNYTGLENFLKFIIGYPSHGEATTGYFNPTMPFITMLVGCGIIGGLAYLFNRKLRIRN
CP120642	fig|1590.3552.peg.338	CP120642_393387_392917	393387	392917	-	P4B09_01990	Universal stress protein family			locus|P4B09_01990,protein_id|PRJNA946199:P4B09_01990	ff	atggtacaagaatattcgaatattttagttcccctcgatggctcacaacaagctgagattgcgcttgataaagcagttgcagtcgctaaacgtaatgaggcacatatcgacgtgttagcagtcattgatcccggtcagtttgggtataatttagctggtttggcggatggtgatattacgtatcaattggttcaggattctgaagcttatttaaaagaaacggttgatcaagtcaaaaaggatggctttacggacattgccttccacattcgaatgggaagtccgaaaccaattatttcacaggacttcgtcaaggatcatcataatgacttgatcatgatgggggcaaccgggttaaatgccgttgaacgcgtgctggaaggctcggttacaacgtat…	MVQEYSNILVPLDGSQQAEIALDKAVAVAKRNEAHIDVLAVIDPGQFGYNLAGLADGDITYQLVQDSEAYLKETVDQVKKDGFTDIAFHIRMGSPKPIISQDFVKDHHNDLIMMGATGLNAVERVLEGSVTTYVQRNALTDVIVVKTDLQNTQVEK
CP120642	fig|1590.3552.peg.339	CP120642_393592_393828	393592	393828	+	P4B09_01995	FIG00751618: hypothetical protein			locus|P4B09_01995,protein_id|PRJNA946199:P4B09_01995	ff	atgctttctttaggtattcgaccaggcctaatcgccagccatacaattgtaatcaacgatgccctttcatatcaaatccggttaagcaaattgcgtctcgaacccgatgtctatcggctagacatccgtgcaaccactacactgggccgcttgaccgtgtcccacgcacattaccataactttgccacggcccagcaagcctttaatcatcagcgccaccaacttgaatcgcactaa	MLSLGIRPGLIASHTIVINDALSYQIRLSKLRLEPDVYRLDIRATTTLGRLTVSHAHYHNFATAQQAFNHQRHQLESH
CP120642	fig|1590.3552.peg.340	CP120642_393906_394322	393906	394322	+	P4B09_02000	FIG00744528: hypothetical protein			locus|P4B09_02000,protein_id|PRJNA946199:P4B09_02000	ff	gtgggacaacttatcaaacaactctggcaacgctatcaaagcgtcctttcctatttaatctttgggggcttaaccaccctaattaatattattgtttttggaattttcaaccaattctggccctactggatagccaatacgattgcctggctcatctcagtgctattcgcctatatcacgaataaaatttgggtatttgactcacaaacacctactttccgtgctgttttaattgaaatgacatcattcttcggattccgcctactcagttactttattgaccaggggattatgattgtcggtatttcggttctgcacggaaacgaccttatcgtcaaattaattgatcaaattattgtggtattactcaattggttcttcagtaaactatttattttc…	MGQLIKQLWQRYQSVLSYLIFGGLTTLINIIVFGIFNQFWPYWIANTIAWLISVLFAYITNKIWVFDSQTPTFRAVLIEMTSFFGFRLLSYFIDQGIMIVGISVLHGNDLIVKLIDQIIVVLLNWFFSKLFIFKDRGH
CP120642	fig|1590.3552.peg.341	CP120642_394934_394461	394934	394461	-	P4B09_02005	unknown			locus|P4B09_02005,protein_id|PRJNA946199:P4B09_02005		atgattgggcatattacggtaatgcaaccagattacgaccaaggcatcctgactgattttcatggccggcattttaaatttcggctaaccgcagtttggccgtcaagtgcgttgcatattggcgcggagttttattttagaccgcagctaaccgcggccggtttagttgcggtagagttacggtatcagcaccatgatgggacttgtttgtcagttcgaccgccgactgaggtcagtcaacaagtcatgatacgaattggagagttagctttaaatacggatgacattcaatactatgcattgacgacggatcaggccgaagttcgcaatggttatgcttcatcagcacgtcatttggtgattaagatgcgctgtggtcgccaatatattttttataat…	MIGHITVMQPDYDQGILTDFHGRHFKFRLTAVWPSSALHIGAEFYFRPQLTAAGLVAVELRYQHHDGTCLSVRPPTEVSQQVMIRIGELALNTDDIQYYALTTDQAEVRNGYASSARHLVIKMRCGRQYIFYNWDGVNIDDVVTKLATLHTVQRQFG
CP120642	fig|1590.3552.peg.342	CP120642_395111_395437	395111	395437	+	P4B09_02010	FIG00745266: hypothetical protein			locus|P4B09_02010,protein_id|PRJNA946199:P4B09_02010	ff	atgacatttacaaatcaagaaactgactatcttatgaacctactaaccaaccagttaatggccctactaagccgcgtcacgcgctggcagacgcacagtctgagtcaacaccaatataaccaacaagtacacgaaacgctccaacccgaactgaacatgctcacgcaaatcactgctaaactccagggacaagcccgtgaccaaactcagctaggggccattcaaactggtttgaagaaacttcaagttgccaccacctatcagctaactgccgaccaacttgcacacgctaatgaacgccggctgaatcgccgataccgcgattaa	MTFTNQETDYLMNLLTNQLMALLSRVTRWQTHSLSQHQYNQQVHETLQPELNMLTQITAKLQGQARDQTQLGAIQTGLKKLQVATTYQLTADQLAHANERRLNRRYRD
CP120642	fig|1590.3552.peg.343	CP120642_397002_395806	397002	395806	-	P4B09_02015	Aspartate aminotransferase (EC 2.6.1.1)	patB, malY	cysteine-S-conjugate beta-lyase [EC:4.4.1.13]	locus|P4B09_02015,protein_id|PRJNA946199:P4B09_02015	idu(5);Coenzyme_M_biosynthesis_--_gjo idu(5);Glutamine,_Glutamate,_Aspartate_and_Asparagine_Biosynthesis idu(5);CBSS-216591.1.peg.168 idu(5);Threonine_and_Homoserine_Biosynthesis	atggaacaagcagcatttattaagaagtacgcaacaacgcgccagcatacggattcattgaagtgggacgcactacaagctcggtatggcaatcctgatttgttggcaatgtgggtcgctgacatggaattcaaagtgccagaacaagttacgcaagcactacaagaacgagtggcgcatggcatttatggttattccattacgcctgatcgttattatcaagcctttatcgattgggaacaggcacgccatggtctgacattgaaacacgattggattcgatttggtagtggcgtggtcaattcgttgtacgcgctcgttaatattttaacgcaaccaggtgatggcgttttgattctgacgcccgtgtactatccatttttcaacgcggtgcgggat…	MEQAAFIKKYATTRQHTDSLKWDALQARYGNPDLLAMWVADMEFKVPEQVTQALQERVAHGIYGYSITPDRYYQAFIDWEQARHGLTLKHDWIRFGSGVVNSLYALVNILTQPGDGVLILTPVYYPFFNAVRDNHRQLVTSELRNDRVHYTIDFEDVEQQIKANEVRLFIQCSPHNPVGRIWSEDEETRLLALCEQYHVLVISDEIHQDLEIDRTNHPFKSALTVANGRFSNRVIVVNAPSKTFNLAALLNSHLVIPNPKLRQRYDAQIGRFSQTEISVLGQVAGQTAYESGAAWLDQILAIVRDNYHYLCTTFAAHAPKLVLADLQGTYLTWLDLRAYVQPAATKAFIQDQCQLAVDFGECFSPDDQGFVRLNLATNPQNVREAAQRIVTCLSQMQK
CP120642	fig|1590.3552.peg.344	CP120642_397830_397330	397830	397330	-	P4B09_02020	FIG00743515: hypothetical protein			locus|P4B09_02020,protein_id|PRJNA946199:P4B09_02020	ff	atgattaacgaaccagcaattagtccactatttgtttgtggtatcattggtgattcgacggccatggtccttaataaatccttaaccgggccgttcaagaaccgttatgatttagtaaccgcaccagtgacgacacgggccacgttgagtgaggccgttagtcagattgcacaacttcaaacaggactacaaactgttatttcaaagcaacttgggatcgtccagcttacgattccagccttaacaacattagaattgccagcaacgttaattaatatttattatttactggaaccggtggggggccatttgttgctcaaacgaccgcattacaccgaatcaatgtcggcgggggccgctcgagtgccacttgatcaattaaattggtcgaatagttcg…	MINEPAISPLFVCGIIGDSTAMVLNKSLTGPFKNRYDLVTAPVTTRATLSEAVSQIAQLQTGLQTVISKQLGIVQLTIPALTTLELPATLINIYYLLEPVGGHLLLKRPHYTESMSAGAARVPLDQLNWSNSSPRVMQAKRFLQTGAFPTADQRIDGYQVLEQAQF
CP120642	fig|1590.3552.peg.345	CP120642_398676_398038	398676	398038	-	P4B09_02025	FIG00751124: hypothetical protein			locus|P4B09_02025,protein_id|PRJNA946199:P4B09_02025	ff	atgacttctgcatggaattggattgggatcattgcgtggatcattgttttggcgttagtcgtgtgggtatttcatcatattcgcgtacgacgcatcaagatgatcgtggaacgtaagcatacgtttgagtggggaaatcttatcattaccaccgttgaattaatcgttagtctcggattactagttggcatgggatacgtgactttcaatcaccaggtcgacctgtcagatgctaaggacgttaaggtaacgtatcaagttgaaccactggttttgcgagttgggactaatggttcctactatgtcgcggtggatcggggcacgacccaaaaacccgtgcatatttataattactgggttaatggtgcgaaatatactgtttcaagtaacaaggcgacc…	MTSAWNWIGIIAWIIVLALVVWVFHHIRVRRIKMIVERKHTFEWGNLIITTVELIVSLGLLVGMGYVTFNHQVDLSDAKDVKVTYQVEPLVLRVGTNGSYYVAVDRGTTQKPVHIYNYWVNGAKYTVSSNKATVVTNLSQVKVADAGIPWAQKQLVKEDRQHEKAYAVKLTATYQPSFWNGLGVHVGHQAMTRWLIRVPAQSFINTTDVQSN
CP120642	fig|1590.3552.peg.346	CP120642_398869_399186	398869	399186	+	P4B09_02030	integral membrane protein (putative)			locus|P4B09_02030,protein_id|PRJNA946199:P4B09_02030		atgatcgcgtcactaatttattgggtcgtcgttgttggcttgattgtttggggtgtttggatggccatcctttccgcatattgggccagccaaaaacaaaacggcaacattttctttattgcaattatgaatacattaggtgccttggccggcctcttagtatggtgggtcttcaacaatcaagactggcagtactactggttatccagcaccgttaagacaaccaacctcttaggcatcgtcctaatctgctacgttgtcttgattgtcatcgaattcattcaaggccggggcatcaagcctgagacagctaaataa	MIASLIYWVVVVGLIVWGVWMAILSAYWASQKQNGNIFFIAIMNTLGALAGLLVWWVFNNQDWQYYWLSSTVKTTNLLGIVLICYVVLIVIEFIQGRGIKPETAK
CP120642	fig|1590.3552.peg.347	CP120642_400268_399333	400268	399333	-	P4B09_02035	Mobile element protein			locus|P4B09_02035,protein_id|PRJNA946199:P4B09_02035	ff	atcgaactagtagacgagttaaggcagaattttcaagtttccatcaaactagttcttaaggctgttcgtattcctcgcagcacgtattattatgctaaggagcatcgtggtcgtaacttagatgattcacaaattattcaggcaattgatgagattcgtcaacaagatccaaaatatactcggaaatacgggtaccgacgaataaccggtgctttacatgacgcttatggctttaaaatcaatcataagcgggtcttacggattatgcgggaacaagactggctatgtggcgcctttaatcggcagaaacgaaagtataattcttacaagggaactgttggcgtcatcgccccaaatcgacttaagcgacgattcaaaacagatcggccttaccagaag…	MELVDELRQNFQVSIKLVLKAVRIPRSTYYYAKEHRGRNLDDSQIIQAIDEIRQQDPKYTRKYGYRRITGALHDAYGFKINHKRVLRIMREQDWLCGAFNRQKRKYNSYKGTVGVIAPNRLKRRFKTDRPYQKLVTDVSEFRYGNQSQNERVYLEPVLDLFNGEVLAFNISDHPTVEFALKPLKEALNRIPVLDYRTTVHTDQGFQYQHRHWQNTLKEHHVFQSMSRKATCLDNAAMESFFHIMKVEVMDEHFETKTALIEAMNEWIDFYNHRRIKTKLDGKSPIKYQGTYRPESSLIKLSNFKGSLYQCL
CP120642	fig|1590.3552.peg.348	CP120642_400786_400259	400786	400259	-	P4B09_02040	transposase			locus|P4B09_02040,protein_id|PRJNA946199:P4B09_02040		atgtcaaaatttaatttagaacttcgaataaaggtcgttactgaatacttatctggtaaaggttcaccgtctctagctaagaagtatcgcattagcaatcatgcaatcattctgggttgggttcatcgatttgagcggcgaggtattgaaggtctaaaagaccggtcaatgtcccaagaatattctagtcagttcaaagtcgatgtattaaactggaggaaacgaaatcaagcttcgcttccagtgactgccttacactttgacttgtcgtcgccaagtacgatttggcagtgggaaaaacacttccaggaatctggaatagcgggacttgagtgcaaacgagggaatcctaagaccatggccaaacacaagcagaacaaccccaaacctgaaaaacca…	MSKFNLELRIKVVTEYLSGKGSPSLAKKYRISNHAIILGWVHRFERRGIEGLKDRSMSQEYSSQFKVDVLNWRKRNQASLPVTALHFDLSSPSTIWQWEKHFQESGIAGLECKRGNPKTMAKHKQNNPKPEKPQTPAAELKQLKQENQMLKIENEFLKKLDALARKKSKHTNSSN
CP120642	fig|1590.3552.peg.349	CP120642_402675_400951	402675	400951	-	P4B09_02045	Neopullulanase (EC 3.2.1.135)	cd, ma, nplT	cyclomaltodextrinase / maltogenic alpha-amylase / neopullulanase [EC:3.2.1.54 3.2.1.133 3.2.1.135]	locus|P4B09_02045,protein_id|PRJNA946199:P4B09_02045	idu(1);Maltose_and_Maltodextrin_Utilization	atgcaactagctggaattaggcaccgccctgaaagtgaagatacagccgtcttagccgcacatcaactacaggtacgactacaaactgcgcgtgacgatgttgcccaagtggagattttgtttgccgattcttacttatggcaagaaggaacaacagcgctagagcggcggataatgcagcccggattagcgacgcagggcaaccagtactggcagacgacgctgaccgtaccgactaaccgggtggtctatgcctttctgatcacggatacgaccggtgcgacggttggctatggtgagggtggcttctttgacgacgttgccactaactggcaaacagtgggcaactattttcacatgccatatatgcacgtcagtgatgcggagctgccaccggca…	MQLAGIRHRPESEDTAVLAAHQLQVRLQTARDDVAQVEILFADSYLWQEGTTALERRIMQPGLATQGNQYWQTTLTVPTNRVVYAFLITDTTGATVGYGEGGFFDDVATNWQTVGNYFHMPYMHVSDAELPPAWVKETVWYQIFPERFANGVRQNDPANVQPWGAGRVHRDSFYGGDLPGITAHLDDLAALGVNGLYLCPIFTSPSNHKYDTIDHFEIDPHFGTKADFQALVDGAHARGMRVMLDAVFNHFGEQSPQWQDVIKNGEQSRFADWFHIHGWPVGRDPKTKRLNYETFATGAAMPKVNTQNPAVQAYLIDVTKYWIEQFGIDAWRFDVADEVDHGFWRALCGALRAIKPDVYLLGESWHSSQSLVGNGQFNAVMNYPLTQPILALFNGQLNL…
CP120642	fig|1590.3552.peg.350	CP120642_402819_404312	402819	404312	+	P4B09_02050	Threonine synthase (EC 4.2.3.1)	thrC	threonine synthase [EC:4.2.3.1]	gene_name|thrC,locus|P4B09_02050,protein_id|PRJNA946199:P4B09_02050	isu;Threonine_and_Homoserine_Biosynthesis	atgaaaacactttatcgcagtacccgcgaaactgcaagtcacaccatgacgtcatcacaagccgtacttcaaggcctgacgccggatggtggtctctttgtgcccgtaacgctaccgaccgctaattttgacttcgaccagctcgccacgatgagctaccaagaagttgcttacgaggtccttaaactcttcttcacggattataccgctgatgaattacacgcctgcattgacgcggcttatggtgatcagtttgatgacccccaaattgcgccggtcaccaagcatggtcagcagtattaccttgaactttttcatggaccgaccattgcattcaaagacttggcccttcaaatcctaccgcatttgatgacaacggcagttaaaaagaaccattta…	MKTLYRSTRETASHTMTSSQAVLQGLTPDGGLFVPVTLPTANFDFDQLATMSYQEVAYEVLKLFFTDYTADELHACIDAAYGDQFDDPQIAPVTKHGQQYYLELFHGPTIAFKDLALQILPHLMTTAVKKNHLQAEVVILAATSGDTGKAAMAGFANVDQTRIIVFYPKDGVSAIQKQQMVTQTGANTSVVAINGNFDEAQTTVKKLLNDHQLHAELATHQFQFSSANSINIGRLFPQVAYYVYTYAQLIKQGQIKNGDEINFSVPTGNFGDILAGYYAKQLGTPIHKLICASNRNNVLTDFFNTGTYDKNREFFLTSSPSMDILVSSNLERLLFYLTGSDATATAKLMTDLQTTGRYTITPAMRANLADFWAGFVTESQDQAEIHHLNHAHHYTIDPH…
CP120642	fig|1590.3552.peg.351	CP120642_405304_405831	405304	405831	+	P4B09_02060	Uncharacterized low-complexity protein			locus|P4B09_02060,protein_id|PRJNA946199:P4B09_02060	ff	atgagtcaccagcacatcgatcaccccatgctggatcacgtgcacttcgaaaatgtccggtttacggccagtcaatttgaacggcttgacttgaccgatgctgtctttatcaattgtgacttttctaattgccagtttgaaaaagccagctggctacgcgttcaattcaaagattgtaagctcgtcggtgtcgacttgaacgaggctgccctcaataacgtcgcctttgaccactgtcagctcgacttagccatgctgtgcgacatgcggttcaaaaccgtgacctttgatcactgtcggctgaatggggccagctttatgaacaatcgactaacgaccgtcaagtttaacgaaaccaaccttgaccaagtcgctttcaacgataccgccctcaaaaat…	MSHQHIDHPMLDHVHFENVRFTASQFERLDLTDAVFINCDFSNCQFEKASWLRVQFKDCKLVGVDLNEAALNNVAFDHCQLDLAMLCDMRFKTVTFDHCRLNGASFMNNRLTTVKFNETNLDQVAFNDTALKNIDLSTCQFERLELDTAAARGMIVNIDQAAYLAAALNGIKVKP
CP120642	fig|1590.3552.peg.352	CP120642_406613_406011	406613	406011	-	P4B09_02065	Galactoside O-acetyltransferase (EC 2.3.1.18)	maa	maltose O-acetyltransferase [EC:2.3.1.79]	locus|P4B09_02065,protein_id|PRJNA946199:P4B09_02065	idu(3);Lactose_utilization	atgaatttagatgagaagtttgcgtatatggcgactggtcagccgtatcgagatacggatgcagaactaacggcgttgcgtgaccaagcgacgttgacaacgaacgcggtcaatgcgactgctgatccagagactaaagaaactttattgcgacaattggttggttcagctggtcgcaagccatttgtaaatcctaattttcgcgttgaatttggacggaacattcatctaggtgataacttttatgccaactatgattgtgtaatgttagatggggcgccaattacgatcggcagtcaggtcttgttggggccaaaagtcggcctttacacgagcaaccacttgtttgatgcaaccgaacgaattaggggcggctgcatcgcccgaccaatcacaatt…	MNLDEKFAYMATGQPYRDTDAELTALRDQATLTTNAVNATADPETKETLLRQLVGSAGRKPFVNPNFRVEFGRNIHLGDNFYANYDCVMLDGAPITIGSQVLLGPKVGLYTSNHLFDATERIRGGCIARPITIGDGCWLAANVTVLPGVTIGANTIIGGGSVVTHDIPANVIAAGNPCQVIRPITAADRTGYTGAQFELS
CP120642	fig|1590.3552.peg.353	CP120642_407194_406628	407194	406628	-	P4B09_02070	ADP-ribose pyrophosphatase (EC 3.6.1.13)	nudF	ADP-ribose diphosphatase [EC:3.6.1.13 3.6.1.-]	locus|P4B09_02070,protein_id|PRJNA946199:P4B09_02070	idu(1);NAD_and_NADP_cofactor_biosynthesis_global idu(1);CBSS-216591.1.peg.168 idu(1);Nudix_proteins_(nucleoside_triphosphate_hydrolases) idu(1);CBSS-342610.3.peg.1794	atgtgtatggcagatttatttgagaaagttggccggcgcggtaaggtcctatcaacgacaccggtgtatcatgggccgatttttgatttggtcaaacaaacgattcaaacacctgatggattagaagtaaaacgcgatttgattcagcatgggaacgccgtcacgattttagccatcaccgcggatgaccaagtcgtgctaggttcagagtaccgggtcggtcgcaatgccgagacgattagtttacctgctggcctcattaatgcgggggaagatccgttaacggccgcggcccgtgaattacaagaggagacgggctacattgcccatgaatcacaaattatgacgcaaattagctcgtcggaaggttttacggacgaaacggtcagcttgattttg…	MCMADLFEKVGRRGKVLSTTPVYHGPIFDLVKQTIQTPDGLEVKRDLIQHGNAVTILAITADDQVVLGSEYRVGRNAETISLPAGLINAGEDPLTAAARELQEETGYIAHESQIMTQISSSEGFTDETVSLILTHIDPQEHGERHFDADEYVNTQLVPLSKVIDLLKNGQIRSAQGICAITWYLNFIR
CP120642	fig|1590.3552.peg.354	CP120642_407578_407216	407578	407216	-	P4B09_02075	Diadenosine tetraphosphate (Ap4A) hydrolase and other HIT family hydrolases			locus|P4B09_02075,protein_id|PRJNA946199:P4B09_02075	ff	atggcttgtattttttgtcagccgttgccgtatattttggagaatgacctagcagcggccttcttcgataaaaagccggtgagtccggggcatttgttgattattccgaaagcacattatgccacgtattttgatgtgcccacggcgaccaggaatgcgatgctcgccttactgacccaagcaaaagcgtacctagatgcgcacaatcatccggatggctataatattggcattaacgttgatccggctgcgggccaaaccgtaatgcattgtcatctccatctgataccgcgatatcaaggtgacgtgccagaccccgcgggtggcattcgtaagatgctgccggatggtgtaccggattag	MACIFCQPLPYILENDLAAAFFDKKPVSPGHLLIIPKAHYATYFDVPTATRNAMLALLTQAKAYLDAHNHPDGYNIGINVDPAAGQTVMHCHLHLIPRYQGDVPDPAGGIRKMLPDGVPD
CP120642	fig|1590.3552.peg.355	CP120642_408340_407594	408340	407594	-	P4B09_02080	3-oxoacyl-[acyl-carrier protein] reductase (EC 1.1.1.100)	fabG, OAR1	3-oxoacyl-[acyl-carrier protein] reductase [EC:1.1.1.100]	locus|P4B09_02080,protein_id|PRJNA946199:P4B09_02080	idu(3);CBSS-246196.1.peg.364 idu(3);Fatty_Acid_Biosynthesis_FASII	atgcaatttgatgaatatcgtggacagactgtcttggttactggagctgcctccgggattggcttagcccaggtccagagtttcctagcccagggggctgacgtgattgccattgatcggcaaccacagccatcagcgctagtaacgacgtcagccctgcgctatgaaattgctgatgtgaccgacactaatgcgctcgtcgcggcgattaaatcaggagttaacgtactcggcaagccaaccgtcgtgtgcaatacggccggtaagttagacggctatcaaccaactttagcaacggatctgaaaacgtggcaagatattttggcgacggatctgacaagccagtttatcgtgactaatgcggtgctacctgcaatgttagccgcacaacacggcgtt…	MQFDEYRGQTVLVTGAASGIGLAQVQSFLAQGADVIAIDRQPQPSALVTTSALRYEIADVTDTNALVAAIKSGVNVLGKPTVVCNTAGKLDGYQPTLATDLKTWQDILATDLTSQFIVTNAVLPAMLAAQHGVFVNMASIAGLVGGGGGAAYTAAKHAIIGYTKQLDLDYAAQGIRANCIAPGAIDTPMNAADFAGDGKMAKWVASETPAKRWAQPQEVADLTLFLASQHADYIHGTVVPIDGGWLAK
CP120642	fig|1590.3552.peg.356	CP120642_408725_409816	408725	409816	+	P4B09_02090	Outer surface protein of unknown function, cellobiose operon	K09963	uncharacterized protein	locus|P4B09_02090,protein_id|PRJNA946199:P4B09_02090	idu(2);Beta-Glucoside_Metabolism	atgagtaaactcggtgtttccgtttatcccgaacgatcaacctttgaaaaggatgcggcatacctcgatttagccgcaaaatatggctatcaacgggtattcacttcactgcttgaaatcaaaggggaccaagccgcagtggttgccaactttaaaaaagtgatcacttacgcgaaccaattagacttgcaagtaatggtcgacgtcaatcctgacctcttcaaacaacttggcgtgtcctatgacgacttgtcattcttccacgacctcggtgcctggggtgtccgcctcgacctaggattcactggtcaagaagaagcccggatgacgcacaacgaattcggcattaagattgaagtcaacatgtccaaagggactcactatgttgacacgattatg…	MSKLGVSVYPERSTFEKDAAYLDLAAKYGYQRVFTSLLEIKGDQAAVVANFKKVITYANQLDLQVMVDVNPDLFKQLGVSYDDLSFFHDLGAWGVRLDLGFTGQEEARMTHNEFGIKIEVNMSKGTHYVDTIMDYSPEKDNLLGSHNFYPQQYTGLGYDYFVQTSEQYRQYGINTAAFVSSNDATYGPWPMQDGLCTLEDHRGLPIAAQVQHLKMTGLIDDVLIGNAYASEAELKAAAEVFFSPYPLLHVETVADLSAVEEKVLFAQPQTYRGDFSDYVIRSSQTRVIYKDEAFPAHHLDAIHTGDVLIDNDEFGQYKGELQIARQNLENTGRINVVGHITKSDLPCLNLLQPWADFKFVAAK
CP120642	fig|1590.3552.peg.357	CP120642_409842_411023	409842	411023	+	P4B09_02095	Acetyltransferase			locus|P4B09_02095,protein_id|PRJNA946199:P4B09_02095		atgacaactgattaccgtttaactagcgatgctgaccgcgaagctttctaccaactttaccaatacgcgttcaataatcacgatacccccgcgcggcggcgatttttcatggatcgctaccaacatggctggatctacggccgtcacgatcatggtcaactggttagtgggctatacagtctgccactagcagtcaactttcatggcgtcacctaccggatgaatggtattggcgatgtgatgagtgcgcctgaatatgccggtcagggtggcgcgggacagttgctaacgacggcgctgacagaaatggcagccaaccacgtgacgctgtcctaccttgcccccttcgcgtacggttactatcgtcgttttggctatgaacacgtcttcgaccacgcg…	MTTDYRLTSDADREAFYQLYQYAFNNHDTPARRRFFMDRYQHGWIYGRHDHGQLVSGLYSLPLAVNFHGVTYRMNGIGDVMSAPEYAGQGGAGQLLTTALTEMAANHVTLSYLAPFAYGYYRRFGYEHVFDHAHQVMAAPDLPRVKPTDWSGTITRYGNDGLAQINDFYARQPQNQRGGLIRPAWWQHYLTLKHHWSVAIYRNAAANIEGYLIYERQATNFAIQEWVTSTPTAFERLANFITKHGTTFETFSYDSPSATNGLDLLADPYRLKVTVQPYMMARIVDLYDFIKRYPFLTDIQPIRLAVSDATLPANQGIWSLMRHNGQVTLNRVSDQLTGPADIQLTIQQLTTACFGTQSLARAYQHGLITGDVNAINRLDTSLVKERPALIDYF
CP120642	fig|1590.3552.peg.358	CP120642_411913_413139	411913	413139	+	P4B09_02100	transport protein			locus|P4B09_02100,protein_id|PRJNA946199:P4B09_02100	ff	atggccatcaaacaacctgatttaaccatcaacattagtaatcatcaatctagcttgcaaatcttcaaagctgccgcaagtaatttcattagttcactaagcggtaaaatgttcacttttggccttggactcatgttactcgatgaaacacactctgccattagctttggtatcaacatgattatcagtccaattgttggcttgctttgccttgtcccaattggcaatctgattgatacttatccgcacaaaaccgttctcactggtagcctgactgcccgcacgcttgcactaattttattcgctgctagtatcaacttatttacggcaacagcaaaactcattccaatcgttctttttctaattatcgatgcaatttcgacaacccaaagtgcaatt…	MAIKQPDLTINISNHQSSLQIFKAAASNFISSLSGKMFTFGLGLMLLDETHSAISFGINMIISPIVGLLCLVPIGNLIDTYPHKTVLTGSLTARTLALILFAASINLFTATAKLIPIVLFLIIDAISTTQSAISLSSILSPALGVGLYSLVGFSGFVILEIVATLASFGIMLTMKFHYHATNQFANSQHAPVTSHSQFAKFHSGLNYMRSRTMIKITILLSVILNFLYTAVTIGIPYILKDQLHTGNDPIGVLETGSAIGMLLGSLLLTLLPPTGQKRLFLKLIIPVLILDSQILLLGVLFMTSQSPTGYALLGSFIMGILAFALVILNITFQVYLQQTVPTKLLGRVVATLTTVNSSIMPIGTLMFTLIFQSTTHGGLVLIINGILLLGYTLLLLRPL…
CP120642	fig|1590.3552.peg.359	CP120642_414029_413520	414029	413520	-	P4B09_02105	Transcriptional repressor for NAD biosynthesis in gram-positives	K07105	uncharacterized protein	locus|P4B09_02105,protein_id|PRJNA946199:P4B09_02105	icw(1);NAD_and_NADP_cofactor_biosynthesis_global	atgacaggatcagaacggcgtgaacaaattcgatcaaaattatcgcaaacgcaggtccccgtaagtgcaacaacgctagcgaagcagtttaacgttagtcgtcagaccattgttggggatatttcattattgagggctcacggaacggccattgttgctactcttcaagggtatgaattagaaaaagcggatcagccaactgctgtcctagtttgccgtcattttccaaacgaagcgatgcaggaaatggccttgatcattcacgcagggggcataatcaaggatgttgaagtcgaacacccattgtatggccggctccggggtgaattagagattcgctcagttggtgatgttaatctgtttatgggccggctcaagaaattacaaggccatttatta…	MTGSERREQIRSKLSQTQVPVSATTLAKQFNVSRQTIVGDISLLRAHGTAIVATLQGYELEKADQPTAVLVCRHFPNEAMQEMALIIHAGGIIKDVEVEHPLYGRLRGELEIRSVGDVNLFMGRLKKLQGHLLSELTDGVHSHTVAYQTPEQLTAIKAALRDAGYLYEN
CP120642	fig|1590.3552.peg.360	CP120642_414175_415608	414175	415608	+	P4B09_02110	Nicotinate phosphoribosyltransferase (EC 2.4.2.11)	pncB, NAPRT1	nicotinate phosphoribosyltransferase [EC:6.3.4.21]	locus|P4B09_02110,protein_id|PRJNA946199:P4B09_02110	idu(1);NAD_and_NADP_cofactor_biosynthesis_global idu(1);Redox-dependent_regulation_of_nucleus_processes	atgcgcaatttatctttattaaccgacttatacgaactctcaatggcaaatggatttcatcacgacttacctcagaccaacgccaccttcgaccttttttatcgccgggttcctgacaatggtagctttgtcattgcggccggcctccagcaagttgtcgaagctttacaagattttcattttaccaacagtgacctcgactacttccgtcaacttaacctatgggatgaatccttcttagccatgctggcaaattttaagttaacttgccaaattaaggcactaccagaaggaaccccggtctttcctcgtgaaccactattgacaattactggaccacttgagcaagcgcaattacttgaaacactcgtcttaaatatcgtcaatcaccaatcactg…	MRNLSLLTDLYELSMANGFHHDLPQTNATFDLFYRRVPDNGSFVIAAGLQQVVEALQDFHFTNSDLDYFRQLNLWDESFLAMLANFKLTCQIKALPEGTPVFPREPLLTITGPLEQAQLLETLVLNIVNHQSLIATKARRLSYAAAGRPIMEFGARRAQGPDSALYGTRAAIIGGANSTSNVLAAKLFDIPVAGTMAHSWIEAFPDELTAFRKWAEQYPDNSALLVDTYDVLNSGIPNAVTVFKELRAAGHEPVGIRIDSGDVTTLSQAARTQLDAAGFPNAKITISNALDEHIITSLLHEGAPIDNFGIGEKLITSASAPVLSGVYKLAATESNGQSTPKIKVSASREKLTIPGDKQVYRLYEPGTQRAFADLIALATETIVDATSLTVVNSDPLSVD…
CP120642	fig|1590.3552.peg.361	CP120642_416381_415710	416381	415710	-	P4B09_02115	Transcriptional regulator, TetR family			locus|P4B09_02115,protein_id|PRJNA946199:P4B09_02115		atggaacgaccacggatacgggattattttcaacatgatctaagtcagaatgaaacgattacacctaagcaacgggccatcctccaggcaagtctcgatttgtttgctgaaaagggttttgaccagactagtactagtgatattgcacaacgggccggcgttgcggaggggacggtctatcggcggtataagactaaggctgccttacgggatgccatcttagcaccaattgccgcacacattgtgccaattttagcgagtgatttttcagaggatgaattacggcagcgttatcccagtctacaggcattcgtcacagcaatttttacggaccgagttgcatttgctaaagctaacgtgaaagagttaaaggtcatttttgaaatggcagcttttgac…	MERPRIRDYFQHDLSQNETITPKQRAILQASLDLFAEKGFDQTSTSDIAQRAGVAEGTVYRRYKTKAALRDAILAPIAAHIVPILASDFSEDELRQRYPSLQAFVTAIFTDRVAFAKANVKELKVIFEMAAFDAERREQILSQIAPKMVKQMGSVINQLKADHLIVDWPNDLILQSLLSQLFGYLARLMLELPGTEIEREQAYLITVMTKILTPGEHDQITGQ
CP120642	fig|1590.3552.peg.362	CP120642_417633_416386	417633	416386	-	P4B09_02120	ABC transporter, permease protein	ABC-2.P	ABC-2 type transport system permease protein	locus|P4B09_02120,protein_id|PRJNA946199:P4B09_02120	ff	atgcgaacgatggcaatcgttagacgagtttttaagcaaatgttacgtgataagcgtaccttggcgctgatgtttttggcaccattgctgattatgacgctgatgtatttcttatttcaaaacaacacgacgcaagtagcaagcttgggtgttcatcatgtagaccaatccgtggttaacgtgatcgataccaaaaacgtgacgattcatcattatgatagttcacaggcacggaaaatgattaagcagcatgatctagatggctatttgactcagaaaaatggtcaattgacgattacttattcaaatagcaatccaaccaacacgtctttaattaaggcgagtttacaatcaggattagtcaagttgaaaatgaagacgctggtgaccgttactaag…	MRTMAIVRRVFKQMLRDKRTLALMFLAPLLIMTLMYFLFQNNTTQVASLGVHHVDQSVVNVIDTKNVTIHHYDSSQARKMIKQHDLDGYLTQKNGQLTITYSNSNPTNTSLIKASLQSGLVKLKMKTLVTVTKKQRAALESQQAALKKLTAAQTQATVTKLKTAIAQAQARGDQATAEKLQKQLKQATATTSSSTQSAKATSYTTKSHYIYGSSDSTFFENFSPAFLGFFVFFFVFLISGVSLLNERTTGTLSRLLATPIRRSEIIMGYLIGYGGFAIIQTVLTVVFTIVVFKIHLVGSIWLVFLTNLLLALVALTLGIFISTFTNSEFQMIQFIPLIVVPQIFFAGLVPVDGMASWLQAIAHIMPLYYGANALTAVVTKGAGLGDIGVNLLILVGFMV…
CP120642	fig|1590.3552.peg.363	CP120642_418354_417611	418354	417611	-	P4B09_02125	ABC transporter, ATP-binding protein	ABC-2.A	ABC-2 type transport system ATP-binding protein	locus|P4B09_02125,protein_id|PRJNA946199:P4B09_02125	ff	atggcaacggattatgtcatcgccaagcaggtcagcaagcactttggtcatcagcaagtgctcaatcagattgatttgacactgccggctggaatgatttatggcttgattgggccatcaggagctgggaagaccaccttgatcaagagtattttagggatggaagctgtggatagtggcactgttaaagtcatggatacggtgatgcccaatagggcggtaatggcacaagtagggtatatggcccaaagtgacgctttgtatgagacactaacggcccgtgaaaacctgaccttgtttgggcaattgatgagcgttccaaaaataaagttagcacagatgattgattatgcagccggattagttgatttaacgtcccaattagacaagcgggtcagt…	MATDYVIAKQVSKHFGHQQVLNQIDLTLPAGMIYGLIGPSGAGKTTLIKSILGMEAVDSGTVKVMDTVMPNRAVMAQVGYMAQSDALYETLTARENLTLFGQLMSVPKIKLAQMIDYAAGLVDLTSQLDKRVSGYSGGMKRRLSLAIALIQDPQLLILDEPTVGIDPELRQQIWTELNKLKDTGKSMLVTTHVMDEAERCDYLMLIRHGIALAEGTPAALKQQYAVDTIEQVFLKAGRMQDANDGNR
CP120642	fig|1590.3552.peg.364	CP120642_419885_418575	419885	418575	-	P4B09_02130	D-serine dehydratase (EC 4.3.1.18)	dsdA	D-serine dehydratase [EC:4.3.1.18]	locus|P4B09_02130,protein_id|PRJNA946199:P4B09_02130	isu;Glycine_and_Serine_Utilization isu;Pyruvate_Alanine_Serine_Interconversions	atggatacaacggtaatgattgaagaacacccacagattaaggaattgatggcaaaacgaccaattgtttggcagaacccagattatgggaagcgggcggacctgccgttaacgcgggccgatatttttgacgcggtcgcacgttgggaacgtttcgcaccatttttggccgttgcttttccagaaacggcagctatgaatgggattattgagtcaccattgttaccacttgagcagatgaaaccagcatgggaggctctcaaccaccagtcattggcggggcagctttatttaaaagctgatagtcagttgccgatttcgggttcgatcaagtcacgtggtgggatttacgaagtgctcaagtttgctgaacaggtagccatggcccatacggattta…	MDTTVMIEEHPQIKELMAKRPIVWQNPDYGKRADLPLTRADIFDAVARWERFAPFLAVAFPETAAMNGIIESPLLPLEQMKPAWEALNHQSLAGQLYLKADSQLPISGSIKSRGGIYEVLKFAEQVAMAHTDLTYMDDYSVLATAKYHELFAQYGVIVASTGNLALSVGIMAATFGFKTTVYMSHDARQWKKDKLRANGVTVEELNTDFSSVIPVARAAAAEDDHTHFVDDEGSRDLFLGYAVAGVRLQHQLKVQGIKMDAAHPVVVYLPAGVGGSPSGVAFGLKMIMGANIYPVFCEPTHVPSVTLGMMTKLNEKIAVQDIGLDGLTAADGLAVSRPSRLAGKVMQTLLLGTATFEDDDLYRYLTKLVDTEDVMVEPSAAAGFTAIAPIMAQFPTLAG…
CP120642	fig|1590.3552.peg.365	CP120642_421837_420395	421837	420395	-	P4B09_02135	6-phospho-beta-glucosidase (EC 3.2.1.86)	E3.2.1.86B, bglA	6-phospho-beta-glucosidase [EC:3.2.1.86]	locus|P4B09_02135,protein_id|PRJNA946199:P4B09_02135	icw(2);Beta-Glucoside_Metabolism	atggcaacaacgagtggtttacgatctgatttcttatggggtggggcggtcgcagcccatcaactagaaggcggctggcaagctggtggcaaaggggtcagtgtggctgatgtcatgactgccggtgccaacggtgttcctcgtgaaatcacggatggtgtgattgcgggtaagaattacccgaaccatgaaggcatcgacttttatggtcactataaggaagatatcaagctatttgctgagatgggcttcaagtgttttcggacatcgatcgcctggacgcggatttttccaaatggtgatgaagaagaacccaatgaagtgggtttgaagttctatgatgatatgttcgatacttgccggcaatatggtatcgaaccagtgatcacgctggcccac…	MATTSGLRSDFLWGGAVAAHQLEGGWQAGGKGVSVADVMTAGANGVPREITDGVIAGKNYPNHEGIDFYGHYKEDIKLFAEMGFKCFRTSIAWTRIFPNGDEEEPNEVGLKFYDDMFDTCRQYGIEPVITLAHFEMPYHLVKEYGGWRSRKVIDFFVHYAETVFKRYKNKVKYWMTFNEINNQTTYTNQFLMATDSGLVLKPDDPDAEALMYQAAHYEVVASALAVKIGHAINPDFQIGNMINMTPIYPATAKPQDIMQAEKAMQRRYWFADVQSWGYYPNNMEAYFKQTGFRPDITAEDRQVLKEGTVDYIGFSYYNSNTVAAQDDNPSYHFVGTEAVDNPYLKTSEWDWPIDPEGLRYSLNWLQDRYHKPMMIVENGLGARDKVEADGSIHDPYRID…
CP120642	fig|1590.3552.peg.366	CP120642_423834_423487	423834	423487	-	P4B09_02145	PTS system, cellobiose-specific IIA component (EC 2.7.1.69)	celC, chbA	cellobiose PTS system EIIA component [EC:2.7.1.196 2.7.1.205]	locus|P4B09_02145,protein_id|PRJNA946199:P4B09_02145	idu(1);Beta-Glucoside_Metabolism	atggcagaagaacaaacaaaagaagttgaagcaagtctcgaaaccattatgggtttgatcgttaatggtggtaatgcaaagagttccgctttcgaagcaattaaagctgctaaggaaggcgactttgaaaccgctgatgccaagttaaaggaagcagataactttctaaccgaagcacacaattcacaaacctcaatgttaacggcggaagcacaaggggaacatacccacgtgtcattgttattagtacattcacaagatcacatcatgaatgccatcaccttccgcgacttagctggtgaagttgtagacgtttatcggcgtttagctgccgatgaggcgaagtag	MAEEQTKEVEASLETIMGLIVNGGNAKSSAFEAIKAAKEGDFETADAKLKEADNFLTEAHNSQTSMLTAEAQGEHTHVSLLLVHSQDHIMNAITFRDLAGEVVDVYRRLAADEAK
CP120642	fig|1590.3552.peg.367	CP120642_424252_423935	424252	423935	-	P4B09_02150	PTS system, cellobiose-specific IIB component (EC 2.7.1.69)	celA, chbB	cellobiose PTS system EIIB component [EC:2.7.1.196 2.7.1.205]	locus|P4B09_02150,protein_id|PRJNA946199:P4B09_02150	icw(1);Beta-Glucoside_Metabolism	atggctgaaagaacaattatgttggtatgtgccgctgggatgtcaacgtcattattagtctcaaagatgcaaaaggctgcggaagcagaaggcattgatgcagatatttttgcaaccgctgccagtgacgctgatgcgaagttagctgaaaagaatcctgatattttaatgcttggaccacaagttcgttatatgttaagtgatttccaaaagcgcgttgatattccagttgaagttatcaacatgcaagactacggcatgatgaacggcgaaaaagttttaaaggaagccgaagcatcaattgcaaaagcaaactaa	MAERTIMLVCAAGMSTSLLVSKMQKAAEAEGIDADIFATAASDADAKLAEKNPDILMLGPQVRYMLSDFQKRVDIPVEVINMQDYGMMNGEKVLKEAEASIAKAN
CP120642	fig|1590.3552.peg.368	CP120642_424447_425154	424447	425154	+	P4B09_02155	Transcriptional regulator, GntR family			locus|P4B09_02155,protein_id|PRJNA946199:P4B09_02155		atgtatcgtgacattgcaaccaaactcgttgccgccattcaagacggcatttttaccgtcaaactccccacggaagcccaattaatggaacgttaccaagctagccgcaacaccattcgcaaagcgattgacttggtgtaccagcaggggctcctgcgtcgggttcaaggcagtggctattatattactaatattcagcttcaacataaaacggtagtgaatctgtcagcacgctcactcttcaatagtcatgtccacccacggactttaacttccaagattctgacttttgatacgatccacggcgatagtgccctgagccgcaaactcaacattcccgtcgacgaagaactgtatcgtatcattcgcctccgctattggcacgaccaactgtattgt…	MYRDIATKLVAAIQDGIFTVKLPTEAQLMERYQASRNTIRKAIDLVYQQGLLRRVQGSGYYITNIQLQHKTVVNLSARSLFNSHVHPRTLTSKILTFDTIHGDSALSRKLNIPVDEELYRIIRLRYWHDQLYCLEKAYYLRSVVPYLSTEAVNTSIWDFINEAYGIGIANSDDYLSLTNLNKEEAELMNLAQGATHLALDSCNYYKNNGLLDFSHTIFVYPDLALYFHTTNLANN
CP120642	fig|1590.3552.peg.369	CP120642_425247_425981	425247	425981	+	P4B09_02160	glycosyltransferase			locus|P4B09_02160,protein_id|PRJNA946199:P4B09_02160	ff	gtgtcagcaccccttttttcagtggttgtaccagcttacaaccagcacaaatttatagatagctgcttgactagtctacaacgccaaaccttgacagactttgaagtcttcgtggttgatgattgttcgactgatgacactggtgaacagattgccgcgttaatcaaaggcgacgaccggttccacgtgatcactcacgcccataaccggggcgtctccgcagctcgtaactccggtatggctgctgctaagggtaagtacctttgctttgtcgatggcgacgattgggtcgaaccagactttctggcaaccttcctagccgcctaccggtcagcacccgatacccagctcgttgtatgcggtcactacggttacttagccgttccgagtcctgccaaa…	MSAPLFSVVVPAYNQHKFIDSCLTSLQRQTLTDFEVFVVDDCSTDDTGEQIAALIKGDDRFHVITHAHNRGVSAARNSGMAAAKGKYLCFVDGDDWVEPDFLATFLAAYRSAPDTQLVVCGHYGYLAVPSPAKTYNQKDLIANINFGTVGGFSWNKAFIRSIITTHHLKFNEDIDFLEDQLFAFRYANYVQSSEYVPDRTYHYRWRFRSNLAHIGIPFFTARRKMMKILKQENKQVLNEDWNNQ
CP120642	fig|1590.3552.peg.370	CP120642_426302_426976	426302	426976	+	P4B09_02165	Phosphoglycerate mutase family			locus|P4B09_02165,protein_id|PRJNA946199:P4B09_02165	idu(4);Phosphoglycerate_mutase_protein_family	atggctacgattcacttatacttagtccgtcatggacaaaccaagctcaacgcggccggccgtttacaaggcatctatgattcggaactcacacataccggtgtgcgctccgctcaacggttagcccgcatgctagcagatgttcatttcgacgctgcttacgtcagtgacttgggccgagcacaacaaacgagtcgcattatcaccgcactccatcctgaaataaaaaagccgacgattgacgtcggcttacgcgaatttaacttcggtgggcttgaaggtaccagaaacatgtggatcgtcaagcaagtccaaaaacaattgggtattggaacgtttgttaagttgatgttgagtcgtgaacgcttcgccaccctactatgggtctttaactccctc…	MATIHLYLVRHGQTKLNAAGRLQGIYDSELTHTGVRSAQRLARMLADVHFDAAYVSDLGRAQQTSRIITALHPEIKKPTIDVGLREFNFGGLEGTRNMWIVKQVQKQLGIGTFVKLMLSRERFATLLWVFNSLDQTRGAETLVGVTDRISSALRRICLYESQDSQHDKNILIVSHGLVLSAFLYQISPRELPTRLLKNTSVSRVDYQNRQFKLIDINITPKKRA
CP120642	fig|1590.3552.peg.371	CP120642_427448_426960	427448	426960	-	P4B09_02170	FIG00742813: hypothetical protein			locus|P4B09_02170,protein_id|PRJNA946199:P4B09_02170	ff	ttgaaaattgaaattttaccgacgactaccacggaaattccattagcaattttgtcgatgagcaatcttgataaccgtgagttgaatccagcaattgaaaaacaattagctgcacaagggcttgccgttgctcagccgcagaatgctttggcagacttgcttcaagtgattcacgcgcgccatccagtgcagatcaatgcgtgggatatgaatacgcttggcactgagcaggttcagcttcatttaacggcacagggggccagtctttcagcggatgctaccaccccaatcaggcctaatttggatagtaaaagcagtcgcattttaattgtagttggcgatccagatgcaagtgaagcttcagtgcatgcaactggtcaagaattacaacgcaaaatc…	MKIEILPTTTTEIPLAILSMSNLDNRELNPAIEKQLAAQGLAVAQPQNALADLLQVIHARHPVQINAWDMNTLGTEQVQLHLTAQGASLSADATTPIRPNLDSKSSRILIVVGDPDASEASVHATGQELQRKIKAFFGIQARLQFPSCTTQPVSIETTRPAS
CP120642	fig|1590.3552.peg.372	CP120642_428469_427636	428469	427636	-	P4B09_02175	HMP-PP hydrolase (pyridoxal phosphatase) Cof, detected in genetic screen for thiamin metabolic genes (PMID:15292217)			locus|P4B09_02175,protein_id|PRJNA946199:P4B09_02175	ff	atgccaaaatatttagtctttatggacattgacggaacattattaacggatcaccaatatgtctcggagcgaactcgagcgacgattgaacggtttcagaagcaggacgtgttattttacatcgctacggggcgcatgtacgagctggcgaagatcgttcgagacaaagtaaacgctgacgttcgtttggtgacatctaatggggcggtgttcgatggtgcccagggccgtgagctaaccaaactcgggggtgctgcggttgagcttgcctatctgattgcgcgtcgtgataacttaccaatgatgttgttcacgccagacatggcctactatacggaacaaattccgcggttcgttgctcgtaatgcggccaactttgatgcggatgaagtctcgatt…	MPKYLVFMDIDGTLLTDHQYVSERTRATIERFQKQDVLFYIATGRMYELAKIVRDKVNADVRLVTSNGAVFDGAQGRELTKLGGAAVELAYLIARRDNLPMMLFTPDMAYYTEQIPRFVARNAANFDADEVSIGYEEVKSFTQLATIEDQITNGVILSREDMSRLDSAREKLTNSKLLRLSSSNPNNIEMIPLNTDKGTAVKQIQREQHVDAAHTFVFGDGLNDVGMMAEADLSVAMGNALPQVKKVANYVTDMNYNDGLALFLEKYFAAHPLSTTK
CP120642	fig|1590.3552.peg.373	CP120642_429239_430258	429239	430258	+	P4B09_02180	2-dehydropantoate 2-reductase (EC 1.1.1.169)	panE, apbA	2-dehydropantoate 2-reductase [EC:1.1.1.169]	locus|P4B09_02180,protein_id|PRJNA946199:P4B09_02180	idu(1);Coenzyme_A_Biosynthesis	atgcattttacagtactcggcgcaggcgccatgggattacgttacggtgtgttattacaagaagcaggcaatcaagttgattttgtggatacttggcaagcaaatgttgatcaaattcatcgtcaaggtggcgtctacgtgtcgcgcgatcaccagaatcgacacttagttcccgtcaaagtctcaactcccgaagattataacgacgatcccgacgtgtgggtcgtatttactaaacagatgcaacttgctgattttttgactcggacggcccacgcttttaatggtcgccagtacgtgctcacttgcatgaatgggatgggtcacgttgcaaaattattacactacttcaaacccgaaaaattattagctgggaccgcactagtcgctacggtctta…	MHFTVLGAGAMGLRYGVLLQEAGNQVDFVDTWQANVDQIHRQGGVYVSRDHQNRHLVPVKVSTPEDYNDDPDVWVVFTKQMQLADFLTRTAHAFNGRQYVLTCMNGMGHVAKLLHYFKPEKLLAGTALVATVLNGPGDVDFIGARGAGTMNLANYTEHPDEMTHRIVTELDKCQFHPNLTTNFRGTLLAKVVFNSVVNTLCTLFEITMGEFAAYPGADELSRQLIDEAYDVCERDGVTMLNTRAEELASVNYVSKVANPLHYPSMYQDMSHNRPTEVDYINGYLVKLGQKYHYQAKTHAFLTHLVHLAETTRQTSATTEHTTEQNAQNATEQASQQASA
CP120642	fig|1590.3552.peg.374	CP120642_430331_430882	430331	430882	+	P4B09_02185	Permease of the drug/metabolite transporter (DMT) superfamily			locus|P4B09_02185,protein_id|PRJNA946199:P4B09_02185	ff	gtgcaagtcagtcgggaattcaaaggtatctttcttgctagtatcagtgcgaccttctgggggatttccggagccgtcgcacaaacactttttgatacgaccgatattaattctatttggttaacgggaattcgcatgctgggtgccggaatcgcactattactggtcagtttgcttacccatgttgatttgtggtcgatttggcgtcaaccccgcgatctcctacagatcgtggcctacacactattgggtctaatgccggttcagttcacctactttttagcagttgaagctagtaacgcggcgaccggaacaattctacaattcatgggacccgtgttcattgctctgtggatgctagtcgctcatcggcaattgccgacccgtgcagaaggcctt…	MQVSREFKGIFLASISATFWGISGAVAQTLFDTTDINSIWLTGIRMLGAGIALLLVSLLTHVDLWSIWRQPRDLLQIVAYTLLGLMPVQFTYFLAVEASNAATGTILQFMGPVFIALWMLVAHRQLPTRAEGLAIICALLGSFLLVTHGNPQTLVISVWALIWGLLSGGLVRYEYLATNQTTY
CP120642	fig|1590.3552.peg.375	CP120642_430893_431258	430893	431258	+	P4B09_02190	Permease of the drug/metabolite transporter (DMT) superfamily			locus|P4B09_02190,protein_id|PRJNA946199:P4B09_02190	ff	atgaccgtcaacacctggtcaatgttgttagggggtatcttgtttaacatcgttcagccagtctggtcaatccatattccactgactatgcttaatatcagcaagttgacctttgttgtgctgtttggaacattgttagctttcctattcttcttgcaaagtttgcaatatatccggccaaccgttgtcagtctactagacgcttttgaacctttatccgcaaccatcattgcggtggttctactcggtgtcagcttcggttggctcgacattctgggcagtgtcctgattattagtaccgtctttattttggctattgggcagggtcccaatgatcgcacggcagagaatttcaagcaaccataa	MTVNTWSMLLGGILFNIVQPVWSIHIPLTMLNISKLTFVVLFGTLLAFLFFLQSLQYIRPTVVSLLDAFEPLSATIIAVVLLGVSFGWLDILGSVLIISTVFILAIGQGPNDRTAENFKQP
CP120642	fig|1590.3552.peg.376	CP120642_432309_431356	432309	431356	-	P4B09_02195	D-3-phosphoglycerate dehydrogenase (EC 1.1.1.95)			locus|P4B09_02195,protein_id|PRJNA946199:P4B09_02195	idu(2);Glycine_and_Serine_Utilization idu(2);Serine_Biosynthesis idu(2);Pyridoxin_(Vitamin_B6)_Biosynthesis	atgccaatggtattgatggctcaagcaacccaacctgaacagctgcaacagttacaaaccacttatccggactggacgttcaaggatgcggcggcggtcacggcggccgattacgaccaaattgaagtcatgtatggtaatcatccgttattaaagacgatcctagcgcggccaaccaatcagttaaagtttgtacaggtcatttcagctggcgtcgattatttgccattaaaggcattgcaagcggccggggtggtggttgcgaacacgagtggtattcacgccgatgcgattagtgaatcggtcttagccgcgatgttaagcgtagtccgggggtaccatgcggcctggctgaatcagcgcggggcacggcaatgggccttgccaatgacgacatct…	MPMVLMAQATQPEQLQQLQTTYPDWTFKDAAAVTAADYDQIEVMYGNHPLLKTILARPTNQLKFVQVISAGVDYLPLKALQAAGVVVANTSGIHADAISESVLAAMLSVVRGYHAAWLNQRGARQWALPMTTSTLTGQQLLIYGTGQIGQSLAAKASALGMHVIGVNTTGHPADHFHETVAFTATADALATANFIVNALPLTPTTHHLFSTELFQQTKQQPMLINIGRGHSAVDTTALMTALDHHQLSMAALDVTEPEPLPTDHPLWQRDDVLITPHISGQIAHFRATVFPIFAANFAQFVKDGTLVRNQVDLNRGY
CP120642	fig|1590.3552.peg.377	CP120642_433157_432585	433157	432585	-	P4B09_02200	oxidoreductase( EC:1.- )	fno	8-hydroxy-5-deazaflavin:NADPH oxidoreductase [EC:1.5.1.40]	locus|P4B09_02200,protein_id|PRJNA946199:P4B09_02200	ff	atggaaatcacaatttttggtaagggcaacatggggcaagcaattggtcataattttgaaatcgctgggcacgaggtcacttattatggttccaaggaccaagccacaacgctcggtgaaatcgtgatcatggcggtaccttatcccgctttagctgcgctggctaaacagtacgcgactcagttgaagggcaaaatcgtcgttgatatcacgaaccccttgaattttgacacgtgggatgacttggttgttccagctgatagttcggctgcccaagaattacagcagcaactaccagatagtcaggtgctcaaggctttcaatacgacttttgcggcgacgcttcagagtgggcaggtcaatggtaaggaaccaacaaccgtgttagttgctggtaat…	MEITIFGKGNMGQAIGHNFEIAGHEVTYYGSKDQATTLGEIVIMAVPYPALAALAKQYATQLKGKIVVDITNPLNFDTWDDLVVPADSSAAQELQQQLPDSQVLKAFNTTFAATLQSGQVNGKEPTTVLVAGNDDSAKQRFTRALADSPLEVKDAGKLKRARELEAMGFMQMTLAASEQIGWIGGFAVVK
CP120642	fig|1590.3552.peg.378	CP120642_435636_433489	435636	433489	-	P4B09_02205	FIG00748466: hypothetical protein			locus|P4B09_02205,protein_id|PRJNA946199:P4B09_02205	ff	ttgtctagaaaaaataaaaaagaaggattgggtagacggctctggaattcgattactgagccaattcccgacgatgatagtactgaacaagataatgaacaaatccccttggcctatgatctgaaagactcggccgcatcaaaggcggacgaagccgaagcaaaatcaacggtcaatattccccgctcgacggcgaataacagtgccgaaaagcaacctgttgacgcagtaattgaaccagaaaaggtggctaaaaaagcgcgccattccggagacgatcgccaggctgcaaaacaatcgacggcacccgtcaagcatggggcgactagtgcggttaagcaaaaaggctcggctggttctcagtcgtcggcaaaggcggaatccgcgcaaataactaaa…	MSRKNKKEGLGRRLWNSITEPIPDDDSTEQDNEQIPLAYDLKDSAASKADEAEAKSTVNIPRSTANNSAEKQPVDAVIEPEKVAKKARHSGDDRQAAKQSTAPVKHGATSAVKQKGSAGSQSSAKAESAQITKKSAATKPASTASQAAPKTASAVSSQAVSDQRFKHAASTTASAAQSAPARAAKEASQATSTAVSDQKRVAKTTASTKVHQSAATSEVPMTRMARRASQEAASQAKTHSQQSSASTSSAAAAASAVAQSTAPKSTVPKSATSKAAVSQATATTAKDPQATAAKQPKVERRIPADHIPPVARKQQPRIAVKGTEQADDDTQPELPLSREELYGDQQPNGGKQPNKPTMSRVARHEEQRVPHDDQPDDDRDFSELETDEKNPHLKKPARR…
CP120642	fig|1590.3552.peg.379	CP120642_435869_436315	435869	436315	+	P4B09_02210	Flavodoxin			locus|P4B09_02210,protein_id|PRJNA946199:P4B09_02210	idu(1);Flavodoxin	atggctactgcgaaagttatttttgctaccattaccggtaacaacgaagacgttgccgatattattactgaaaaattcgaaaaacttggggtcgatgttgccaaagaagaaatctcgcaagccgacgcaactgaattcaacgatgttgatatttgtgttgtcgtcccttacacctacgatgagggcgccctccctgaagagggactcgacttctacgaggacttacaggatttggatttaaccggtaagatttacggctgtgccggctctggcgatactttctatgatgatgattattgccgtgccgtcaccgatttcagtaacgcgttaaagaaggctggagctactcagggtgccaaggacgtgttcgttaaccttgcaccagaagctgatgatgta…	MATAKVIFATITGNNEDVADIITEKFEKLGVDVAKEEISQADATEFNDVDICVVVPYTYDEGALPEEGLDFYEDLQDLDLTGKIYGCAGSGDTFYDDDYCRAVTDFSNALKKAGATQGAKDVFVNLAPEADDVKALDAFTEQLVAKVQ
CP120642	fig|1590.3552.peg.380	CP120642_439606_436487	439606	436487	-	P4B09_02215	FIG00752356: hypothetical protein			locus|P4B09_02215,protein_id|PRJNA946199:P4B09_02215	ff	atggaacaagtgaagaaacggtacaagatgtacaagagtggtaaggtgtggttgttcgctggaatcacgctcgttacgttgaacatgaatgtggtgacgggacgagcagatgaatcaacacacgtagaagcattgactgaaccggcagtggcaactttgtctgaaggtaacgctgagcagcaatccccagtaacggacgccatggatgaatccgcaatgagtgaactggtaactgaagctcaaccaattaaagtgcaggccgctgaagaacagtatactgatgagattgtcaatcaatctgatgatgagcatgcgaattctgatcaggtcagtgtaccggtcacggatcaagttgacagtgagacccccgttccgtcagacgaacatactgcaacactt…	MEQVKKRYKMYKSGKVWLFAGITLVTLNMNVVTGRADESTHVEALTEPAVATLSEGNAEQQSPVTDAMDESAMSELVTEAQPIKVQAAEEQYTDEIVNQSDDEHANSDQVSVPVTDQVDSETPVPSDEHTATLDTHPNQSTTDDSEQPVSADEQSQDIDTDSTAKVLSSQHKTETINERGSGDLAGVIRNPERPHLTDGYRNDDMEDDDSMAGIWGAGYNADGIKCHFDADSGVLVLDGGDIYDCYGDSPWQSKSWVLQIVKVVISKPIRIIGDSGGFFENLTNVEHYEGLEKIDVSSATDLRYFFSENTHVKELDLSSWQVGNVTDMSYLFFNSPGTSQLTTINISGWDTRRVSEADYMFDPNEKLTRIIGIENLNFESLKEAGGLFIKTGLSELDLS…
CP120642	fig|1590.3552.peg.381	CP120642_442646_439629	442646	439629	-	P4B09_02220	FIG00753770: hypothetical protein			locus|P4B09_02220,protein_id|PRJNA946199:P4B09_02220	ff	atgagattaatcgttaggtcagttaggttgtttttgaagaaatggggaattactatcaattaccgtgaatcagaagtgaaatgttataaaatgtataaaagtggcaagatgtggttgtttgcgagcgcttcactattattgttgaatactcaactgttaaccgcacatgcggatgaaccaacatctgcatcgactagcgaaacgagtgtcgtagcgactaacggtgtgtcaattcaaaatcaaggtagcagcaatcaaacactggcaagttcggtttctaaaacggataacgttgtcgtggctaatgatgagaacgcttcgattactaatcagacggtaatcgatgcacagccagctactaatgacgagccgcaatccgctgcatcaacggctgcgttg…	MRLIVRSVRLFLKKWGITINYRESEVKCYKMYKSGKMWLFASASLLLLNTQLLTAHADEPTSASTSETSVVATNGVSIQNQGSSNQTLASSVSKTDNVVVANDENASITNQTVIDAQPATNDEPQSAASTAALNGTSGAPNSEVAADSMAAVNGLNTVAPATNSYEASRTDDLFSNAAESTVSEQQPEASEQLLLDTADASERKPAADLQHVEQHQLVDDLKVESQHVDTRAVTRADEDEMSGNFGVDWHFDASTGTLTLNGGTLNNSYGDNPWRRKSWAPMIKCIVIADKIVAGTNMNSLFANLDSVTRYEGLEKIDTSAVTNMQSLFKENTSLERLDLSAWQVGNVTTMVNMFMGNFMGTELKYLNLSGWDTHNVANMQNMFQFNGQLRTIDGLTDW…
CP120642	fig|1590.3552.peg.382	CP120642_443335_443114	443335	443114	-	P4B09_02225	FIG00752707: hypothetical protein			locus|P4B09_02225,protein_id|PRJNA946199:P4B09_02225	ff	atgcaatggcgatcgttttggcggcatacccggacgatttttgaaacgttagtcatctatttcttactgattcaagggccgtatgatttgtggatcggcaaggtgggctatcgacttagttcgtatttaattgatattgtgggtatcacggtgttgtttgtcatcgttgagctagtttataatgcgattcgacaaatcgttgtgaaacgacgatccaaatga	MQWRSFWRHTRTIFETLVIYFLLIQGPYDLWIGKVGYRLSSYLIDIVGITVLFVIVELVYNAIRQIVVKRRSK
CP120642	fig|1590.3552.peg.383	CP120642_444096_443341	444096	443341	-	P4B09_02230	3-dehydroquinate dehydratase I (EC 4.2.1.10)	aroD	3-dehydroquinate dehydratase I [EC:4.2.1.10]	locus|P4B09_02230,protein_id|PRJNA946199:P4B09_02230	idu(1);Common_Pathway_For_Synthesis_of_Aromatic_Compounds_(DAHP_synthase_to_chorismate) idu(1);Quinate_degradation	atggtcttgaaagaagttacagttggggagttaacgttagcgacagggatgcctaagattggtgttgttttagcgggggccacacgggaggacctcttgcgtaaagcggggcagattttaacttcggtggcacaaattgttgtttggcggttagatccttatcaggaattggataaccgtgcggagttagtcaatacagcggcccaattgcaacaagttttggggacgattccattaattgccatgtttgggctggcaaacgatccagctgaagtgaccgaatattatcaaacttatcaaacattagtgaataatcgaagcgtggctggcgtggatattgacttagccatggtcaatcagccagattttatgacgttgaccaaacagatgcgtgacaac…	MVLKEVTVGELTLATGMPKIGVVLAGATREDLLRKAGQILTSVAQIVVWRLDPYQELDNRAELVNTAAQLQQVLGTIPLIAMFGLANDPAEVTEYYQTYQTLVNNRSVAGVDIDLAMVNQPDFMTLTKQMRDNEIRLIASQTVTTATTDDLLATYHELAATGADVVRVTVAGHDAQTVLALMAATEQARQQLVVPIVATATGKFGRYNSVCSQLTGSAVAFGHVGRVGDQSQLAVSQVKQALQMLAPLEGA
CP120642	fig|1590.3552.peg.384	CP120642_444340_445743	444340	445743	+	P4B09_02235	Probable transport protein			locus|P4B09_02235,protein_id|PRJNA946199:P4B09_02235	ff	attgctttaattgcattcgtggcggtctggggcctaggtaacgttgtcaataattttgcgttacaagggctttcagtcgtcacttcttggattttgatcatgattatttattttattccctacaccttgattgtgggtcaactgggttcgacctttaaggatgctgaggggggcgtctcatcttggattcgagcaacgagtaccaagcgcctagcttactatgctgcctggacttattggatcgtgcacattccgtacttagcacaaaaaccccaagggattctaattgcattcagctggctgttccgcggtaatgggaacttcgtcaacacgacacctgcgttagtcgttcaagccatttgtttagtgctattcttattcttcctctggattgcttca…	MALIAFVAVWGLGNVVNNFALQGLSVVTSWILIMIIYFIPYTLIVGQLGSTFKDAEGGVSSWIRATSTKRLAYYAAWTYWIVHIPYLAQKPQGILIAFSWLFRGNGNFVNTTPALVVQAICLVLFLFFLWIASLGLTTLKRIGSVAGTGMFIMSILFIILAVSAPFMTKATVQTPNMFSLKSYLPKFDFTYFTTVSMLVFAVGGSEKISPYVNKTKNPGREFPLGMLVLAGMVAICALLGSFAMGILFNSKHIPADLMANGAYYAFQRLGAFYHVGNLFLILYAIANVLAQISALAFSIDAPLKILLGDADPEFIPKKLSKMNKKDVPVNGYILTGVLVSILIIIPALGIGNMNELFNWLLNLNSVVMPMRYLWVFLAYMLLNKHLKEFKSDYKFLKNP…
CP120642	fig|1590.3552.peg.385	CP120642_446033_446488	446033	446488	+	P4B09_02240	Transcriptional regulator, MarR family			locus|P4B09_02240,protein_id|PRJNA946199:P4B09_02240		atggctaccgtcgacgctctcgacatgtttttgaccgattatgccaatatctctcgttacctgaatactcgcttaaattcactactggccacgcaacatcttacctttgacgcttttttaatcatgcatgaaataggtcaaagcccccagccactattattaatggagatcgcacatcagcaccatgtctcacgcagcgcaatctcacgccaaatcggagtcctcctcaaacatcgatacattgagcaacaggctaatgccactgatcgccgccaaaaaggactttccttaacggctaccggccgtcacctagatcagcaactaatggccaccatgcacaaaacggttcaccagtggacgactcaattgggcccgcaacgggtgaagaccctgctaggc…	MATVDALDMFLTDYANISRYLNTRLNSLLATQHLTFDAFLIMHEIGQSPQPLLLMEIAHQHHVSRSAISRQIGVLLKHRYIEQQANATDRRQKGLSLTATGRHLDQQLMATMHKTVHQWTTQLGPQRVKTLLGIFTDFNEQIINNEVPASD
CP120642	fig|1590.3552.peg.386	CP120642_447584_446718	447584	446718	-	P4B09_02245	oxidoreductase, aldo/keto reductase family	dkgA	2,5-diketo-D-gluconate reductase A [EC:1.1.1.346]	locus|P4B09_02245,protein_id|PRJNA946199:P4B09_02245	ff	atgacaaaaacaccaactattacgctaaatgatggccgcgcgattccagcaattgggtttggcactttccagattccagacgacggttccacttatcaagcagtcaaagaagcattggcgattggttatcgacacattgacacagccgtggcctattttaacgaagacgaagttggtcaagctattaaggatagtgggattccacgggaccaaatctgggtgacgagtaaactttggctccaagactacggctttgatgcagccagttgcgccatcgatcgttcgttaactaagttgcgactagactatattgacttgtacttaattcatcaaccttatggcgatgttccgggtgcatggcaagcaatggaagcagcccaaaaggccgggaaattaaag…	MTKTPTITLNDGRAIPAIGFGTFQIPDDGSTYQAVKEALAIGYRHIDTAVAYFNEDEVGQAIKDSGIPRDQIWVTSKLWLQDYGFDAASCAIDRSLTKLRLDYIDLYLIHQPYGDVPGAWQAMEAAQKAGKLKSIGVSNMTPTLWQKFVPQFETIPAVNQVEFNPYFQQQPLRQLLAAQDVKLEAWAPLGQGNQALFKEPIIQQLAIKYHKDAGQIILRFEHQEGVIVFPKSVHSARIKSNRDIFDFELTSTEMAQLRALDTGKGHHDPDAPGVSEQLLHAFDVHADD
CP120642	fig|1590.3552.peg.387	CP120642_448466_447603	448466	447603	-	P4B09_02250	oxidoreductase, aldo/keto reductase family	dkgA	2,5-diketo-D-gluconate reductase A [EC:1.1.1.346]	locus|P4B09_02250,protein_id|PRJNA946199:P4B09_02250	ff	atggttccaacaacgaaattaaacaatggtgtggttatgccccaattgggattcggcgtgttccaagtccctgacctgaatgaatgtgaagcagcggtgaccgcggccttaaaggctggttaccgtttaattgatacggcaacggcataccaaaatgaaaccgcagtggggcgggcaattcaaaagagtggtcttagacgtgatgaactctttgtcacttccaagctgtgggtctcagaattcacctatgaacgtgcaaagcaaggtattgatgcgtcattacaacgtttaggcgtagactacttggacttgtatcttttgcaccaaccttatggcgatgtgatgggtgcttggcgtgctttagaagaggcttaccatgctggtaagattcgcgcaatt…	MVPTTKLNNGVVMPQLGFGVFQVPDLNECEAAVTAALKAGYRLIDTATAYQNETAVGRAIQKSGLRRDELFVTSKLWVSEFTYERAKQGIDASLQRLGVDYLDLYLLHQPYGDVMGAWRALEEAYHAGKIRAIGVSNFYADQLKNLELTMSVQPAVNQIEVNPWYQQADEVRFNQGEHVRVEAWAPFAEGKHAIFSNPSIQTIAQAHGKTTGQVILRWLLQRGITVIPKSVHPERMAENIAVFDFELTAAEMSAMAELDQGVSQFFDHRDPVTIEQIFGASLRQLHE
CP120642	fig|1590.3552.rna.7	CP120642_449839_449767	449839	449767	-	rna	tRNA-Thr				idu(3);tRNAs	gccgttttagctcagcaggtagagcacttccatggtaaggaagaggtcggcagttcaaatctgctaaacggct
CP120642	fig|1590.3552.rna.8	CP120642_450060_449944	450060	449944	-	rna	5S ribosomal RNA					tgtggtgacgatggcgagaaggatacacctgttcccatgtcgaacacagaagttaagcttcttagcgccgagagtagttgggggatcgctccctgcgagggtaggacgttgccatgc
CP120642	fig|1590.3552.rna.9	CP120642_453052_450132	453052	450132	-	rna	23S ribosomal RNA					ggttaagttaacaagggcgcatggtgaatgccttggcactaggagccgatgaaggacgggactaacaccgatatgcttcggggagctgtacgtaagctatgatccggagatttccgaatggggcaacccagcagttttaatcaactgttaccactagatgaattcatagtctagttggaggtaaacgctgtgaactgaaacatctcattagcagcaggaatataaagaaatttcgattccctaagtagcggcgagcgaacggggaacagcccaaaccaaagtgcttgcactttggggttgtaggactgaacatttgagttaccaaagaacttgatagtcgaaggatttgggaaaatccgccatagatggtgatagcccagtagattaaatcaaattctc…
CP120642	fig|1590.3552.rna.10	CP120642_454824_453258	454824	453258	-	rna	16S ribosomal RNA					taatttgagagtttgatcctggctcaggacgaacgctggcggcgtgcctaatacatgcaagtcgaacgaactctggtattgattggtgcttgcatcatgatttacatttgagtgagtggcgaactggtgagtaacacgtgggaaacctgcccagaagcgggggataacacctggaaacagatgctaataccgcataacaacttggaccgcatggtccgagcttgaaagatggcttcggctatcacttttggatggtcccgcggcgtattagctagatggtggggtaacggctcaccatggcaatgatacgtagccgacctgagagggtaatcggccacattgggactgagacacggcccaaactcctacgggaggcagcagtagggaatcttccacaat…
CP120642	fig|1590.3552.peg.388	CP120642_455930_455415	455930	455415	-	P4B09_02280	Substrate-specific component PdxU2 of predicted pyridoxin-related ECF transporter			locus|P4B09_02280,protein_id|PRJNA946199:P4B09_02280	isu;ECF_class_transporters	atgaaagttttggtgggggttaaatttaatacacggacgattgcaatcctggggatgttgatcgcacttaatgttgttatttctatctttttccatatcccaatcccgatgacacacggttatattaacttatgtgatgcgggaatctttattgcagcactgatttttggctggcgtggtggggtcattgttggcggtgctagcggactattactagatttattgctagggtatccacagtatatgtttttctcactactcgttcatggtttagagggcggaatagcaggatatcttggtgctagcaaatcacatggtcgacagattgcagcgataattactgcggtagtggtgatggtggtcggatactttttgtcagattcgctgttgtatacgatg…	MKVLVGVKFNTRTIAILGMLIALNVVISIFFHIPIPMTHGYINLCDAGIFIAALIFGWRGGVIVGGASGLLLDLLLGYPQYMFFSLLVHGLEGGIAGYLGASKSHGRQIAAIITAVVVMVVGYFLSDSLLYTMGTGLVGVPTNLVQAVVGGILAFPIVAGIRPIVKRHLNF
CP120642	fig|1590.3552.peg.389	CP120642_457321_456065	457321	456065	-	P4B09_02285	Tyrosyl-tRNA synthetase (EC 6.1.1.1)	YARS, tyrS	tyrosyl-tRNA synthetase [EC:6.1.1.1]	gene_name|tyrS,locus|P4B09_02285,protein_id|PRJNA946199:P4B09_02285	isu;tRNA_aminoacylation,_Tyr	atgaacattatcgatgatttaaaatggcgtggtgccattaaccaacaaacggatgaggccgggttaaaggaacttaccgaaaaccaatcagtctcactatactgtgggattgatccaaccggggatagtatgcatattgggcatttgattcctttcatgattctcaaacgattccaattggctggtcatcatccctacgttgtagttggtggtgggacgggtgctatcggtgatccatctggtaagaactcagaacgtaagttacagaccatggatcaagtgaagcataatcaggatggcttaagtgctcagatgtacaagttgtttggtcatgacgaaaacttttcgattgtgaataactacgattggttatcaaaaatttcattactagatttctta…	MNIIDDLKWRGAINQQTDEAGLKELTENQSVSLYCGIDPTGDSMHIGHLIPFMILKRFQLAGHHPYVVVGGGTGAIGDPSGKNSERKLQTMDQVKHNQDGLSAQMYKLFGHDENFSIVNNYDWLSKISLLDFLRDYGKLFSVNTMLNKEVVASRLEVGISYTEFTYQILQSVDFLHLYRAEHVQLQIGGADQWGNITAGTDLIHRLEGNDAKAYGLTIPLLLKADGTKFGKTAGGAVWLNPERTSPYEFYQFWINQDDRDVVKYLKYFTFLSHEEIDRLAETVKTAPEKREAQRRLAEEVTEFVHGKQAVVEAENITKALFTGDVQSLTADEIEQGFKGVPSADVSAEKQNIVLWLVDATKFEPSRRQAREDIKNGAIRINGEKVTDVDAEIDPSAAFN…
CP120642	fig|1590.3552.peg.390	CP120642_458198_457746	458198	457746	-	P4B09_02290	FIG00751540: hypothetical protein			locus|P4B09_02290,protein_id|PRJNA946199:P4B09_02290	ff	gtgaagtacgccaaagctgggactagttcgacgactgcgacgtatcaacagacgaactacaatacgaaaagtgatgccagcagccaagtcgattacttagcgaatacgcagggtcagcgtacgacacttaattcaggtacagcggcaacggttcaagggacgatgggcaaagtgtatgttcattggaacacgggtagttggtcagtgacaacgattgccaatacacaggacgttgctggtaatccaaccaagtttgctaatcaggtcaataatcagattcaaaagcaagatttgacgagtaaaaatgtcacgagtggtgccgttaccgtgtacgataccccacaaaacggacaggcaaactcagttcaatggcaaaatggcaaacaggttgctaaggtt…	MKYAKAGTSSTTATYQQTNYNTKSDASSQVDYLANTQGQRTTLNSGTAATVQGTMGKVYVHWNTGSWSVTTIANTQDVAGNPTKFANQVNNQIQKQDLTSKNVTSGAVTVYDTPQNGQANSVQWQNGKQVAKVQGQQANTVIKIAADAKN
CP120642	fig|1590.3552.peg.391	CP120642_458410_458195	458410	458195	-	P4B09_02295	FIG00751540: hypothetical protein			locus|P4B09_02295,protein_id|PRJNA946199:P4B09_02295	ff	atgaactttaagcgcaaaattcaattaggaatcgccactgcaactgggatgttggtggtcggaattgttgccgtaccttcagtaacgaatgtattacacgcggcttcagacagtgttagtttggttagtcagacggcagcgcctacgaccgtcaaggcaaccaatcaaacagtcaaggccatcagtgcaagtggaccaagggaaactaccgggtga	MNFKRKIQLGIATATGMLVVGIVAVPSVTNVLHAASDSVSLVSQTAAPTTVKATNQTVKAISASGPRETTG
CP120642	fig|1590.3552.peg.392	CP120642_459811_458510	459811	458510	-	P4B09_02300	lysin			locus|P4B09_02300,protein_id|PRJNA946199:P4B09_02300	ff	atgatggggattaaaaggctcagttggttagttggaacggcggtggtcgccacacttggcatgcaaattacggttcaagcacagggacacgcggtggtcgatatttccgagtggcaaggacagctcagcccaagtcaggtgcaggcgatgaagtcgcaagtgctatttgtgatcaatcgtcgtcagtatggtttaaattatgttgaccgggacgcagcgaataatacggcattatatgttcgttatgggattccatttggtgagtatgatttttcgcaatttacggatgccgctagcgcgcgccgtgaagcccaagcgttttatgcgcgctccaataaagctgcgcgtttttatgctttggattttgaagttaatacggtacgttcaggatcaactaat…	MMGIKRLSWLVGTAVVATLGMQITVQAQGHAVVDISEWQGQLSPSQVQAMKSQVLFVINRRQYGLNYVDRDAANNTALYVRYGIPFGEYDFSQFTDAASARREAQAFYARSNKAARFYALDFEVNTVRSGSTNAAVAAWYREMRALTNKKLIFYSYASFALTYANQARQRFDAQWIGALTPNPPIISAALWQYTNRYHLAGLAAPVDNSWVITSVHPVSWWLGTTRGAPGVAIKAQPRLKVVHDRHLTMPAHNQQHGRVGQAVVAIKRPAVQPAVKTRPVQQKVVSNKSRSQTVARVKRRSLQTISVNSHHGKITQHRAIRRRATQPKVIKLKATRRTGTQFKLNTSKATKLRRPGKSIRTKPVTRSKGRTRQRLTRRQPSLRQRVTKNRQSRRRALRV…
CP120642	fig|1590.3552.peg.393	CP120642_461049_460279	461049	460279	-	P4B09_02305	FIG00742529: hypothetical protein			locus|P4B09_02305,protein_id|PRJNA946199:P4B09_02305	ff	atgccaagacatttacggaaacggcgccgatcctggacgctgatcataattgccatggtgcttttgggggtcattggatttacaagcacacaagtttctgactggattgatgcatcgtttacaactaaacaaacggatgcagctaagtctagttcccaaacgaagcccaagtcggtcaatcaggtcaagttggacgtcccgctagtgaatcaaatgacaacaccacgtttatacaatggttgtgaagtcacatcgttgacgatgttgatgaattatgcgcatatcaatgtcactaaaaatgaattagcggcaaagattacgagtgtgccactcacttatagtgacggcgaacacggaaatccagagtatgggtttgttggggatattactggtaacgat…	MPRHLRKRRRSWTLIIIAMVLLGVIGFTSTQVSDWIDASFTTKQTDAAKSSSQTKPKSVNQVKLDVPLVNQMTTPRLYNGCEVTSLTMLMNYAHINVTKNELAAKITSVPLTYSDGEHGNPEYGFVGDITGNDPGLGAYHKPIYKLAKTETSQVKDLTGANFDTVIEQLEQGRPVWTITTASFAPVSTMQTWQTPQGSVKVTYDMHSVVIVGFNRTKKLIYINNPYGEKQQAVSWKNFEAAYNQMGKQAIVLTLPH
CP120642	fig|1590.3552.peg.394	CP120642_461634_462137	461634	462137	+	P4B09_02310	FIG00743012: hypothetical protein			locus|P4B09_02310,protein_id|PRJNA946199:P4B09_02310	ff	atggctaattctgaagaccaaatggataaacacttacaatccgcaatattcggggcccccgtactacatccggatgaacaacaccgtaaccttggcacgtttcacgaacgaatcgatgtgggcattactttcacccaagcactcatgcgtgactactcaaccgaactaaaaagtgaaatggcggcccatcctgattaccagctactcctacatggcttgctagatgaagacatcctgaatcgctacgttaaactagccaaccagcagcacatcaggtttgcgattcgaaatgacctcatgtaccagcacacacctacgagcctcgccatcgccctagtcgccaactgtgccatcacgccaccgacaatcgatatcgatgaacgttttcccgttccgcca…	MANSEDQMDKHLQSAIFGAPVLHPDEQHRNLGTFHERIDVGITFTQALMRDYSTELKSEMAAHPDYQLLLHGLLDEDILNRYVKLANQQHIRFAIRNDLMYQHTPTSLAIALVANCAITPPTIDIDERFPVPPLNTTTDWSHDVLIDHIHRHLERNRQLFSIKHHLI
CP120642	fig|1590.3552.peg.395	CP120642_462444_462617	462444	462617	+	P4B09_02315	unknown			locus|P4B09_02315,protein_id|PRJNA946199:P4B09_02315		atggctgatgaacgaccaccgaacttagcacaatctatcgttggctattttgatactggaacttcaaacaaagtgttaggtgcattagcactttgtcgagagattacatcttactacaccaattcaggattagtgagctatctcaatatcactttcagtctgacagttgattaa	MADERPPNLAQSIVGYFDTGTSNKVLGALALCREITSYYTNSGLVSYLNITFSLTVD
CP120642	fig|1590.3552.peg.396	CP120642_463772_463095	463772	463095	-	P4B09_02320	putative transport protein	K07150	uncharacterized protein	locus|P4B09_02320,protein_id|PRJNA946199:P4B09_02320	ff	atgattggagcgatttttaatacgagcatgattttagctggttgcttggtcggcagtatctttaaaaaaggaatcaagccagcttaccatgcgatattattacaagcgttagggctagcggcttgtgtcatcggcattaatgcggtcgtgcaacggatgccgcagagtaagtacccggtgctttttattgtgagcttggcgattggtggattaattggtcaagctttggatattcaagggcattttgaccgctgggtgggccgtttggcgggtggcaacttagcggaaggcctagcgactgcggtgttactgtactgtattggatcgttatcgattttggggccgattgaggcagccttaaagcatgattacacctttttgtttacgaatggcatgtta…	MIGAIFNTSMILAGCLVGSIFKKGIKPAYHAILLQALGLAACVIGINAVVQRMPQSKYPVLFIVSLAIGGLIGQALDIQGHFDRWVGRLAGGNLAEGLATAVLLYCIGSLSILGPIEAALKHDYTFLFTNGMLDGITSIVLASTFGFGIAIAAGVLFCWQGSLYVLALILKGALSAALLNEITIVGGILILASGLGMLKIKQFSTLNLLPALLVPPIVISVMQLF
CP120642	fig|1590.3552.peg.397	CP120642_464683_463868	464683	463868	-	P4B09_02325	transcription regulator of multidrug-efflux transporter			locus|P4B09_02325,protein_id|PRJNA946199:P4B09_02325	ff	atgacaactgatttttcgattgggcaactcgcacagttatttgatatcccagtggcgactttacgctattatgacgagattgggttattgacgccggcacgagtcaatccgcatagtcactaccgatattatgggacgcctcagttcgaacggttgagtaccattaaatatttgcgagcactcggcttaccattggctacgattgccgatttttttgcggcccgtgaactgtccaagctgacgagtatgttaacgacccaacagcagcaggttgaggcgcaattgcaattattaacggcggtacaacaacggatcaatacacgcttggcccagattaaaacggcccaaagtgccaattttgatgtgactgaatgcgtgacgttacctgaaagagcgatg…	MTTDFSIGQLAQLFDIPVATLRYYDEIGLLTPARVNPHSHYRYYGTPQFERLSTIKYLRALGLPLATIADFFAARELSKLTSMLTTQQQQVEAQLQLLTAVQQRINTRLAQIKTAQSANFDVTECVTLPERAMVALRQPYRPQDDIELVIAKLRAQTGATNEIFLGKVALMLDQQAIQAGHFDRYAGICLLFEPGDTVPPHQEHLAAGSYAQRIFHGTHLDAPMQYRQLLADCRARGWHVAGTAIETALIDYGITDQVAQSVTQIQLPIKT
CP120642	fig|1590.3552.peg.398	CP120642_466177_464879	466177	464879	-	P4B09_02330	Proton/glutamate symport protein @ Sodium/glutamate symport protein	gltP, gltT	proton glutamate symport protein	locus|P4B09_02330,protein_id|PRJNA946199:P4B09_02330	ff	atgaagcggtatcgccagttccgattgagcttgggctggcagatcttaattgggctagtgcttggaattgtattaggggtcgtcttttatggcaataaaacggcgattactgcgatgcaaaacatcgggacgatgttcatcagtctgattcaaatgatcgttttaccaatcgtggtggcatgtctgattaccgggattgctaatatgggcgacctcaaaaagttaggtcggatcggtggtaaaaccattatctatttcgaaatcatgacgacgattgcgatcgccttagggttgttaatgggtaacatttttcaccctggtgactatatcgatattcatcaactacatgcgtcgaatattagtcagtatgtgcaaaccgctaagacggtctcacacaat…	MKRYRQFRLSLGWQILIGLVLGIVLGVVFYGNKTAITAMQNIGTMFISLIQMIVLPIVVACLITGIANMGDLKKLGRIGGKTIIYFEIMTTIAIALGLLMGNIFHPGDYIDIHQLHASNISQYVQTAKTVSHNGIWSTVMGIIPTNVFKSLSAGDMIPVIFFAVFFGLGTAAIGEQGKIILDFMNAVAEAMFKVTNWVMHTAPIGVCALIGVTVAEMGLKALAPLGYFIILAYITMAIFIVVVMGIVGKLFGLNIWHLLRVIRDEMVLGFSTASSEAALPRIIDKMGKYGVSEGIVSFVIPTGYTFNLDGSAIYQSLAALFLAQAYGIHLSLSQQITLLIVLMITSKGIAGVPGASFVVLLATISTIGVPVQGLAFIAGIDRLVDMGRTVVNVVGNSLA…
CP120642	fig|1590.3552.peg.399	CP120642_467237_468304	467237	468304	+	P4B09_02340	ABC transporter, permease protein (putative)	ABC.CD.P	putative ABC transport system permease protein	locus|P4B09_02340,protein_id|PRJNA946199:P4B09_02340	ff	atgtatttaggcttaaaagaaatggcccacgaaaaactcagatatgggctacttagcggggttttgctactaattgccctcgtcgtctttatgctagcgggccttgctaacgggttatccaatggtaatcgtcaggctgttgaccagtggcatgctcaaacagtttatttgaacgaagatgcgaatcagacactgtcagcatcccaattaaaactagcagaccaagatcgaatcaaaggtcaggacgtcgcacccttagctagtctgtccggtactttacgaactgccagtaatggtcaaaagactaacgctagcgcttttgggactactcgcgatagttttctgatgccaaaagtcatctcaggacaccgaatcaacggcaagaatcaattattgatt…	MYLGLKEMAHEKLRYGLLSGVLLLIALVVFMLAGLANGLSNGNRQAVDQWHAQTVYLNEDANQTLSASQLKLADQDRIKGQDVAPLASLSGTLRTASNGQKTNASAFGTTRDSFLMPKVISGHRINGKNQLLISAGLKDKGYRIGQKVRIGTTDQKVTIVGTFKASTYSIAPTVYTDVATLNRLKGNPITSGDQQPVNAFVTKKSHFKTQHHGNMQRLSIVTFIEKLPGYSAEQLTLNTMIYFLFAIALAVIGIFMFVLTLQKQALFGVLKVQGIGTKHILAALLTQSVVMAIIGIGIGLLITLGLAQIMPAGLPFAIDWPQFGIYSVALLLAAVVGALLSWRTVAKIDPVVAIG
CP120642	fig|1590.3552.peg.400	CP120642_468319_468999	468319	468999	+	P4B09_02345	ABC transporter ATP-binding protein	ABC.CD.A	putative ABC transport system ATP-binding protein	locus|P4B09_02345,protein_id|PRJNA946199:P4B09_02345	ff	atgagtcaaccagttttagccttacaaaatattaataaacaatttggtcacggtcataccgctgttaacgctttgactgatgccaatttcgaagtcagtgctggccaattcgtcgcgattatcggcccctctggctcaggtaaatccacctttttgacgattgctgccggtttacaaacgccaacaagtggtcaagttattctgaacggacaaccactatcgaatcaaacggaaaaacagcgcttagcctaccgtttcaatgaaattggctttatcttgcagagttccaatctgattccattcctgacggttcgtgaacagttcaagctcgtcgataaaatggcccggcgcaaatttgatcaagcaggcaccgatgaattactagcagagttagccctt…	MSQPVLALQNINKQFGHGHTAVNALTDANFEVSAGQFVAIIGPSGSGKSTFLTIAAGLQTPTSGQVILNGQPLSNQTEKQRLAYRFNEIGFILQSSNLIPFLTVREQFKLVDKMARRKFDQAGTDELLAELALTEVRDAYPSDLSGGERQRVAIARALYNDPSVILADEPTASLDTPRSIDVVKRLANEAHQHQKAIVMVTHDQRLIDDCDVVYQIEDGKMSRRDS
CP120642	fig|1590.3552.peg.401	CP120642_470754_469774	470754	469774	-	P4B09_02355	preQ1-regulated inosine-uridine nucleoside hydrolase (EC 3.2.2.1)			locus|P4B09_02355,protein_id|PRJNA946199:P4B09_02355	isu;Purine_conversions	atgaatgcgacgcgtaacgttattattgactgtgatcccgggatcgatgatagtttagcactattattggctcttaaatcaccggcacttaatgtgattgggattacaattgtttgtgggaacgtgccaacccatatcggtgcggaaaatgcactgaaaattttagatttggctgaccgattggatattccagtctatttgggcgctaatcgcccattagaagtcgcctacacgagtgcgcaagacacccacggcgatgatggtttagggaatagtcagattccagcggtaacggcggtacgaccgattcaagatgccgctggttttattgaagagacgctgattgaagcacctgatacttcgattttagcgttgggaccgttgacgaacattgcaacg…	MNATRNVIIDCDPGIDDSLALLLALKSPALNVIGITIVCGNVPTHIGAENALKILDLADRLDIPVYLGANRPLEVAYTSAQDTHGDDGLGNSQIPAVTAVRPIQDAAGFIEETLIEAPDTSILALGPLTNIATVLQRDPRLFEQVDQFTLMGGSYRSHGNCSPVAEYNFWCDPDAAKVVFDLMPVPIQMVGLDVTRNIVLTPSLLTYIKDVNPAMGAFIEKITTFYFDFHWEYERVIGCVINDPLAVAGMLDPTILSGFESYTTVVTDGVARGQSIVDDHDFWHNTPNSQIMTKVDVVAFWRLFLTTVVGAADPDLTQVLHQLVSA
CP120642	fig|1590.3552.peg.402	CP120642_471176_471715	471176	471715	+	P4B09_02360	Dihydrofolate reductase (EC 1.5.1.3)			locus|P4B09_02360,protein_id|PRJNA946199:P4B09_02360	idu(2);Folate_Biosynthesis idu(2);5-FCL-like_protein	atgcgtaaagttcagttttatggggccatttcaattgacggttgtttagccactaaggataatcggctggactggctgttcaaaacagctggtgccaacgatgcccccaccgaagcatttatgcagcaagttgataccgccatcatgggccgccatacttacgaatacacgatggaacaaaccactgatcaactcattaatccatataatccggcgacccacaatattgtcatgacttcccacccccacaccggtgatgaacgtacccagttcaccaacacccccgtcacgaagatcgtcgaagacttgcgacgtactgctggccaaaacatttggattgttggcggtgctggcgtcttaatgccgctgttagctgcggatttagttgatgagctctac…	MRKVQFYGAISIDGCLATKDNRLDWLFKTAGANDAPTEAFMQQVDTAIMGRHTYEYTMEQTTDQLINPYNPATHNIVMTSHPHTGDERTQFTNTPVTKIVEDLRRTAGQNIWIVGGAGVLMPLLAADLVDELYIQIAPVILGDGIPLFKAIDQQQRFELVDTNRYGQLAEVHYQRLTTE
CP120642	fig|1590.3552.peg.403	CP120642_473887_474813	473887	474813	+	P4B09_02375	Malate permease	mleP	malate permease and related proteins	locus|P4B09_02375,protein_id|PRJNA946199:P4B09_02375	idu(2);Pyruvate_metabolism_I:_anaplerotic_reactions,_PEP	atgaatttaacgcaactaactagtcaaatcattttgatgttcattctcatgctcgtcggcctgctcgttaacaagctcggcttcatgcatgcccagacttcaactgatttaaccaacatcctgttatacattgtgtcaccttgcttgattattcaagcctttgaaaagacattttcagccgaccgcttgcaaatgttagcccgggtcattgctggaattgtgatcatttatgtgctcatgatcattgtgacgcaattactattcaaacgcgtctctgaccagaatttgcgtcgcattatgcgttacggtgccgtatattctaatgccggttttatggggattccattaaccagctccctattcggtgcaactggcgtattctatgctgttgcctcgtta…	MNLTQLTSQIILMFILMLVGLLVNKLGFMHAQTSTDLTNILLYIVSPCLIIQAFEKTFSADRLQMLARVIAGIVIIYVLMIIVTQLLFKRVSDQNLRRIMRYGAVYSNAGFMGIPLTSSLFGATGVFYAVASLAAFNIFSWTHGITLFTGQQGNRRDNLKQIVFNPNIIAIVVGLLIFVTSLQLPTIANSAIKYVSSVNTPLSMIVIGNSLADVKLNRATLDKRLWLVILLRNLLFPYLAIVVLQLMGITGIPLFTTVLMAACPVAGIVVLFSLKVHGDPGPAVALMSISTILSVVTIPIVFALVNLY
CP120642	fig|1590.3552.peg.404	CP120642_476476_475076	476476	475076	-	P4B09_02380	Aspartate ammonia-lyase (EC 4.3.1.1)	aspA	aspartate ammonia-lyase [EC:4.3.1.1]	locus|P4B09_02380,protein_id|PRJNA946199:P4B09_02380	isu;Glutamine,_Glutamate,_Aspartate_and_Asparagine_Biosynthesis	atgcgaattgaagctgattgtattggtaagttagctgttccggatgatgctttgtatggaattcatacgttacgtgccgttcataattttccgattacgacggaattgatgcatccactgatcatgcaaagtctcgttcaaatcaagaaagcggcggccagtgtgaatgcggctgccggaactttgtctaatgataaggcacacgccattattgcggcatgtaatcagttactactggggcgttacgcggataacttcattgtgccagcgattcaggggggtgctgggacctcggctaacatgaacgtcaatgaagtggtggctaatttggctcaccgattgatgccggcagttgccgttcatcccaacgatgatgttaatcaatcacaatcaaccaat…	MRIEADCIGKLAVPDDALYGIHTLRAVHNFPITTELMHPLIMQSLVQIKKAAASVNAAAGTLSNDKAHAIIAACNQLLLGRYADNFIVPAIQGGAGTSANMNVNEVVANLAHRLMPAVAVHPNDDVNQSQSTNDTFPTAGKMALCMQLPGLLTALSRLVQTLLVKSQRYQDAIKVGRTQLEDAVPTTYGRTFHAYYQLFKRDLTRVRQAGEHLRIVNLGGTAIGTGINATHTYQQQILVKLNQNTDLDLVAAPDLIDATQNCDLFVEFSAAMKTLAVDLSKFSNDLRLLASGPQAGFGELNLPAQQAGSSIMPGKINPVIPEVVNQVAFEVIGHDTTVTMAAEAGQLELNAFEPIMLRALIASEQHLQQALTTLVDHCVRQLTVNRQRCADQVAHSAIT…
CP120642	fig|1590.3552.peg.405	CP120642_477806_476607	477806	476607	-	P4B09_02385	FIG00754536: hypothetical protein			locus|P4B09_02385,protein_id|PRJNA946199:P4B09_02385	ff	gtgaattcaaaatctttaaataaaagtacgatcctattaatggcgatctccgcagccattgtagtggctaatattaattatattcaaccgattgaggcggacattgcgcaacaatttaatctcccaaacgccgttattggcgcggtggcaatgctgacgcagttaggctatgccttcgggttgctcttaattgtacccatgggtgatatcatgaatcgccgaatgttgattatgcgcttactggtactcgcaatcatttcagcgttactagccttcgtggctcccaatatttgggtgtacgccttggcaagcttactgattgggataacctcggtggcaccacaagttattattccgtacgccggctttctcgcacctcgtaatcagcgtggtcaagtc…	MNSKSLNKSTILLMAISAAIVVANINYIQPIEADIAQQFNLPNAVIGAVAMLTQLGYAFGLLLIVPMGDIMNRRMLIMRLLVLAIISALLAFVAPNIWVYALASLLIGITSVAPQVIIPYAGFLAPRNQRGQVLGNVLSGLLVGVLLSRTVSGVLASYLPWQMVYLIAAILIAGLWLVLWRKLPHDPVTTHTTNYKAMIQTVPQLVKRYPVLRASAVNGFVLFGVSNIFWATLVFYLQHQYGWGSREAGLLALLGVTGVLAAPLIGRLADRFRPRTIIGLGLVLSTLAYVVFWLSGTHLVGLIIGIVILDLGTQFGQVANQTRIQSIDVHASSRFNSVFMFGYFMGGALGSFCGNVLWDLAGWNGVCGLAVVVLMIGIGAGSRGQLINMKYADDELNEY
CP120642	fig|1590.3552.peg.406	CP120642_478587_477925	478587	477925	-	P4B09_02390	HAD superfamily hydrolase	E3.8.1.2	2-haloacid dehalogenase [EC:3.8.1.2]	locus|P4B09_02390,protein_id|PRJNA946199:P4B09_02390	ff	atgaccaaaaaatatttaacatttgattgttacgggacgctaattaatactgagccgctgtatcaatgggtggctaatttaggattggcgattggtttagacccactaacggttcgcaaagcctacgcgacttatgaggacgatcctgccagtgtcaatccttatctagattattcaacattagtccgggctgatcttaagcatttagatcgattgtttgaacagaaacacttctttgaaagtcattacgttgaatgcttggaagtgcaacgacacctattaccatacgccgatgttataccgaccttaatagcctggcagcaattgggctatcaattgattattatgtcgaattcttcctgggatattatgccggccaacattgctgctttaaaggtg…	MTKKYLTFDCYGTLINTEPLYQWVANLGLAIGLDPLTVRKAYATYEDDPASVNPYLDYSTLVRADLKHLDRLFEQKHFFESHYVECLEVQRHLLPYADVIPTLIAWQQLGYQLIIMSNSSWDIMPANIAALKVSFTAVVTAEDVQAYKPASAFFETVQERFKLTADNHWHIARGYESDVVPASAMQWPMIWINRDQRQPTSSERPTHMVTDLAAAKQWVN
CP120642	fig|1590.3552.peg.407	CP120642_478801_480285	478801	480285	+	P4B09_02395	FIG00752719: hypothetical protein			locus|P4B09_02395,protein_id|PRJNA946199:P4B09_02395	ff	atgccaactcaaaattcaacgttgccgcttgatgccaacggccagccctatcaccggacttggcttgtattgactttacttgtcgggacgttcaccaccttcattacccaaacactattaacaacagcttttccaacgttaatggccgattttcatatttcagcaaccgccgttcagtggttgaccactggtttcatgttaatcatgggaattatgattcccgtcagtgcctggttgctgacccgaatcaattccaagtatttgtacttaacagccatgcttatttttggtctgggaactacgctggcgtactttgccgtcaactttcagatgttgctgattgcccgaatgattcaagcaatgggcgtcgggatttccgccccagtgtttcaaacaatc…	MPTQNSTLPLDANGQPYHRTWLVLTLLVGTFTTFITQTLLTTAFPTLMADFHISATAVQWLTTGFMLIMGIMIPVSAWLLTRINSKYLYLTAMLIFGLGTTLAYFAVNFQMLLIARMIQAMGVGISAPVFQTIMSSVYPPEKRGSAMGTAGIVIGLAPAIGPTLSGWIIDNYSWRALFLFILPINILVIIVSFFTLRKVLPTSKQPIDWWSVLISTIGFGSMLYGFSSVGNAGWGDPVVLTTLVIGLIFIGLFVWRQLHMDQPLLELRVFKIPAFTLSAILTALAYMAMMGVEMILPMYIQTVLGRSAMDSGLILLPGAIMMGIMSPITGRIFDHIGARRLAMTGMLLLTLGTAFFLSISATTPILWIIVVYAIRMFGLTMVTMPVTTTGINALPFRLI…
CP120642	fig|1590.3552.peg.408	CP120642_480282_480782	480282	480782	+	P4B09_02400	FIG00749636: hypothetical protein			locus|P4B09_02400,protein_id|PRJNA946199:P4B09_02400	ff	atgatcattgtcttactaattctggcaacctttgtctttgctggcacgatgattttttcaccggcaggccgcaaccgtctcattgccattatcattagtggcctcattattgccactagcctcatcaccctcgtcctaaacgacaattaccattggggcatgcacgaggtcacccgcacgcagattcaagacttagccccgctcaaatccaaacaagtagcgttgcgggtccagcaactcggaacagggtctgaacgtgtcatcagttaccgggttgcagccgccactaaagtcagtcacacggtgaccgcaaccaccacaacaactaaactgactagcggttcacccgcgcaggttcaactaaagaccacgacttggcagttcaaaaatcacctgaca…	MIIVLLILATFVFAGTMIFSPAGRNRLIAIIISGLIIATSLITLVLNDNYHWGMHEVTRTQIQDLAPLKSKQVALRVQQLGTGSERVISYRVAAATKVSHTVTATTTTTKLTSGSPAQVQLKTTTWQFKNHLTHVLFSLGNTKTKIVQRQYLFTIPKTWQVVTVKN
CP120642	fig|1590.3552.peg.409	CP120642_482498_481488	482498	481488	-	P4B09_02410	Putative membrane protein YeiH			locus|P4B09_02410,protein_id|PRJNA946199:P4B09_02410	ff	atgaaggtcaaagggattttaccggggttagtgaccagtctggtcattgcaattattagtcaaggattggcgcaatttgtgccagcgttaggtgcggctactatcgcgattctattaggaatcattggtggcaatacgtttctgaaacaaccgcaacttggtcgggggactaagttcgcagaaagtaagctgttggaatattccgtgatgttgctcggtgcgacgatgacggtacagacaatcggcaaaattggtgggttcggcgtgctctttattctttgccaaatgacgattacgatcgttggggctttgtggttagggcgtaagctgggtttcagccagtcggtacgtatgctgatggccggcggtaacgccgtgtgtgggtcgtcggcgattgca…	MKVKGILPGLVTSLVIAIISQGLAQFVPALGAATIAILLGIIGGNTFLKQPQLGRGTKFAESKLLEYSVMLLGATMTVQTIGKIGGFGVLFILCQMTITIVGALWLGRKLGFSQSVRMLMAGGNAVCGSSAIASIAPVIDADEDDKGTVITLVNLMGTVLMLTLPVLGMAVFGGSVILKGALIGGTLQSVGQVVAAASMVNQTTVQFATIFKIMRIMMLVVVVLIFGRLHQRTIENELAEDAVVSGNGNGHWLPWYVAGFLILCALNSLISLPAIIGATAHTISSWFEIIALAAIGLRLNLVNFMKAGKRLALYGLGVGTIQVVSALILITLLLQH
CP120642	fig|1590.3552.peg.410	CP120642_482615_483304	482615	483304	+	P4B09_02415	LysR family transcriptional regulator YeiE	cysL	LysR family transcriptional regulator, transcriptional activator of the cysJI operon	locus|P4B09_02415,protein_id|PRJNA946199:P4B09_02415	isu;LysR-family_proteins_in_Escherichia_coli	atgtttaaacaattggaaacgttctgtgcggtatacgaaactcgcaacttctcccatgccgccgagcaactttttatttcccagccgaccgtctcaacacaaatcaaacaacttgaagccgatttacaaaccacgctcttaacacgtaacgggcgccaagaaatcgttcctactgccagtggtcagctcctctatcaacaggctcaaaagctgttaacaacttgggccgctaccaaaacagcggtgcaatcaccacgccacttagtgaaagttccttgccggattggtgcctcacacacaaccgggcgtctgattctacccactttattagccaatttgagtgccgtcagtgatcgctttgactttcaagtgacgcttgccaattcggccgaaattttg…	MFKQLETFCAVYETRNFSHAAEQLFISQPTVSTQIKQLEADLQTTLLTRNGRQEIVPTASGQLLYQQAQKLLTTWAATKTAVQSPRHLVKVPCRIGASHTTGRLILPTLLANLSAVSDRFDFQVTLANSAEILTAMSQHKLDFGLVEKPLVTDQLNRLPFGHDELVHAGDFASPLWLLREPNSGVRHYTNAFLKARNIQPAQVMVIHSNQIIATSSLMVSAKQLFHVTF
CP120642	fig|1590.3552.peg.411	CP120642_485034_483526	485034	483526	-	P4B09_02420	Poly(glycerol-phosphate) alpha-glucosyltransferase (EC 2.4.1.52)	tagE	poly(glycerol-phosphate) alpha-glucosyltransferase [EC:2.4.1.52]	gene_name|asp1,locus|P4B09_02420,protein_id|PRJNA946199:P4B09_02420	icw(2);Teichoic_and_lipoteichoic_acids_biosynthesis	atgaatttttttgtgaaccaatatttaatggcgttaaattctggtgtggaacatgccgaatttaaacggctccagttgtttaaagatcatcaggcaccggctaaactagtaacgcgtcaattcgatggtttgttacatcagaatatgcggcgcttcaatattgccgatgatcagatggccaacttgtttgacttttttcgtgaaacgaccagcttttccagtcgggtcatcaagatggctgatttgaactggccaactgcctatgacattaagccggaccccaatgtcagtgaggtacgagctggtgatcggctggttgctaaggttcactttgttcccagcacggtggggcacgtgtacttcattgaaatttttgatcacttcaataatcttgttcag…	MNFFVNQYLMALNSGVEHAEFKRLQLFKDHQAPAKLVTRQFDGLLHQNMRRFNIADDQMANLFDFFRETTSFSSRVIKMADLNWPTAYDIKPDPNVSEVRAGDRLVAKVHFVPSTVGHVYFIEIFDHFNNLVQRTDYDERGFKARDEFFSSAGEPITDIFYRPDGSRMAEQYYAHDNNGTNYVSLCHLINYHGRDYYFNGEQEWYRFFLDELNKQYDENNVFIADRPLAAQWPVVNMQTAAKKYLWLPTPHAVDPRDQVYSNLNNAYVYGLHEFLSAWDGVITSTEQQKQDLTQWLGGQPSVPILTISAAIVSKKHAQHAPISISERHAHEIIYTGRLDAERRVDQLVTAFDQVHHKITDATLVIYGYGGELDRLKQQVSQLHLETAVTFAGYQPNLTM…
CP120642	fig|1590.3552.peg.412	CP120642_485966_485031	485966	485031	-	P4B09_02425	Poly(glycerol-phosphate) alpha-glucosyltransferase (EC 2.4.1.52)	tagE	poly(glycerol-phosphate) alpha-glucosyltransferase [EC:2.4.1.52]	locus|P4B09_02425,protein_id|PRJNA946199:P4B09_02425	icw(2);Teichoic_and_lipoteichoic_acids_biosynthesis	atgacaacctttttcctcgatgaacttaatcggaggacgccgcatgcggtctttgtcattgatcggacgtatgagttggcttacgccgcacttcacatgcgaactaaagcgtttaaagtcatgcacttacacagtaatcacgttaatgatccagcacatccgaagacggctagtctcaactttaattatgcttacgcgctcaataacctagaccgatggaatggcgttattgcgtcgactaagcaacaaactgctgactttcaagcccgctttggcaatcaacccgccgtttatacgattccagttgggattgtcgatgacgcgactttgaatgcgcccaagccatcttttgatcagcgcaccgcaggcaagattatttttgtggcgcgtttagccgaa…	MTTFFLDELNRRTPHAVFVIDRTYELAYAALHMRTKAFKVMHLHSNHVNDPAHPKTASLNFNYAYALNNLDRWNGVIASTKQQTADFQARFGNQPAVYTIPVGIVDDATLNAPKPSFDQRTAGKIIFVARLAEEKQQDQVIRAFKKVLAQVPNATLDFWGYANGDTGKQLHQLVEQLGLKAAVTFNDYTTDLTAVYNDAQLAMLTSRAEGFALALLEGQAHGVPQIAYDVKYGPRDIIRDGHDGQLVPVNDENALATAMIDLLTQPKKLAMYSQQAYQDAQRFSTTAVWQQWQPLMKAAADFYQVEGATQR
CP120642	fig|1590.3552.peg.413	CP120642_486574_485963	486574	485963	-	P4B09_02430	Poly(glycerol-phosphate) alpha-glucosyltransferase (EC 2.4.1.52)			locus|P4B09_02430,protein_id|PRJNA946199:P4B09_02430	icw(2);Teichoic_and_lipoteichoic_acids_biosynthesis	atgtattattttgtgaataccagcattaacccgaaaaaatcgggaattgaacatgctgagatgaaacggctggcactttttaaccagcatcacgttcctgctaagatggtcacgcgatttttttcattatcgttacaccagacactgacagcagcggggattgcggctgaaaatcaaattaatctgtttgatttcattcagcattccagtgaacggccaacgactaagatgacgattgaagacctgcatctagcaccggacttgcgggtgcaacccgttgggcgtcattatgaagtttatcaaaatgaccaattattaatgaaggtcaatacatttctgaacactcaaaaacaactgaacaatgtccaatattatgatcaaaatggtaagttagtgaag…	MYYFVNTSINPKKSGIEHAEMKRLALFNQHHVPAKMVTRFFSLSLHQTLTAAGIAAENQINLFDFIQHSSERPTTKMTIEDLHLAPDLRVQPVGRHYEVYQNDQLLMKVNTFLNTQKQLNNVQYYDQNGKLVKTDWYDTRGFKGLEQFYAADGQVASEQVFNPDGEVVYQTFHMADRQNQVKIHFIDSLIMRGKTGHLLVKRQ
CP120642	fig|1590.3552.peg.414	CP120642_486883_487866	486883	487866	+	P4B09_02435	Aggregation promoting factor			locus|P4B09_02435,protein_id|PRJNA946199:P4B09_02435	ff	atgaaaattaaaaatgccctattaacttcattggcagctaccggtctgttagctttaggtactaccgttgctaatgccgataccgttgtcgttaaagctggcgatactgtcagtgaaattgctttaacgcataagacgaccatcaaagcgattcaaaaagccaaccatttaaagaacgttaacttgatctatatcggtgacaaactggaagtcaacggcaaacaccacgcaaccacggttactacccaagtaccaactagtgctgcttcaagtacggctagttcgaccagtactgccagttcaacggccaacagtactagcacccaaagtgccagcagcgcagccgttagcagcagtacaagtacgtcagcagctagcacggctaccagttcgtcaacg…	MKIKNALLTSLAATGLLALGTTVANADTVVVKAGDTVSEIALTHKTTIKAIQKANHLKNVNLIYIGDKLEVNGKHHATTVTTQVPTSAASSTASSTSTASSTANSTSTQSASSAAVSSSTSTSAASTATSSSTTSVASSSAASSSSTSAASSSVTSTSTASAASSSATSSSTSSAASSSAASSSTSSATSSSATSQASTASSSTATSASMTKLSNTTASSAASTSTAASNSATTSSSTTTSTSSSSSTTSTSSSAEAAAKAWIANKESGGSYTASNGNYYGKYQLSKSLLNGDYSASNQETVADEYVASRYGSWVAAKAFWEANGYY
CP120642	fig|1590.3552.peg.415	CP120642_488334_489398	488334	489398	+	P4B09_02440	Aggregation promoting factor			locus|P4B09_02440,protein_id|PRJNA946199:P4B09_02440	ff	atgaaaattaaacacctattattatcctcattagcaacaactggtgccattgcccttggtgcaactgctgctaaggccgatacggtgacggtcaaggctggtgacactgtcagtgaaatcgcagacactcacaaaacaaccgttgccgccgttcaaaagttgaaccatttgaagaacgtcaacttaatctacgtcggggacaaactacaagttaacaaacaccagacagttaaaatgacacgggccaccacctcagtagccacgccaagcacgacgactacaacaactagtgccgccgttcaaaatcctactagcaccgttaccgccacgtcaacggttagtcaaagcacagcgagtcaagccagtgccagctcagttaccagtgcagccagtcaaagc…	MKIKHLLLSSLATTGAIALGATAAKADTVTVKAGDTVSEIADTHKTTVAAVQKLNHLKNVNLIYVGDKLQVNKHQTVKMTRATTSVATPSTTTTTTSAAVQNPTSTVTATSTVSQSTASQASASSVTSAASQSSTSAVSQSSTSQNSASSVTSATSQSATSAVSQSSTSQASASSVTSTTSQSATSATSQSSTSQASASSVTSTTSQSATSAASQSSTSQASASSVKSAASQSTTVTSQSTTTTASSAATSSASTSSTTASQASSSTASSTTSTTTSSTSTSEAAAKAWIAARESGGSYTVTNGIYYGKYQLGQSLLNGDYSAANQEATADAYVAGRYGSWTAAKAFWQANGWY
CP120642	fig|1590.3552.peg.416	CP120642_489580_490080	489580	490080	+	P4B09_02445	Methylated-DNA--protein-cysteine methyltransferase (EC 2.1.1.63)	ogt, MGMT	methylated-DNA-[protein]-cysteine S-methyltransferase [EC:2.1.1.63]	locus|P4B09_02445,protein_id|PRJNA946199:P4B09_02445	isu;DNA_repair,_bacterial isu;CBSS-393124.3.peg.2657	atgcacttaacattgacccaaacaaccattaaccagcaaacttactggctgggcacaacgcccaccggcttagcctttgtcggccgtgccaacgatccacgcgacgaatggcaagccttcttcaaatccgctaatattcattatgatcaacaagctaatcaacaggcctgtcaagaattacatgattacctaactggtcaacgccagcattttgacatacccctcgaccaaacgacgggcacccctttacaacaccaagtttggcaagctttaacccgtattccatacggtcaaactgcaacttattcacaactcgccacaatgatcaatcaccctaccgcagtccgagctgtcgccagcgccgttggtaaaaatccactccttattgtgatcccctgc…	MHLTLTQTTINQQTYWLGTTPTGLAFVGRANDPRDEWQAFFKSANIHYDQQANQQACQELHDYLTGQRQHFDIPLDQTTGTPLQHQVWQALTRIPYGQTATYSQLATMINHPTAVRAVASAVGKNPLLIVIPCHRIRRKDGQLGGYRGGLPMKRALLALENARLPK
CP120642	fig|1590.3552.peg.417	CP120642_491003_491902	491003	491902	+	P4B09_02450	ABC transporter, ATP-binding protein	ABC-2.A	ABC-2 type transport system ATP-binding protein	locus|P4B09_02450,protein_id|PRJNA946199:P4B09_02450	ff	atgctatccatcgcacatattcagaagcgtttcgggactgttcaagcattaaatgacgtgtcatttgacgtccatgacggggaaatcatgggattgattggtcaaaatggcgcggggaaatcaaccacgtttcacagcatcttaaattttctatcattcgacggtcaaattacttggaatgggcaaccgttgaccgctgatgactacgatcaaatcggctacttacccgaagaacgtagcctaatgtccaaattaaccatcacacaacaaatcgtgtacttggcccgtttgaaaaatcagccggcacgggtgaccaagggcaaaattgccgcatggatgaagcgctttgcggtcaaggggcagccgaccgataagattgataagttatctaaaggaaac…	MLSIAHIQKRFGTVQALNDVSFDVHDGEIMGLIGQNGAGKSTTFHSILNFLSFDGQITWNGQPLTADDYDQIGYLPEERSLMSKLTITQQIVYLARLKNQPARVTKGKIAAWMKRFAVKGQPTDKIDKLSKGNQQKVQLICTLIHDPKLIILDEPFSGLDPVNADLLKQAILDAKQRGAAIIFSSHDMSNVEAICDSLVMLRNGEAVLKGTVEDVRAQFGRTRLFLTTDWSQAQLADLPGVTNVTQQGAQRFRLELADASVGPAIFDQVTAGHYIEEFSQQPPTLDEIFRTEAGGVNHE
CP120642	fig|1590.3552.peg.418	CP120642_491895_493112	491895	493112	+	P4B09_02455	ABC transporter, permease protein (putative)	ABC-2.P	ABC-2 type transport system permease protein	locus|P4B09_02455,protein_id|PRJNA946199:P4B09_02455	ff	atgaataagacttggattgtgacttttgaaacctacttgcggcagatcaagtcctggagctttttgtcactcgtctttatgcccttcttgttcttcgggttcgtggccgccttttcttattttgctgcacccagcgctagtaagaatgacatcgcggtcgttagcactagcccacaattacgcacaagtttcattaagcagagtcatgtggctaccgctaataaataccaaacactcgccagcgctaaggcggcgacgaagcgcaatgacatcgccggctacctcgttttaacaaccaaaaatcaacagttgcaagcgcagttcactggtcctaatgctgtcagcagcggtgacaaggctaagattcagcagttcttagccactgcccaaagccaacgt…	MNKTWIVTFETYLRQIKSWSFLSLVFMPFLFFGFVAAFSYFAAPSASKNDIAVVSTSPQLRTSFIKQSHVATANKYQTLASAKAATKRNDIAGYLVLTTKNQQLQAQFTGPNAVSSGDKAKIQQFLATAQSQRNVQRAQLSAKQTQALAVQPKFTEQLQKHAASDKTAKTVSFYIVVFFVYLILTTYSAITAQEIAADKGTKIMEVIFSSTTPRKYFNGKIYGVLLVIVTQLLVYLVGGFAVMQFVKRSSLTIDFWQQNTDLINQVIHNLVSINLLFALLAVLLYTVASAFCGALVTRVADASKAAQPVIYLSMLAFFMALAFQDTPTNLFVKIFSYIPFFSSYFMPLRLINGMATMPAAIVSLLILIATIIGSMIYIGRIYGGLMLQTDELGFWGNLK…
CP120642	fig|1590.3552.peg.419	CP120642_494013_493270	494013	493270	-	P4B09_02460	Sorbitol-6-phosphate 2-dehydrogenase (EC 1.1.1.140)			locus|P4B09_02460,protein_id|PRJNA946199:P4B09_02460	idu(2);D-Sorbitol(D-Glucitol)_and_L-Sorbose_Utilization	atgacagttaaaaacaaagtcgttgtgattacgggggcctcgtccggaattggggcgacgaccgctaagcaattagccagtaatggtgctaaagtcgtattgggcgcacggcgtgaagaacgcctggccgctttagttgatgaaatcaaggcagccggtggacaagcggcctatcaggtgacggatgtaacgaagtcggccgatgtacaagcactggttaagctagcgcaaacgcaattcggtgggcttgacgtgattttcaataatgctgggattatgccgacatcgccaatcagtgccttgcacacggatgaatgggaccagatgattgatattaacatcaaaggcgtcttgaacggggtggcagcggtcatgccaatctttaccgctcaaaaatcg…	MTVKNKVVVITGASSGIGATTAKQLASNGAKVVLGARREERLAALVDEIKAAGGQAAYQVTDVTKSADVQALVKLAQTQFGGLDVIFNNAGIMPTSPISALHTDEWDQMIDINIKGVLNGVAAVMPIFTAQKSGQIITTSSVAGIKSFAGSGVYGATKFAVRNLMEVIRMESAQEGTNIRTVSLYPAAINTELLHTITDKTAKQNMTDFYQQVGISPAAVANVVNFAIDQPEDVNVNEFTIYPTKQA
CP120642	fig|1590.3552.peg.420	CP120642_494347_494027	494347	494027	-	P4B09_02465	4-carboxymuconolactone decarboxylase (EC 4.1.1.44)	pcaC	4-carboxymuconolactone decarboxylase [EC:4.1.1.44]	locus|P4B09_02465,protein_id|PRJNA946199:P4B09_02465	isu;Protocatechuate_branch_of_beta-ketoadipate_pathway isu;Pyrene_degradation	atgacagttaaacaaaccgcaggacgcgacaatttaggcaaattagcaccacaatttgccgcgttaaatgatgatgtgttatttggtgaagtctggtcacgcgaaagcgcactaagtttacatgatcggagcatgattacgattgcatgcttaatgactagtggtgattttccacaattaaaggcgcattttaagatgggcaaggatcatggtatctcaaaggatgaagccgttgaaatcgttacccacttggctttctatgcggggtggcctaaggcgtggtcagcactggcgctgattaaagaagtttacggtgaatag	MTVKQTAGRDNLGKLAPQFAALNDDVLFGEVWSRESALSLHDRSMITIACLMTSGDFPQLKAHFKMGKDHGISKDEAVEIVTHLAFYAGWPKAWSALALIKEVYGE
CP120642	fig|1590.3552.peg.421	CP120642_494779_494381	494779	494381	-	P4B09_02470	Transcriptional regulator			locus|P4B09_02470,protein_id|PRJNA946199:P4B09_02470	ff	atgacaacaactaataatagcggcctatttggattaggtgtaaagaatgaggcctaccaacaatactttatcggtcaaagttacctgaatgccttagccggtgatgagcaggtcgacgtgaatgtttccaacgtgacgtttgaacccggctgtcggaataattggcatatccatcataacggataccaaatcttattggtgacgagtggtgaaggttggtatcaagaggctggtaagccagcccagttattacatcccggcgacgtggtcacaattcatcctggtgtgaagcattggcatggtgcaacaaaggatagttggtttgcccacatcgcgattactaagggaactagcgaatggctcgaaccagttgacgatgaagcgtacgcaaaattataa	MTTTNNSGLFGLGVKNEAYQQYFIGQSYLNALAGDEQVDVNVSNVTFEPGCRNNWHIHHNGYQILLVTSGEGWYQEAGKPAQLLHPGDVVTIHPGVKHWHGATKDSWFAHIAITKGTSEWLEPVDDEAYAKL
CP120642	fig|1590.3552.peg.422	CP120642_494952_495386	494952	495386	+	P4B09_02475	Transcriptional regulator, MerR family			locus|P4B09_02475,protein_id|PRJNA946199:P4B09_02475	idu(2);Cobalt-zinc-cadmium_resistance	ttggtaaggactactacagaacgttattcaatcggtgacttcgctaaagccgttggtctcagcgcccccacactacgctactacgaaaaagcgggcttgattgaaccacatcgcttagacaatggccggcgctattatgagactgccgatattaactgggtcaaattcttattacatcttaaaggaacgggtatgagtattagcgaattgcagcaatacgttacctggcgcgcagccggcgacgacacgattcccaagcgattagcactgctcaagcacgttaaagaagactttctcgtccagttcaacgaagtccagcatcatctacagattctcaacgacaaaattaattggtatgaagaaaaggaagctggtattacccaggatcacgaagatttt…	MVRTTTERYSIGDFAKAVGLSAPTLRYYEKAGLIEPHRLDNGRRYYETADINWVKFLLHLKGTGMSISELQQYVTWRAAGDDTIPKRLALLKHVKEDFLVQFNEVQHHLQILNDKINWYEEKEAGITQDHEDFSSYLQRFGHHE
CP120642	fig|1590.3552.peg.423	CP120642_496811_495558	496811	495558	-	P4B09_02480	Acetylornithine deacetylase (EC 3.5.1.16)	dapE	succinyl-diaminopimelate desuccinylase [EC:3.5.1.18]	locus|P4B09_02480,protein_id|PRJNA946199:P4B09_02480	ff	atggcagaaacggcacagttagaagctgctgtacaggcattaagcgatattgtaaaaatgaatacggtaaataaccatgagcaattggtggcggattatttggtcacacttttaaagcaacatggtattgaagcacaatcaatcgagtacgctcccgggcgggtgaacttggtggccgaaattggtgatggtcacgatcagtcgtcgcgttggatggtcatgaagatacggtggcgttgggtgatgcagataaatggcacacggaatccgttggcagcaactatcaaagataatcggttgtatggtcgcggtgtgacggacatgaaggctggactaatggctgaagttttcgcgatgattgcattgcacgatcaagacgtcccactccatggcacggtg…	MAETAQLEAAVQALSDIVKMNTVNNHEQLVADYLVTLLKQHGIEAQSIEYAPGRVNLVAEIGDGHDQSSRWMVMKIRWRWVMQINGTRNPLAATIKDNRLYGRGVTDMKAGLMAEVFAMIALHDQDVPLHGTVRLLATVGEEVDHLGAEQLTELGYADDIQTLICAEPSGADKQLLLTKSIQAMLGVDDDTAQRMADANPTTEQHFIELAHKGSLTYTIKAQGVAAHSSMPAIGQNAIDMLMTYYQKQTAYFDSFKTIVNPVLGPTVPVVTLISGGEQVNTVPASAEMSVKIRTIPELRNDRLINDLEAIIAECNADGANLTMDIASSFYPVHTPEDSQLVQLAKKVGEQVLQQRLPYFGAPGGTDASSYIVKSPDMQVIVFGPGNITAHQVNEYVDLD…
CP120642	fig|1590.3552.peg.424	CP120642_499477_496901	499477	496901	-	P4B09_02485	ABC transporter permease protein	ABC.CD.P	putative ABC transport system permease protein	locus|P4B09_02485,protein_id|PRJNA946199:P4B09_02485		atgacagcagcttattttaaaacaattatgcgtgagatttggtcgtcgaaagcccgttttgcttcaatattactgatcattttcttaggggttgctttttatacgggaattcgggcgaccggtccggatatgtcacaggcagctaatgattattatgcgaagcaaaagctggcgaccaatagtgtccagtcgacaatggggctgactaaggccgatacacgagtactgaatcaacaccgctcacagctcacttaccaagcgacacgctacgctgatgttaatcagttgaacaatagtcaagtcgtgcgggtgatggcgttaccgacaacccaacgactgaatcggttacggatcgttaagggacggttaccgcggcatgccaatgagatcgtgttagac…	MTAAYFKTIMREIWSSKARFASILLIIFLGVAFYTGIRATGPDMSQAANDYYAKQKLATNSVQSTMGLTKADTRVLNQHRSQLTYQATRYADVNQLNNSQVVRVMALPTTQRLNRLRIVKGRLPRHANEIVLDAQAQRLQPKLKVGSTYRISSTAKRNAQFTRRTFKVVGFVNSPTYVENTNRGVTNIGKGTLDYLVYVRPQVIKSSVITRIDVQFKNLRGVTPYTAKYRRLNRENTAQLKRWLKPQARKRQQALQAQAQAKLKPLRQATQQLASQVPAGTAQLVKLQSQLKRAQAQVAAITMPTYLYTDRTDNPGYTEYHENTQRVVALSTVFPLFFIAIAALICLTTMTRMVEELRLQMGTLKALGYTNTAVGSEFMIYGGLAALIGTALGVLFGVN…
CP120642	fig|1590.3552.peg.425	CP120642_500187_499486	500187	499486	-	P4B09_02490	ABC transporter ATP-binding protein YvcR	ABC.CD.A	putative ABC transport system ATP-binding protein	locus|P4B09_02490,protein_id|PRJNA946199:P4B09_02490	ff	atggcatacatcgaagtgcagcaggcaacgcgccagtttaaaaatggtgagcaggtcaccgttgctaatcgtgatatttcatttgaagttgaccagggtgcggtcgttgtgattttaggtccgagtggtgcgggtaagtccacgttactcaatattttaggtggcatggacagccctacgagcggccgtgtgctggtggatggtgtggacattgcgcaatttaactcacggcaattaacgacctatcgtcggcaagcggtcgggttcgtttttcaattctacaacctggttccgaacttgacggcgcgtgaaaacgtcgagttggcgtcgcaaatcaccaaggacgcacgcgacgttgatgagacgttggccttggtaggactgacgcaccgggcagat…	MAYIEVQQATRQFKNGEQVTVANRDISFEVDQGAVVVILGPSGAGKSTLLNILGGMDSPTSGRVLVDGVDIAQFNSRQLTTYRRQAVGFVFQFYNLVPNLTARENVELASQITKDARDVDETLALVGLTHRADNFPAQLSGGEQQRVAIARAVAKNPKLLLCDEPTGALDYQTGKQVLQVIQDAAKQTQTTVIIVTHNSAIAQLGDQVIRINDAQVQSVEHNAHPTPLAEIEW
CP120642	fig|1590.3552.peg.426	CP120642_500359_500511	500359	500511	+	P4B09_02495	hypothetical protein			locus|P4B09_02495,protein_id|PRJNA946199:P4B09_02495		atgattgcccaagccattgcgactgttttaatgctaattgtttttatgttcggttttacttactttctgaatagcctatttttcagacgcatcgaaaaacacgaccgtgaacaaactaaaaaacgcgaacatcaagaccaccactcgtcttaa	MIAQAIATVLMLIVFMFGFTYFLNSLFFRRIEKHDREQTKKREHQDHHSS
CP120642	fig|1590.3552.peg.427	CP120642_502098_501478	502098	501478	-	P4B09_02505	Galactoside O-acetyltransferase (EC 2.3.1.18)	maa	maltose O-acetyltransferase [EC:2.3.1.79]	locus|P4B09_02505,protein_id|PRJNA946199:P4B09_02505	idu(3);Lactose_utilization	atgaaaacacagaaagaacgaatgctggcgggtgagttgtacgttgctgatgatccagaattaggacgtgaaaatcatcgtgccaaacggttagtacgggaatttaatcaaacaaccgaagcccaaccagaagaacggcaacgattgttaacggcaatgttcaacaaaattggtgacgggggctatatcgaaccgccatttcataccgactatggaagcaacacgacaattggcaagcacttttacgccaattacgatgcgatttttattgatgtgggtcggattacgattggggacaacgtctttatggggccgcgggtcggcttatatacggcgggtcaccccattgacgccgccattcgtgctgaacaactcgaatatggttggccaattacgatt…	MKTQKERMLAGELYVADDPELGRENHRAKRLVREFNQTTEAQPEERQRLLTAMFNKIGDGGYIEPPFHTDYGSNTTIGKHFYANYDAIFIDVGRITIGDNVFMGPRVGLYTAGHPIDAAIRAEQLEYGWPITIGHDVWFGGNVVVNPGVTIGSNVVIGSGSVVTHDIPDNVVAVGNPCHVLREITTADHEYWARQRAAYFADRDDD
CP120642	fig|1590.3552.peg.428	CP120642_503694_503218	503694	503218	-	P4B09_02515	integral membrane protein			locus|P4B09_02515,protein_id|PRJNA946199:P4B09_02515		gtgtggaaaacgagtcatttactaattagttggttttacggtgcaatcgccgtcttcattatcatgttttttacggcccgtcaggaagtcaatcggatcgtgttagaatttaatccgttcgtcatttacagtattatttgtgcgctcgtgctgtttccaattgtgaagtatcgttggccgcgggtgtttcaagtctggcgtaaacaacccaaggaaacaccgtcaacgcgaccagacgatgagcaaatcattcaggactctggccgaccatggtcagtagcagccaagcggacaaagcccaaacccgttccaaccgcattaacgccacaagtcgaggctaagagtgacttcatggatggttttatcaacttctttaagaatattttgatggcagtgatt…	MWKTSHLLISWFYGAIAVFIIMFFTARQEVNRIVLEFNPFVIYSIICALVLFPIVKYRWPRVFQVWRKQPKETPSTRPDDEQIIQDSGRPWSVAAKRTKPKPVPTALTPQVEAKSDFMDGFINFFKNILMAVILVPLSPIICGYFGVGIGVSAKSSRN
CP120642	fig|1590.3552.peg.429	CP120642_504163_503666	504163	503666	-	P4B09_02520	acetyltransferase (putative)			locus|P4B09_02520,protein_id|PRJNA946199:P4B09_02520	ff	atgaaaatccaacccctagcggcagctcaaattccacgggatttactgttattagccgatccatcttgggcacaggtcacagcgtacttatcgacaggccaatgttatggttatcaacaaaatggacaagtggtgggtgttgtcgtgttgacaacgttcaaaacaggggtgtgggaagttaaaaatattgcggtggcgcccgcctatcaacatcgcggcattgctaaggccctactagcaacggcgattgcggtctgccaagcagcgccaacctgtgatgaactgcaaattggcactggtaattcatcgttgcggcaactagcgatttatcaacacgctggttttgagatgattgcggtgtgggtcaacttttttgtggataactatccagacccgatc…	MKIQPLAAAQIPRDLLLLADPSWAQVTAYLSTGQCYGYQQNGQVVGVVVLTTFKTGVWEVKNIAVAPAYQHRGIAKALLATAIAVCQAAPTCDELQIGTGNSSLRQLAIYQHAGFEMIAVWVNFFVDNYPDPIYEAGLQCKSMVRLSMSTTGEVAQRVENESFTN
CP120642	fig|1590.3552.peg.430	CP120642_504411_504160	504411	504160	-	P4B09_02525	integral membrane protein (putative)			locus|P4B09_02525,protein_id|PRJNA946199:P4B09_02525	ff	atgcaattactgattttaggtgttattgcaattgttatctttatcttagaagagtacctgtttacggctagtcgctacttttgggtcggcggtatcgttccggttttatggacggtttttttggcgtaccttgtcgtggtcaatgccatgaacttaacggtgcgcgagtatgctttagcaattattgcggtcatcattccttatgtttgttggggtaacggctatcagcggcatcaaaggcggcagtcatga	MQLLILGVIAIVIFILEEYLFTASRYFWVGGIVPVLWTVFLAYLVVVNAMNLTVREYALAIIAVIIPYVCWGNGYQRHQRRQS
CP120642	fig|1590.3552.peg.431	CP120642_504751_504446	504751	504446	-	P4B09_02530	unknown			locus|P4B09_02530,protein_id|PRJNA946199:P4B09_02530		atgcaagttaatgttattacgagtacggtggccggccaagagacggtcgcaactgcggatgtgcaagctttcatggccgccatggaaaaacaattgggcgcagatttcaacttcacgttagatacagattatggtcagagtttgacggaccatagcgcggacgtttacctagtttattttggctcccaagcgaacttatccccagaacaacggttccaaatgatcatcttctattccgatgaagatgtggctaacttaacaatcggacgttttgtggatatgctacaacagttaaacaagcagtag	MQVNVITSTVAGQETVATADVQAFMAAMEKQLGADFNFTLDTDYGQSLTDHSADVYLVYFGSQANLSPEQRFQMIIFYSDEDVANLTIGRFVDMLQQLNKQ
CP120642	fig|1590.3552.peg.432	CP120642_505484_504846	505484	504846	-	P4B09_02535	Phosphoglycerate mutase (Putative) (EC 5.4.2.1)			locus|P4B09_02535,protein_id|PRJNA946199:P4B09_02535	ff	atgaaatcaatcaccttacacttagtcgttgctggagcaacgtactttaatcaacttgaccggttccagggttggagcggcacgccgttgacggcgactggcgagcaggcgacggccaaggttgcgcagcagttggcgtcgacaacgtttgataccgccttcgctagtgatacgagtcgggcgattcagactgcgcgcattatcttagactcacgagcacaacccgttaagttacgaacggtagtcgcgttacgtgcgccattctatggcggttttgaaggaactgaacgcgcggcggtttggtcagggtttgcgactaagttgggttatcagagcgtggccgcttttgctgcggatcagacccccagtgagttacagacattgttgcacgatcacgat…	MKSITLHLVVAGATYFNQLDRFQGWSGTPLTATGEQATAKVAQQLASTTFDTAFASDTSRAIQTARIILDSRAQPVKLRTVVALRAPFYGGFEGTERAAVWSGFATKLGYQSVAAFAADQTPSELQTLLHDHDADGLAESGQEFWDRYQKGLQQVMTATPDHGQVLLVVDGATLRMMHYVATGRAATRQALAPSVVTTMVYTGDKLIVPVTE
CP120642	fig|1590.3552.peg.433	CP120642_506444_506040	506444	506040	-	P4B09_02540	FIG00750815: hypothetical protein			locus|P4B09_02540,protein_id|PRJNA946199:P4B09_02540	ff	atgcttgatgtaaataaagaaagcgtggtaagaatgacggataaagaaataattattaaattgtatcgtgatgaaaatattgctatggttcagaaaaacctcagtcggttaaatgaaattttggcaccaactatgaagttaacccacatgacggggtatgtgcagtctaaattagagtggattgaccaaattcaaaatgaagaaatgcaatattttgcttcaaaagaagataccatcaaagctattcaaattgaaggtaaccgggcaagtttaattggtcagaaccaagttcaggcaagaatttggggtgggggtacgcatacttggcggttgcagatgcagatgttttatgagaagaagaatggtgattgggtcattagtgcgcagaaagccagtacc…	MLDVNKESVVRMTDKEIIIKLYRDENIAMVQKNLSRLNEILAPTMKLTHMTGYVQSKLEWIDQIQNEEMQYFASKEDTIKAIQIEGNRASLIGQNQVQARIWGGGTHTWRLQMQMFYEKKNGDWVISAQKASTY
CP120642	fig|1590.3552.peg.434	CP120642_507382_506504	507382	506504	-	P4B09_02545	Predicted transcriptional regulators			locus|P4B09_02545,protein_id|PRJNA946199:P4B09_02545	ff	atgtttcaacagatgcagtattttatcgcaatcgttaataatcatagttttactcaagcggccgtggactgccacatttcgcagtcagcgatttctcagcaaatgaaggagctagaaagtcaacttggtgtgaagttattgaatcggaaaggacgcagctttgaagttactgaagcgggtcaatacttttatagtcatagtcaggatattttggtggatgtggaccaacttataaagaaaaccatcaaaattgaaaagaatgatgaggtcgagttgcgggttggctatttaagaagttttgggactgccgagtttttacaaactgtttcgaagtttactcaggagtttcctaaagtgaaaatcaaaattagtagtggcacgcacgaagaactctatgaa…	MFQQMQYFIAIVNNHSFTQAAVDCHISQSAISQQMKELESQLGVKLLNRKGRSFEVTEAGQYFYSHSQDILVDVDQLIKKTIKIEKNDEVELRVGYLRSFGTAEFLQTVSKFTQEFPKVKIKISSGTHEELYELLQTGKIDLNFSDQRRALSNEYQNEFLTASEFMVAVNNSLPVEAQKIDVADLVDIPCILIIDGNQQVSEKEYYRNVLGVKSEFVIAKSYDEAQMLIASNQGYLIINQRMRTQLDKDIVKMISLVKGDRKLIQNYYAYWQANNSGYYIETFAELLKQTFA
CP120642	fig|1590.3552.peg.435	CP120642_508159_507563	508159	507563	-	P4B09_02550	oxidoreductase (putative)			locus|P4B09_02550,protein_id|PRJNA946199:P4B09_02550	ff	atgaagaaagttttaattattggtgcaacggggactattggcggtgtagttcgacaaacgcttttgaatgaaaccgataatcagttaacgttgtttgctagaagtgccaatcgattaaagactagtgagcgtgaaagtgttatcgctggcgatgttactaaagatagtgacttagacaaggcgattgcaggacaagacgttgtttttgttgccttgagtggttctttaggtcgctttgcccaaaaaattgttgcggcaatggaccggaataaggtttcacgattgctgtttattacttcaatgggtatttatgatgaaattcccgcttcggttggtgctagtggaaatttaagtagtaatccaatgctacgcacttatcgggaagccgccgatgttgtt…	MKKVLIIGATGTIGGVVRQTLLNETDNQLTLFARSANRLKTSERESVIAGDVTKDSDLDKAIAGQDVVFVALSGSLGRFAQKIVAAMDRNKVSRLLFITSMGIYDEIPASVGASGNLSSNPMLRTYREAADVVEASDLNYTLIRPGWFTGGPVDYEITKKGEPFGGHDVSINSIADFVKNAIVDNDYYAHDSVGLNAK
CP120642	fig|1590.3552.peg.436	CP120642_509209_508169	509209	508169	-	P4B09_02555	Alcohol dehydrogenase (EC 1.1.1.1)	E1.1.1.1, adh	alcohol dehydrogenase [EC:1.1.1.1]	locus|P4B09_02555,protein_id|PRJNA946199:P4B09_02555	idu(3);Glycerolipid_and_Glycerophospholipid_Metabolism_in_Bacteria idu(3);5-FCL-like_protein	atgaaagcagcaacttttattgaaccaggaaaagtcgaagttaaagaatacgacaaaccaactattcaaaagccaaccgatgcaattattcgggtgctccgggcctgtgtatgtgggtcggatttgtggtggttccgcgggatttcacaacgccaagcaggttcaaccgttggtcatgaagcaattggaattgttgaatctgttggttcagccgttaaagatgtacaagcaggcgatttcgtgattgcgccgttcacccatggttgtgggcactgtgccgcttgcttagccggttttgatggggattgcttaaaccaagaagctggcggtaacggtggctatcaaggtgaatacttacgctttaccaatgcaaactgggcgttagttaagattcctggg…	MKAATFIEPGKVEVKEYDKPTIQKPTDAIIRVLRACVCGSDLWWFRGISQRQAGSTVGHEAIGIVESVGSAVKDVQAGDFVIAPFTHGCGHCAACLAGFDGDCLNQEAGGNGGYQGEYLRFTNANWALVKIPGQPEDYSDDMLNNFLALADVMATGFHAATSAEVKKDDTVVVMGDGAVGLSGVLSAKLLGAKRIIAMSRHEDRQKLAKAFGATDIIAERGDEAVAKVMALTETGADAVLECVGTEQSVDTAVKVGRPGAVVGRVGVPQKAEMNTNNLFWKNIGLRGGIAAVTTDDKQVLLDAVLTGKIQPGQVFTKRFMLDDIQAAYEAMDQRTAIKSLVIVSDK
CP120642	fig|1590.3552.peg.437	CP120642_510087_509230	510087	509230	-	P4B09_02560	Short-chain dehydrogenase/oxidoreductase			locus|P4B09_02560,protein_id|PRJNA946199:P4B09_02560	ff	atgaatatgaataacgaagtaattgtgcttttcggtgccggctcaattggtgaagcaattgttcgacgtgttgctgccggtagaaatttattgttggcagactataatgaagcaaaattagttgaaatgaaacaacacttgacggaagctggatttaacgttaagaccatccaagcggatctttcatcacgggaatctattaagacagtggttgctaaggcacaatcgcttggtaagattatgggattggtcaacgcggctggcgtttcaccatcccaagcgagcccagagcaagtgctcaaagtggacctttacgggactgccgttttgttagaagaatttggtcaagtcatggctcccggtagtgcgggaatcgtcatttcgtcccaatcaggacac…	MNMNNEVIVLFGAGSIGEAIVRRVAAGRNLLLADYNEAKLVEMKQHLTEAGFNVKTIQADLSSRESIKTVVAKAQSLGKIMGLVNAAGVSPSQASPEQVLKVDLYGTAVLLEEFGQVMAPGSAGIVISSQSGHRLPALSQADNQALAMTPTEELLDLPILQPDVIKDSLAAYQYAKRTNVLRVAAESVKWQARSARINTISPGIIMTPLAVDELNGPRGAGYKKMFESMVTKRPGTPDEIANLAELLMDRRGAFITGSDFLVDGGITAQYWYGNVSEVRNNGVQK
CP120642	fig|1590.3552.peg.438	CP120642_510748_510527	510748	510527	-	P4B09_02565	Programmed cell death antitoxin MazE			locus|P4B09_02565,protein_id|PRJNA946199:P4B09_02565	isu;MazEF_toxin-antitoxing_(programmed_cell_death)_system	atggaagtgagtattcgtaagattggcaatgctcagggaatcatttttcccaatgaactgagccttgaagtaggggcacgttatagaattgagcaaagtagtccggcactgattatgacaccaatcaattcggaactttttgctaatccagatgattgggtgggttttcgtgacagtatctcccaagcagaccgtgaatgggaccagttagctgactcctaa	MEVSIRKIGNAQGIIFPNELSLEVGARYRIEQSSPALIMTPINSELFANPDDWVGFRDSISQADREWDQLADS
CP120642	fig|1590.3552.peg.439	CP120642_511447_511004	511447	511004	-	P4B09_02570	Universal stress protein family			locus|P4B09_02570,protein_id|PRJNA946199:P4B09_02570	ff	atgtcagagatgagtcctaaggaatttaagcacatcttagtcggcgttgatgattcggatgacgcgcagttagcgtttcggtatgccattaaccgggccaagagtgacggtgctaagttaaccatcgtttcaattttggaacaggataatatgaacgtgtatgaagcaatgagcaaagattttgttcatggccaacgcaaggatttggaagaacacgtccagcagtatcagaagttggcccgtgacttcggggtgacggatgttaacgcggtcgttgatgaaggtgaccctggtgaaaccatcgtgaagacggtgattccagcgttgaagcctgacttactagtcattggctcagttgccaagcatggtgttcgtaaatacttcggttcgcaagccgca…	MSEMSPKEFKHILVGVDDSDDAQLAFRYAINRAKSDGAKLTIVSILEQDNMNVYEAMSKDFVHGQRKDLEEHVQQYQKLARDFGVTDVNAVVDEGDPGETIVKTVIPALKPDLLVIGSVAKHGVRKYFGSQAAYMAKHAPISVLVIR
CP120642	fig|1590.3552.peg.440	CP120642_512088_511519	512088	511519	-	P4B09_02575	COG0110: Acetyltransferase (isoleucine patch superfamily)	maa	maltose O-acetyltransferase [EC:2.3.1.79]	locus|P4B09_02575,protein_id|PRJNA946199:P4B09_02575	ff	atggaaatcgataatgacccagcgtatcaacaaatgattaatggtgaattgtacttagaatcaccaatcctacagcaacgtcggcgagacgtgcggacgaagttaatgcaatataatcagattgctgacaatgatgaccggaatactaagatgaaaagcctcctacgttcagccggtgaccggttcttcgttgaaccgacctttgaattcagttatggcgtcaacatccgtatcggcaatcatttttatgcgaaccatggggtcacgttatgtgatgaaggactcattacgatcggtaatgattgcaaattcgatcctaaagttggcttgtacacgcctgctcatccattagatccaactgtgcggcggactgaagcggaacggactgcaccgattacg…	MEIDNDPAYQQMINGELYLESPILQQRRRDVRTKLMQYNQIADNDDRNTKMKSLLRSAGDRFFVEPTFEFSYGVNIRIGNHFYANHGVTLCDEGLITIGNDCKFDPKVGLYTPAHPLDPTVRRTEAERTAPITIGNDVWIGGSAVILPGVTLGNNVIVGAGAVVTHSFPDNVIVVGNPARVLKQNAPQS
CP120642	fig|1590.3552.peg.441	CP120642_512185_512868	512185	512868	+	P4B09_02580	Putative FMN hydrolase (EC 3.1.3.-); 5-Amino-6-(5'-phosphoribitylamino)uracil phosphatase	K07025	putative hydrolase of the HAD superfamily	locus|P4B09_02580,protein_id|PRJNA946199:P4B09_02580	isu;Riboflavin,_FMN_and_FAD_metabolism_in_plants isu;Riboflavin,_FMN_and_FAD_metabolism	atgcaatacgcaatttttgatctcgataataccatccttgactttgaccgcgctgaagcggctaacctcgcagccgtctttcagcatcatggcatcactgatattcgccgtgcagaaagtgagtatcaggcctataacgaaactgtttggcaacaaatcgaacaaggtgccgatcgtgatagcttgttagaccaacgatttcaagtctttctaggcacactgggcatcaccgttgacgatcctgcggttcaacaagaatacgaccaattattagcgcacagttatcaggtaattcccggcgcccacgaacttttgcgcacgctgaccaacgctgggctgaccttactcgtcggcactaacggtatcaaacacacccagctcagtcgcttggcaggtgcc…	MQYAIFDLDNTILDFDRAEAANLAAVFQHHGITDIRRAESEYQAYNETVWQQIEQGADRDSLLDQRFQVFLGTLGITVDDPAVQQEYDQLLAHSYQVIPGAHELLRTLTNAGLTLLVGTNGIKHTQLSRLAGAHMTPYFDHIFISESIGYAKPNPHFFSAIHDQYPDMNATNTVMIGDSLRSDIAGAATAHLPSIWYNPQHVHNDTTIAPTYTVDNFKQLQKLLLTA
CP120642	fig|1590.3552.peg.442	CP120642_513611_513264	513611	513264	-	P4B09_02585	integral membrane protein			locus|P4B09_02585,protein_id|PRJNA946199:P4B09_02585		atgcaactgttcttactggcatcgataccggtcttagtctttagtgaactcgtgctaaatactgattaccagtacatgcttttggtttcttctattatgaagtgtgttggtttcatttcttttgtaattgcgtttgtggatagtttggattcaataaaggagatgcagcagttgattgctggcgcacaaagcagtgatactttagacagtgataaaaaggcgctagcggtgacgagctttaaaaaaattagatggatgctgatattatatcaggtattaaaagtacccttgcttgtaatttttttgagcttaagtgttgattaccggcgcgacggcttcttttcataa	MQLFLLASIPVLVFSELVLNTDYQYMLLVSSIMKCVGFISFVIAFVDSLDSIKEMQQLIAGAQSSDTLDSDKKALAVTSFKKIRWMLILYQVLKVPLLVIFLSLSVDYRRDGFFS
CP120642	fig|1590.3552.peg.443	CP120642_515243_514650	515243	514650	-	P4B09_02590	FIG00750218: hypothetical protein	fno	8-hydroxy-5-deazaflavin:NADPH oxidoreductase [EC:1.5.1.40]	locus|P4B09_02590,protein_id|PRJNA946199:P4B09_02590	ff	atgaaaattggaattattggtgccggtacggtcggcacagtattagccaagacctttgcgcgcggtgatcatcaaatcaaattaagtcggcacagtggtgcggctagtttagcaacacggcgcgccgagtttgctgccaatgtggcttttgtagaagttgctgaagccttacaacagccgttagtcattcttgcagtgccgtttgaacaggcgccggcagtattagcgcaggtcgccgattataagcaacggatcgtggtggacgtgacgaaccagtttacggctgactttaagaaaattaagacggccccgttgactggaagtgaagtcattgctcgtgcagctaacaatgcccgggtcattaaagccttcaatacgattccaccggagtttatggat…	MKIGIIGAGTVGTVLAKTFARGDHQIKLSRHSGAASLATRRAEFAANVAFVEVAEALQQPLVILAVPFEQAPAVLAQVADYKQRIVVDVTNQFTADFKKIKTAPLTGSEVIARAANNARVIKAFNTIPPEFMDGHVDGPGKRVLFYAGDDIAAKKEFAALVRPLNFRPVNLGKLRHGGSVMQVGGGLGNTHFVQIEE
CP120642	fig|1590.3552.peg.444	CP120642_516564_515392	516564	515392	-	P4B09_02595	Aspartate aminotransferase (EC 2.6.1.1)	patB, malY	cysteine-S-conjugate beta-lyase [EC:4.4.1.13]	locus|P4B09_02595,protein_id|PRJNA946199:P4B09_02595	idu(5);Coenzyme_M_biosynthesis_--_gjo idu(5);Glutamine,_Glutamate,_Aspartate_and_Asparagine_Biosynthesis idu(5);CBSS-216591.1.peg.168 idu(5);Threonine_and_Homoserine_Biosynthesis	atgccgtttgattttgagaccgtacttaatcggcggcacacgaatgccgttaagtgggacgtcgcggataatgaattgccgatgtgggtcgctgacatggactttgaaacggcaccagttatcaagcaagcgttgataaaacgcgcccagtttggcgtcttcggttacgaagaagtccccacggcttactatgaagccgtggcagactggtgggcaacggaacacaacttccgtccgcaaattgagtggttgatgttctgcaccggcgtcgttccggcgatttcatcaattgttcgtaaaatgacagcgaccggcgataacgtgttagttcaggctccggtttataatatcttctatcattcaattgaaaacaatggccggcataccttgagtagtgac…	MPFDFETVLNRRHTNAVKWDVADNELPMWVADMDFETAPVIKQALIKRAQFGVFGYEEVPTAYYEAVADWWATEHNFRPQIEWLMFCTGVVPAISSIVRKMTATGDNVLVQAPVYNIFYHSIENNGRHTLSSDLVARGASYAIDWDDLTTKLADPLTTMMILCNPQNPIGIVWSRATLQRLGELCLKYHVLVVADEIHCDLTLNGHTYTPFSSLTAPVAHNSISCISPSKTFNVAALHAATLIIPDAHVRALVSRGINNDELAEPNSFAIPASIAAYTEGHDWVAALRTKLAANQRQVQTYLTAELPQVKLVEAQATYLLWLDVRQVTTDSAALAAFIRQRTGLFLSAGDVYRGDGNRFLRLNVACPTTTLTDGLARLKAGITAYQQVQA
CP120642	fig|1590.3552.peg.445	CP120642_517420_516554	517420	516554	-	P4B09_02600	FIG00749959: hypothetical protein			locus|P4B09_02600,protein_id|PRJNA946199:P4B09_02600	ff	ttgaaaacaatcacacaacagtatttaacgggcgagcgggcactctttaaagctcacgaccttgaaatcgacaatacaacgtttgctgatggtgaatcaccactgaaggaaagtcgcgatgtcacgttgaaacagccaatctttaagtggaaatatcccttgtggtacagtcaacatgtgactgtggatcaaggtttgtttgagacaatgtctcgctctggcatctggtacaccaaggatattacgattacgaatagtacgctacaggcacctaagctatttcggcgggccagccaagttaagttagcgcacgttcacttttcagatgcggaagaaacgttatggaactgccaagatattacgttgaatgatgttcaagcagctggtgattattttgga…	MKTITQQYLTGERALFKAHDLEIDNTTFADGESPLKESRDVTLKQPIFKWKYPLWYSQHVTVDQGLFETMSRSGIWYTKDITITNSTLQAPKLFRRASQVKLAHVHFSDAEETLWNCQDITLNDVQAAGDYFGMNSQNIRIDGFNLVGNYAFDGAKNVEIHHATLMTKDALWNCENVTVYDSQIIGEYLGWNSKNIRFVNCTIESDQGLCYMDNVKLENCTLLNTDLAFEYCRNIDADVVSTIDSVKNPLSGRIHAQAIGEIIMDDPEVDPHQTLISVDHESRAPHAV
CP120642	fig|1590.3552.peg.446	CP120642_518551_517523	518551	517523	-	P4B09_02605	L-fuco-beta-pyranose dehydrogenase (EC 1.1.1.122)	yajO	1-deoxyxylulose-5-phosphate synthase [EC:1.1.-.-]	locus|P4B09_02605,protein_id|PRJNA946199:P4B09_02605	isu;L-fucose_utilization_temp	atgcaatatcgacaattaggaacatccgatttaaaagtctcgtcgatcgcacttgggtgcatgggttttggtgcggggactggaacggcgcttaatcagcgctcgtgggcggttggtcaaacgcaggcgaaccaggtacttgatcgcgcgatatcactggggattaacttttttgatacggcgccggtctatcaagcgggtgcgagtgaacgtgtcttgggacaaggactaaagaaatttcagcgagatcaattggtactggcaaccaagtttacgaatcggacaacccaagaaatcgaaaatcatgtcagtgggcgtgaacatgtcttgcggtccctcgaccagagtctacagaatttacagacagactatgttgatttatatatttatcatatctgg…	MQYRQLGTSDLKVSSIALGCMGFGAGTGTALNQRSWAVGQTQANQVLDRAISLGINFFDTAPVYQAGASERVLGQGLKKFQRDQLVLATKFTNRTTQEIENHVSGREHVLRSLDQSLQNLQTDYVDLYIYHIWDWLTPMAEIMAGLNEAVQAGKVRYIGISNAYSWQIAQINALAVRYGYPHFVSIQSHYNLVYREDERELFSYAHENDLATTPYSPLASGRLAHPFGTQTTRRQQDTFADTKYQATSEMDQPIIDRVEELAHQHHVSMAAINLAWLQQRVTAPIIGATKPHHLDAVAEAAGLALTASEIQYLETPYQPHDLEGVMALNRSRTNNWNQYSGQ
CP120642	fig|1590.3552.peg.447	CP120642_519147_519019	519147	519019	-	P4B09_02610	hypothetical protein			locus|P4B09_02610,protein_id|PRJNA946199:P4B09_02610		atgcgtcgaaaattatcgttaatggtcgtgatgactgttattagtacgctggttaaagtgggctggcaattaatcttagcgcgccatcaagcgcctaaaaagttaaaaattaaagtaaaactgaaataa	MRRKLSLMVVMTVISTLVKVGWQLILARHQAPKKLKIKVKLK
CP120642	fig|1590.3552.peg.448	CP120642_520976_519189	520976	519189	-	P4B09_02615	Lipid A export ATP-binding/permease protein MsbA	mdlB, smdB	ATP-binding cassette, subfamily B, multidrug efflux pump	locus|P4B09_02615,protein_id|PRJNA946199:P4B09_02615	ff	atggcagcacgtcaatcggtatgggcacgttccatgcctgttaaggaacaactcacggttattcggcgactattgccgtatgcgaaaccgttcaaatggttttttattgcggccatcgttttttccggtctgattagtgtggttaatatctatctaccgcgtgtattacagacctttattgatcattatctcaaaacaggacacgccacggtaccggtcatgtggtactttgcgggcctctatttcttcggcatggttgtgcgcgcgttgatgcagttcgtacagaacttcagtagtacgatgggggcagaatatatgcttgaaaatgtccgtcgacaaatgttcgccaagttgcatcggatgggcatgcgctactttgatcaagtccctggtggctca…	MAARQSVWARSMPVKEQLTVIRRLLPYAKPFKWFFIAAIVFSGLISVVNIYLPRVLQTFIDHYLKTGHATVPVMWYFAGLYFFGMVVRALMQFVQNFSSTMGAEYMLENVRRQMFAKLHRMGMRYFDQVPGGSILSRLTNDTMSFSNFWALFNTLFTAFFAVISSFVAMYLTDAQIALWLLVFMPFLAVTIWYYQRYSSRVYRRMRERLSELNTKLSEAITGISVIQQFRQEHRINGEFDHTNDAYFKTRQAMIRTNSLLLSPLIDLFYALGTVMVLGIFGVRGLNGYVAAGVVYAFITYLNNFYNPMTSMMDNLSDFQDGVVAGSRVLRVMDDPTIAPAQHADPTAKITRGKIEFRHVTFAYDGQHPVLKDVSFVAEPGQTVALVGQTGSGKTSTINV…
CP120642	fig|1590.3552.peg.449	CP120642_522727_520976	522727	520976	-	P4B09_02620	ABC transporter, ATP-binding and permease protein	mdlA, smdA	ATP-binding cassette, subfamily B, multidrug efflux pump	locus|P4B09_02620,protein_id|PRJNA946199:P4B09_02620	ff	gtgagtatatttttgaaattaggctggtattttcggcgtgaatggaagttgtacctcgcgggggtgcttggactagttttgactgccattatcggcattgtgccgccccggattattggggacatcgttgatgggattaatcagcacagcttgacggcgcacacgctgacggtctatttagttattattggtgtggccgccgttggtcagtacctggcgcgttatttatggcggaatgccatctggggtggtgcagccggccttgaacgaacgctgcgggaacgactcttttggcattttatgaagatggatgcgacgttttatcagcaataccgtaccggggacttgatggctcatgcgaccaatgatctcacggcggttgaacgggtcgctggtggt…	MSIFLKLGWYFRREWKLYLAGVLGLVLTAIIGIVPPRIIGDIVDGINQHSLTAHTLTVYLVIIGVAAVGQYLARYLWRNAIWGGAAGLERTLRERLFWHFMKMDATFYQQYRTGDLMAHATNDLTAVERVAGGGILQFADSIITGGTTLIAMMTLIDWRLTLIAVVPFPLLAVVSRYLGKKIHVAFRASQAAFSRLNNKAQESISGIKVIKALGQEKADVADFNQQIDQTIKINRHVNVLDSLFDPAITMIIALSYGATIILGGLYVTHGVITIGNLVSFVTYLGMMVWPMFAVGMLFNTMERGNASYDRVMELLNQQSAIIDAKRGIEQRPHGDIQYQIKQFNYPNDAGTSLSNVDFTLKAGQTLGIVGRVGAGKSTIMKLILREFDQYEGHITYGGH…
CP120642	fig|1590.3552.peg.450	CP120642_525383_524859	525383	524859	-	P4B09_02630	hypothetical protein			locus|P4B09_02630,protein_id|PRJNA946199:P4B09_02630		atgaaaaggggtagtttaactgtgttacgtgcactatcgttatcggctgtagggctgattgtgtcaatttttttccatgttgtaaatgccaactcgagtacttttacagagcaaagcgttacaactgaacaaaacgtgatttatgacaaagatggcaatcaggttccgctatttgatgcatcatctcaagaaccagttatcgaagaccggggcccgaaacaaccaacagccgtcaagcgattgggtaaagggcaatcttgccaagtaaataaattttctggttcaagaatacgctatggcagatatatgggtggtgtaactggaaacgctaagaacgttagcttttcagaaaaaaagggtgcttttacagggtacattactgatcgtcctgatctaagc…	MKRGSLTVLRALSLSAVGLIVSIFFHVVNANSSTFTEQSVTTEQNVIYDKDGNQVPLFDASSQEPVIEDRGPKQPTAVKRLGKGQSCQVNKFSGSRIRYGRYMGGVTGNAKNVSFSEKKGAFTGYITDRPDLSTVAQYFTATPSGGPYHAAFHGLLYFEADNPVPGPNYFMQVH
CP120642	fig|1590.3552.peg.451	CP120642_526169_526720	526169	526720	+	P4B09_02635	integral membrane protein			locus|P4B09_02635,protein_id|PRJNA946199:P4B09_02635		atgaattataccagtcaagctaacattcacaaatttactttgatcattattttattgagcagtatcctaatatctactaccataactttgaaaatttctgccaatacgacgtcatcgtcacaacaagccatagattgtatcgctcaagaattagcagatgtatcaaatagcattcggtatgatccccagactggattagcaacaaacttagatgtgaacgctttagtatcaaaatacggttccaataaccagaaccaattgcagcatatcaacgagataatgaaatatgaatacaagcgaaatttgcaattcaaccaaggcaagctaaatagtattcaaactagaagtttttggtcctgtatgaaaaatcaattattggacatgattggctaccaaact…	MNYTSQANIHKFTLIIILLSSILISTTITLKISANTTSSSQQAIDCIAQELADVSNSIRYDPQTGLATNLDVNALVSKYGSNNQNQLQHINEIMKYEYKRNLQFNQGKLNSIQTRSFWSCMKNQLLDMIGYQTFQALLRGGIQGLIQRKAWKAAAKLLIRYLGDSIGVGFIAAQLAWYAIRCA
CP120642	fig|1590.3552.peg.452	CP120642_530573_526872	530573	526872	-	P4B09_02640	FIG00746988: hypothetical protein	yhgE	putative membrane protein	locus|P4B09_02640,protein_id|PRJNA946199:P4B09_02640	ff	atgatacgcgacgaatggcggtcaattcgtcatagcaaaatactatggatttcagtttcagtcatgattttgatcccgtttttatacagcatcttcttcttgaagtcggtgtgggatccatatggggatacgcaaaacttaccagtggctgtcgttaatgaagataagtcagtgaactatcaaggcgaaaagtttgcagttggtaagcaagtcgtgacgaatttaaagaaaaataacgatttagattggcactttgtgtcggctaaaaaagccaagcagggattgaaagaccggaaatattacacggtcgtcacgattcctagcaatttctcaaaaaatgccacaacgatgacggataccaatccgaaaaagatgaacttgcattatgagacgaacgaa…	MIRDEWRSIRHSKILWISVSVMILIPFLYSIFFLKSVWDPYGDTQNLPVAVVNEDKSVNYQGEKFAVGKQVVTNLKKNNDLDWHFVSAKKAKQGLKDRKYYTVVTIPSNFSKNATTMTDTNPKKMNLHYETNESLNYIAKVITDTGVSRVNKSIRAQVTKAYALAIFKQIRTAGKGYQKAADGATKLKDGGVELQDGLTTYTTGVHTLKNGTTELNTKVQQLPAGIAKLADGGSALKTGLDTLNSKTGALASGVSQLSDGSGQVTSGLGTLNGKTGALASGVSQLKDGSSQVTTGLTTLQGKVVPMVSGVSQLTNGSAQVSNGLQQLDSKLPTMQIGSQSITEGLLTLGNKAGTLAGAVNLLTDGSGKVTTGLKNLNDKTGTISNATGQLADGSQKVKV…
CP120642	fig|1590.3552.peg.453	CP120642_531158_530604	531158	530604	-	P4B09_02645	FIG00743766: hypothetical protein			locus|P4B09_02645,protein_id|PRJNA946199:P4B09_02645	ff	atggtaatttcaattcgtacggagctggatttacagcgggcgatgtaccaattgttggagcaacgttcaatctcacaaattacggttgagcagatctgtaagcaagcatttatacatcgcagtagtttttatcgttattatacggataaatttgatttgctcaggcagatggtgatgcacacgttagatgaactattggctgctgagcgaactgatacggttggttcggcaattatgtcgacgtttatcggggcgcacacgcaagttttacgacatttattagtgacgaacaatgagggtgacaatacccgttctcaacaagtgatcaatgactgttttgtcacggtcgccgagacgggagcggatgatcgggtttttgcgatgattcgccagtcgcag…	MVISIRTELDLQRAMYQLLEQRSISQITVEQICKQAFIHRSSFYRYYTDKFDLLRQMVMHTLDELLAAERTDTVGSAIMSTFIGAHTQVLRHLLVTNNEGDNTRSQQVINDCFVTVAETGADDRVFAMIRQSQHPDLTAYLVSGVVTSIVQWLNNGHRDGQAASTQAMIQGTLATVFSLEQHTV
CP120642	fig|1590.3552.peg.454	CP120642_531585_531256	531585	531256	-	P4B09_02650	regulatory protein, ArsR			locus|P4B09_02650,protein_id|PRJNA946199:P4B09_02650	ff	atggtcagtagtgaagaagcactgcaagaatttcgagaaacaattccgatctttgaagtcttagccgatgaacggcgtcaacaaatcatgattgaactttcgcaacacgcgcagggcatgactgttggtgaattaactgaacggatgcatatttcgcaaccggccgtttcgcatcaattgaagacgttaaaggaacgacactttgtcgcagttgaacatcaggggacccgtaactattatcgggtgacgtttgacgcgccactaacgcaagttgagcatttgattcacacgcttaaggcggacttggaattgaaaccgtacttgcactaa	MVSSEEALQEFRETIPIFEVLADERRQQIMIELSQHAQGMTVGELTERMHISQPAVSHQLKTLKERHFVAVEHQGTRNYYRVTFDAPLTQVEHLIHTLKADLELKPYLH
CP120642	fig|1590.3552.peg.455	CP120642_533020_532082	533020	532082	-	P4B09_02655	DNA-entry nuclease (Competence-specific nuclease) (EC 3.1.30.-)	endA	DNA-entry nuclease	locus|P4B09_02655,protein_id|PRJNA946199:P4B09_02655	idu(1);Gram_Positive_Competence	atggtgaaattaatgcgacgcgttggcatagcgggtctcttgagtttgagcttactgttgggtggttgtagcttgttaacgtctggtacggatacaacgagttcgacgactagtcagcagtctgaatccagtcgtaatcaaacgaccagtgcgactggtaatacgcaacaaacttacaaacaactggcaaaaatgacttatcaatcgggcagtgctgcggccatcaaagttaatagcggtaagagtacgctggcagcgagtcagtggaaaaattctaagattgattacggtaatttagattcattgaatcggacaaccacggacacggcttatttgagtaaggccaatttaggacggtctgaaggacggacggcgcaaacgtggagcccaactggctgg…	MVKLMRRVGIAGLLSLSLLLGGCSLLTSGTDTTSSTTSQQSESSRNQTTSATGNTQQTYKQLAKMTYQSGSAAAIKVNSGKSTLAASQWKNSKIDYGNLDSLNRTTTDTAYLSKANLGRSEGRTAQTWSPTGWHNQPITVNGKRVYPQNRGHLIAYTLSFNLTSNGQYRAGEDGSLDNPKNLATQTAYSNQKTMQIYEDQVRTALEQGKKVIYRVTTVFRGNELMPRGYWSQAVSTDGSVNFNVYIWNVEPGVSFDYATGRGKADSTMQVAGADKVSSSQNTSRSSQSTTTSKQVERELVKYGYKYVKKALN
CP120642	fig|1590.3552.peg.456	CP120642_533641_533096	533641	533096	-	P4B09_02660	acetyltransferase (putative)			locus|P4B09_02660,protein_id|PRJNA946199:P4B09_02660	ff	atgacggcaacaattacaattcgaccgcttcagcgcgcagaattaacaacgctatggcaactaggttttagtgatctagatgcggagtggacgcgctggaatggaccgtattttcatgaccaactaccgactcaaacagactttgagacaattattggcccccgtgattggctgattcgaccgcgtaactgggtcatcacacgggatggtgtgattgtcggcagtgttaattggcactttgtggatggttccctcaaacgctggttagaggtaggcatcattatctatgatcaggagcattggggtgagcatattgggcgcaccgcgttgactaaatggttgacccacttattccaagaggagacgactttgccgcacattggattgacaacgtggtcg…	MTATITIRPLQRAELTTLWQLGFSDLDAEWTRWNGPYFHDQLPTQTDFETIIGPRDWLIRPRNWVITRDGVIVGSVNWHFVDGSLKRWLEVGIIIYDQEHWGEHIGRTALTKWLTHLFQEETTLPHIGLTTWSGNTRMMRLAEAVGLKQEARIPQVRYWQGQYYDSIKYGVLRNDWQVQKD
CP120642	fig|1590.3552.peg.457	CP120642_534431_533904	534431	533904	-	P4B09_02665	GCN5-related N-acetyltransferase	rimJ	[ribosomal protein S5]-alanine N-acetyltransferase [EC:2.3.1.267]	locus|P4B09_02665,protein_id|PRJNA946199:P4B09_02665	ff	ttgactcagtttgaaacggaacggttgatattacgaccaatgacagcggcggatcatgatgcgttagcggacatgatttttgatccgcaggttgtcgcttatttacgttaccgacgggttcagagtccggccacgttcgagcaactgtttacgacgcactttttggcagacacgaccactgtttttggcattgaacgtcgccgtgatcatcaactaattgggttttatgagtttcatggtagtggtgcgactggtgaattgacgtacgctttaagcccagctgcgtgggggcacggttatgttgcggaagccggcaattgtttgatgcattatgggtttgaaacgctgaactatgagaccatcgaggctcactatgcgagtgccaaccctaattctggc…	MTQFETERLILRPMTAADHDALADMIFDPQVVAYLRYRRVQSPATFEQLFTTHFLADTTTVFGIERRRDHQLIGFYEFHGSGATGELTYALSPAAWGHGYVAEAGNCLMHYGFETLNYETIEAHYASANPNSGRVMAKMGMQAAGELHTFTSDKGEVIHVMRYLLTKATWRQLSA
CP120642	fig|1590.3552.peg.458	CP120642_535338_534508	535338	534508	-	P4B09_02670	hypothetical protein			locus|P4B09_02670,protein_id|PRJNA946199:P4B09_02670		atgagaacgctacataaaacgttaacacggttattacaggcagacttgattccgattgcgcatgtttcatttaatgagatgtataccggctatagtcgccgctatgataccgtagtttttgttaaagttttcagtccggattgcgaacgtaaatttagaactgagcagcaagtgacagcgcaactcacagaccgggtcttagccagttttcaattagcaagtcgcgagtgggtgttggtgttgcgagattggcaactaactcctgtaccgacaactttgactccagcgctcgtttaccaaatgggtcaggtagtctccaggtttcaccacgcaattcaacttccaacaaccgcagacctgatgccggttctggatttcgatgggatggtcgcccgggtc…	MRTLHKTLTRLLQADLIPIAHVSFNEMYTGYSRRYDTVVFVKVFSPDCERKFRTEQQVTAQLTDRVLASFQLASREWVLVLRDWQLTPVPTTLTPALVYQMGQVVSRFHHAIQLPTTADLMPVLDFDGMVARVERLKTSPHYDALVSLLPYFLDHRTMIKTALAPQPVMTLHGDMGTRNFRYHHGQLVLIDFERSRHGYALEDCLKFFFEDLQQSSTLIQAFWAGYGTDLQIPPLVTQWLLLQCSTGIFTYVNQITDPRFEAVGTAMLAQVTLPNH
CP120642	fig|1590.3552.peg.459	CP120642_537011_535806	537011	535806	-	P4B09_02675	membrane-bound protease, CAAX family	K07052	CAAX protease family protein	locus|P4B09_02675,protein_id|PRJNA946199:P4B09_02675	ff	atgacgccggaaaccgaacaattattacgacgctggtacatggggcagctcatcgtgttatttggtgcggcctttattcaactatttacgtttgatggtggtgtgtttttcccagttggtggtatgcagttgctgatatggggactgttagcttggtggccagctgccgaggaggatcaagcacagtggtggcgtttgcgacatgttaattattacgtccaaacagtgctgcagttcacactcttgccgattttactggcgaacctcgtggcttggttaagtcagctgtcatggttagacgaacagggactgattgctgtggggatggcttatttaatggtcgcattcgtgccggtggtagtggtggtcactaaaccgatcgaatctgtgattggccgg…	MTPETEQLLRRWYMGQLIVLFGAAFIQLFTFDGGVFFPVGGMQLLIWGLLAWWPAAEEDQAQWWRLRHVNYYVQTVLQFTLLPILLANLVAWLSQLSWLDEQGLIAVGMAYLMVAFVPVVVVVTKPIESVIGRIAVLITAIFSGVVSAQQTFLILPNLQAPSVFEMVSDTGILGALGFVIAVGVLLWGWGLTGPSWRFNRQAQTSLVVGLIVVGTAFSLWNAFSAGGSWATTFTHWDFQLRSATWKMFLSGLEPGIAEEWLYRFAVLTLLLQAFRHRRHQLDWAVWLSGGLFGMWHITNVFAGQPLSATVEQIIFAATLGWFLASTYLYSGSILLPMVIHAAIDILSMMASGSQTMVKPNAFEWQTIGATVIIFVGITIYFLTGSRRQVIQAHVNQRLL…
CP120642	fig|1590.3552.peg.460	CP120642_538727_537105	538727	537105	-	P4B09_02680	ABC transporter, ATP-binding protein			locus|P4B09_02680,protein_id|PRJNA946199:P4B09_02680	ff	atgctcaccgtaaataatgttagtatgcagttttcaacacgtaagctttatgaagatgtcaatttgaaattcacgccgggaaactgctacggcgttattggtgccaatggtgctggtaagtcgacgttcttaaaaattttggaaggtaaattacaaccgactactgggacggtctcgatggggcctaacgagcggatgtctagcttgaatcaaaatcactttgctttcgaagatgaagaagtgttagcaactgttattcgtggtcacgaaaagttgtatgaaatcatgattgaaaaagatgcgctgtatgccaagcctgattttagcgatgaagatgggattcgggccgctgaattagaaggcgaatttgccgaaatggatggctggaacgcggagtcg…	MLTVNNVSMQFSTRKLYEDVNLKFTPGNCYGVIGANGAGKSTFLKILEGKLQPTTGTVSMGPNERMSSLNQNHFAFEDEEVLATVIRGHEKLYEIMIEKDALYAKPDFSDEDGIRAAELEGEFAEMDGWNAESEADQLLQNLGIDESMQHMKMSELTEPQKVKVLLGQALFGSPDVLLLDEPTNGLDVQSISWLEDFLAGYEKTVIVVSHDRHFLNQVCTHMCDVDFGKITLFVGNYDFWMESSQLAAKLQANANAKKADQIKELQEFVARFSANASKSKQATSRKKQLEKITLDDIKPSSRKYPFIKFTPDREIGNDLVKVENVSKSIEGVKILDNISFTLRPNEKTALISRNDLATTTLMQIIAGSMEPDSGTVTWGQTTSRTYLPKDINEEYAGSE…
CP120642	fig|1590.3552.peg.461	CP120642_539842_539048	539842	539048	-	P4B09_02685	hydrolase, HAD superfamily, Cof family			locus|P4B09_02685,protein_id|PRJNA946199:P4B09_02685	ff	atgacgattaaattaatagcaacggatatggatgggacgtttttaaatgatcatggtgattatgaccaggagcggtttgccaacgactatgcagcgctacagcggcgcggtattcagtttgtgattgccagtggtcaccaagcggcggaactagccacgacctttagtgcttaccctgagatgtggttgattggtggtaacggcgcggaactgtggcaacgagaagcgggactcaaagccgcgacgttcagtccccaagcgactcagcaagtgttggcggccctggcaccgtatcctgaattacaagtggcattgtgtggcacccaaacggtccatgtgttggcgcacgcgaacccgcagtttgtagctaatatgcgtgactactattaccaattagag…	MTIKLIATDMDGTFLNDHGDYDQERFANDYAALQRRGIQFVIASGHQAAELATTFSAYPEMWLIGGNGAELWQREAGLKAATFSPQATQQVLAALAPYPELQVALCGTQTVHVLAHANPQFVANMRDYYYQLETCADLTTVTDPVVKFDVICPAAMTDQLVYELTPKLAGIAVPASGGQGSMDLIQPGMHKGRALKQLGEQLGILPDEMLVFGDGTNDLEMFHYATHAVAMQNAPENVQANATAVTGTNVDNGVLDYIEQHILS
CP120642	fig|1590.3552.peg.462	CP120642_541761_539929	541761	539929	-	P4B09_02690	Integral membrane protein			locus|P4B09_02690,protein_id|PRJNA946199:P4B09_02690		atgtcgaagaagcgacgattaagttggctgagcgtgctcggactattggcaggattttgttggtggtttagcttagcaatgcgcgcggctgcggattatgatattgaccaatatcaagtcaatgtagctattcaacgtgatggtagtgcgaatgtaacgcaagcgatgacttatcaatttgatgatgattatcacggggtatttaatgttcaagatttgaaaggtattcagggggcccagttggaaggggtcacgacgcaactgaatggtggggccacggtgacggcggcgccaagtgaaatgggggccaacaacacgtatcagttgacccaaaatgctgaccggatgcgtgtcaagctctaccggcaagttcaagaagatgataagttacgggttgtc…	MSKKRRLSWLSVLGLLAGFCWWFSLAMRAAADYDIDQYQVNVAIQRDGSANVTQAMTYQFDDDYHGVFNVQDLKGIQGAQLEGVTTQLNGGATVTAAPSEMGANNTYQLTQNADRMRVKLYRQVQEDDKLRVVYRYRLKGVVTNYADTAELNWKVIGSGWDVPLNNVKIVIQLPAKNVSALQAWTHGPLSGQTKVERAAGRVTMTLGHNPANQFVESHLLFPTTVTATNTRTNTAKRKVTVQKQEAKLAQEANEKRRRNRLLRRVIFGAAVAGWLLVMIGYLWWLARHPAKPHQQPIPINHSFDVPPVTPAVAESLWAQRSPNTDALTAEILRAAANHEITIETVAGHRKPDVRLTQLKPVTNSFLAHCFDKIAVDGQFMLTDLKKYGKRDKAGRLGKW…
CP120642	fig|1590.3552.peg.463	CP120642_545857_544718	545857	544718	-	P4B09_02700	FIG00752372: hypothetical protein			locus|P4B09_02700,protein_id|PRJNA946199:P4B09_02700	ff	ttgttcaatatcattttactcacgtacgcaaagaattttccaaatccacattggtttgttgccatcgtttcggtggtgacagttgtgccgtatgttttcgggggattaacggggcgactcgctgatcagacgcaccgaaaaactaactggctgattggtactaaggtcgttcaagcggggttatatctcgtcttggcccaagtgattactcagcaaactgtggttgttttctacgtggtcgttgcgattaattttatttcggatctactaggacgatatggtggcagtattttgacaattgttattcaagaccggattgggcctgacgatcgccaacaagtgatggggcttaatgcgagcgtaagtacacttgttgagccactgggtcaaacactaggg…	MFNIILLTYAKNFPNPHWFVAIVSVVTVVPYVFGGLTGRLADQTHRKTNWLIGTKVVQAGLYLVLAQVITQQTVVVFYVVVAINFISDLLGRYGGSILTIVIQDRIGPDDRQQVMGLNASVSTLVEPLGQTLGVLIIAQWHDYALAGIVNAMTFIGAASCLLAGRSAIQSTPKVAVRPRHIEAWPVIQRVMLTTTRMGAVSYLGILMILNVATMSIDAILNLMFIDLASRMPVSYSVAILMVNVVFVTGSVLGGITKNTWFDRLSLFQLLLAAILAPMLTYVILLVVPQLILILGGMFAVGFMSGKLDPKMFAIMMPQIDPLLTGTVFGTISSIVTLAAPVGSVGIVLLYNLVGATAACSVVIGMSALALIWAVMAHRQ
CP120642	fig|1590.3552.peg.464	CP120642_546033_546944	546033	546944	+	P4B09_02705	Predicted transcriptional regulators			locus|P4B09_02705,protein_id|PRJNA946199:P4B09_02705	ff	atgacaaacatcggagaaactattcatcagattcgattaagtaagggcttaactcaacaagaagtgtatagcggtattatctcgcgctcattcgcctcacgctttgagagtggtgccaacgatattggcgccagtaagctctttgcaattctggataacttagcaatttcagccgacgagttacgattcatacaccaaaactaccagccatcagcatatgaccaggccctttggacaattcgtcacgcttatgaaacgctaaattttcccgccctagccacttggattcgcgaacatcgacacagcccccacgcctacgaacaactcatcgccagttatgccagcatcttgatgctatcctatgaccatcgttcagtcggcgtgacaaccacgacccag…	MTNIGETIHQIRLSKGLTQQEVYSGIISRSFASRFESGANDIGASKLFAILDNLAISADELRFIHQNYQPSAYDQALWTIRHAYETLNFPALATWIREHRHSPHAYEQLIASYASILMLSYDHRSVGVTTTTQPAFDHLRQAKTWTLQELKLVPVLIPIIASIDGLAALTPLTTRMAANCASYQTAWGDPFHVSNDLLDFYGSLFQTKLNFHDFQSAQNLKTKFTAIDSHQLNWDGRLSQQFWLGIWNLYFGDWQIGNQLLDEVSVLETHHHPRIDNTLFAIRNIRTKQAQTYRQSHQSHKHL
CP120642	fig|1590.3552.peg.465	CP120642_548603_547224	548603	547224	-	P4B09_02710	membrane protein, putative	UMF1	MFS transporter, UMF1 family	locus|P4B09_02710,protein_id|PRJNA946199:P4B09_02710	ff	atggtgtttttaaagactagacaaaaaagagagagagaggaaaagcgggcggacatcagcaccactaatattgtggttagtgctcgttccgcctccgattgcgatcagaggttcccgcgaagtaacttaatgaaatttaataaacagcagtggggttggatcttttacgattgggccaactcgggctatggcattattgtcacaacggcggtgctacccgtttactttaaggcagttgcccaaagtagcggtgtgacaccggctaatgcaacggcttactggggttatgccaatagtattggggccttactagtttcgattttggcgcccgtcctaggtgcactagcagactatccccatgccaagaaacgaatgctcaacatcttttcgatacttgga…	MVFLKTRQKREREEKRADISTTNIVVSARSASDCDQRFPRSNLMKFNKQQWGWIFYDWANSGYGIIVTTAVLPVYFKAVAQSSGVTPANATAYWGYANSIGALLVSILAPVLGALADYPHAKKRMLNIFSILGMVMTLGLSVAPTSAWKWLLGIYILSIIGYSGGNLFYDSFLTDVAPNDQMDRLSSYGYGFGYLGGVLAFILFLVLQLTSGFGQLSSYGVARWSFVLAAAWWIIFYIPLLKNVHQKYALAPSAHPVRSSFQRVWSTLKHIRNYRAAAWFLVAYFFYIDGVDTIFTMATSIGMDMGITTTTLMIVLLVVQLVAFPFSLLYGWLANKTSTRTGILLGIIIYLGICLYALRLNSTTDFWILAILVGTSQGGIQALSRSYFGRLIPKTSGSE…
CP120642	fig|1590.3552.peg.466	CP120642_549879_548584	549879	548584	-	P4B09_02715	Alkaline phosphodiesterase I (EC 3.1.4.1) / Nucleotide pyrophosphatase (EC 3.6.1.9)			locus|P4B09_02715,protein_id|PRJNA946199:P4B09_02715	isu;Purine_conversions	atggcaacaaatcaacacttggtcattatttccttagatgcgttaggatttcgtgatttacgcgaacatcaagcagaattacccgttctgagtggattgatgaccggtggtacttgggtcaagtcggtgacaggcatttatccaacactgacatatccgtcacataccacgattattacgggacagtatcccagcgtgcatggaatcgttaataatactaagttacaaccgacacgccgttcaccagattggtattggtatcaaaaggacgttcaagtaccaacactatatgatttggcacggcaaaagaagctaacaacggcggcttttttatggccagtgacggctggcagcaagattacatataaccttgccgagatctttcctaaccgcatttgg…	MATNQHLVIISLDALGFRDLREHQAELPVLSGLMTGGTWVKSVTGIYPTLTYPSHTTIITGQYPSVHGIVNNTKLQPTRRSPDWYWYQKDVQVPTLYDLARQKKLTTAAFLWPVTAGSKITYNLAEIFPNRIWTNQVLVSLKASSPLFLLAMNHKYGHLRNGIKQPQLDEFITACAVDTLTNKKPNLTMIHLVDMDSMRHRYGVRSSEAMAALHRLDRHVGQLIDATKAAGTFADTNFVILGDHYQINVDHMIHLNTLFAQQGWLTARQDQTFEDDWSVMAKTADGSTYIYTRPEFDQLDELKALVSQVEGVETIITGEAAARRGADPACALMVEAQEGYYFTDESRRPTVVEPVHPATLGQPDRYHGVHGYDPTKPDYQTTLLFNGSAVKAGGTIETA…
CP120642	fig|1590.3552.peg.467	CP120642_550836_550006	550836	550006	-	P4B09_02720	lipase/esterase (putative)			locus|P4B09_02720,protein_id|PRJNA946199:P4B09_02720	ff	atgcaagttgaacagcgcacattaaatactgcggcacacccatttcagatcacggcgtattggttagaccaaattagtgattttgaaacagctgttgattatccaatcatgattatctgcccgggaggtggctttacttatcattctgggcgggaagaagcgccaattgcaacccggatgatggccgccggaatgcatacggtggtcttgaattaccaattaattgtgggagatcagtccgtctatccttgggcgttgcagcaattaggtgcaacaattgattggattacgacccaggcgtccgcgcaccatgttgattgtcagcggattattcttgccgggttttcggctggcggccacgtggttgcgacttataatggtgttgcgacccaaccagaa…	MQVEQRTLNTAAHPFQITAYWLDQISDFETAVDYPIMIICPGGGFTYHSGREEAPIATRMMAAGMHTVVLNYQLIVGDQSVYPWALQQLGATIDWITTQASAHHVDCQRIILAGFSAGGHVVATYNGVATQPELRTRYHLDHYQGQHAAIILGYPVIDLTAGFPTTSAARNQITTDARLWAAQRLVTPASKPAFVWQTATDELVPPINSLKYVQAMLQHQVATAYHLFGSGIHGLALANHVTQKPGKDKYLNDQAAIWPQLALRWLQEQGLLAGNY
CP120642	fig|1590.3552.peg.468	CP120642_551013_551732	551013	551732	+	P4B09_02725	Trehalose operon transcriptional repressor			locus|P4B09_02725,protein_id|PRJNA946199:P4B09_02725	idu(1);Trehalose_Uptake_and_Utilization	atggggaaacaaacattcagcgacatctatcacgttttaaaggaccgcattctcacgggacactacagcgttaagatgcgattacccattgaagacgaattaattacagaatttgatagcagtcgctatgctgttcgtaaggcaatcgcacaactagccaaagacggcctagtttacagcgttaaggggcgcggggtggtcttattggagcacacgccacaaacccagcaattcaatctggctttaaataatctcaacggtctgcagagcctcaacgcggagcgccacctcgattatcagaccgaggtcgtggcctttcagcaacgaatcgttgaccagccgcttagcacacataccgcttttgaagtgggtattccagtgtatgctattcaacgggtt…	MGKQTFSDIYHVLKDRILTGHYSVKMRLPIEDELITEFDSSRYAVRKAIAQLAKDGLVYSVKGRGVVLLEHTPQTQQFNLALNNLNGLQSLNAERHLDYQTEVVAFQQRIVDQPLSTHTAFEVGIPVYAIQRVRIVDGIRAVLDINYFNAQRTPTLTKTIAQHSIYQHFKKNGLKIAVVKRMLRVESANELDKAQLALGDNNCVGNMISIAFNDEGRQVEYTESHFIPNEFNFNELIRN
CP120642	fig|1590.3552.peg.469	CP120642_554613_552115	554613	552115	-	P4B09_02730	FIG00743832: hypothetical protein			locus|P4B09_02730,protein_id|PRJNA946199:P4B09_02730	ff	atggagcgaaaacggacgaattttaaaatgtacaaaattggccgtcgctgggcgtttgcatgtgccgttatcttgacgatgggcacaacaacgctggtggctcgggctgatgatggaacgactgcaacggggactgatacggcatcaaccagttcaagcacaaccaaatcagtcacggctaagacacaaactttgaagactgcggccacaactgaagcggatgtgactaaccaaaatcagccggttttagataccgatggttcgaattcaaagactgctgctggcacagtggctggaactaaggcggcaacggatactgatacaaacgctaccaccaatttggatgagacaactagtgccaatactgaaactggttcagatacgacagctggttcaaag…	MERKRTNFKMYKIGRRWAFACAVILTMGTTTLVARADDGTTATGTDTASTSSSTTKSVTAKTQTLKTAATTEADVTNQNQPVLDTDGSNSKTAAGTVAGTKAATDTDTNATTNLDETTSANTETGSDTTAGSKTAKETNATTGSESTKETSTTTDSATATAARTTTSSNKGATTDSATSNDTAATAAKTTDASAKIAGTTTSDSVAQQTTTTKDQSTTTATPQTVAVALSQAVTHANDAVADGGNVTDDYPDLHNMLGVSSQFHIFAREAELHAHTNGNVAVQNLVGNVNFGTNIIEELLDKDISYIQNISNIAGSSFVSAGETRSNKVIFGENIEIDVSNPNRPMVNGVYIDHLLASEVYQDKDGNVYIDFDKEFAKLEKLSASLSEASANATYTSDS…
[truncated: 2,483 more rows]
