# Supplementary material for: Illuminating the Genomic Landscape of Lactiplantibacillus plantarum PU3—A Novel Probiotic Strain Isolated from Human Breast Milk, Explored through Nanopore Sequencing
Source: Microorganisms. 2023 Sep 28;11(10):2440. doi: 10.3390/microorganisms11102440 (PMC10609609; doi:10.3390/microorganisms11102440)
Supplement: Supplementary file 1 [file microorganisms-11-02440-s001.zip › Supplementary Table S2.xlsx]

## Sheet: Sheet1
Gene name	Genes ID in strain PU3	Protein name	Stress response/Probiotic Action
rpsS	P4B09_10355	30S ribosomal protein S19	Acid and bile tolerance
ppk	P4B09_09470	Polyphosphate kinase	Acid and bile tolerance
ackA_1	P4B09_06705	Acetate kinase	Acid and bile tolerance
ackA_2	P4B09_07170	Acetate kinase	Acid and bile tolerance
fabH_1	P4B09_08315	3-oxoacyl-ACP synthase	Acid and bile tolerance
fabH_2	P4B09_12935	3-oxoacyl-ACP synthase	Acid and bile tolerance
pgm	P4B09_09110	Phosphoglycerate mutase family protein	Acid and bile tolerance
pepF	P4B09_15675	Oligoendopeptidase F	Acid and bile tolerance
arcB	P4B09_08030	Ornithine carbamoyltransferase	Acid and bile tolerance
copA	P4B09_03355	Copper transporting ATPase	Acid and bile tolerance
dnaK	P4B09_14450	Chaperone protein DnaK / HSP70	Acid and bile tolerance
eno	P4B09_09230	Enolase	Acid and bile tolerance
pgk	P4B09_09220	Phosphoglycerate kinase	Acid and bile tolerance
dnaJ	P4B09_14445	Chaperone protein DnaJ	Acid and bile tolerance
groS/groES	P4B09_08950	10 kDa chaperonin	Acid and bile tolerance
grpE	P4B09_14455	Protein GrpE / HSP-70 cofactor	Acid and bile tolerance
htrA	P4B09_05930	Serine protease HtrA	Acid and bile tolerance
comC_1	P4B09_10305	Late competence protein ComC, processing protease	Biofilm formation
comC_2	P4B09_10310	Late competence protein ComC, processing protease	Biofilm formation
comD_1	P4B09_05420	Histidine kinase of the competence regulon ComD	Biofilm formation
comD_2	P4B09_03480	Histidine kinase of the competence regulon ComD	Biofilm formation
comE	P4B09_11660	Response regulator of the competence regulon ComE	Biofilm formation
luxS	P4B09_09150	S-ribosylhomocysteine lyase	Biofilm formation
atpA	P4B09_00625	ATP synthase subunit alpha	Acid stress
atpB	P4B09_00650	ATP synthase subunit a	Acid stress
atpC	P4B09_00610	ATP synthase epsilon chain	Acid stress
atpD	P4B09_00615	ATP synthase subunit beta	Acid stress
atpE	P4B09_00645	ATP synthase subunit c	Acid stress
atpF	P4B09_00640	ATP synthase subunit b	Acid stress
atpG	P4B09_00620	ATP synthase gamma chain	Acid stress
atpH	P4B09_00630	ATP synthase subunit delta	Acid stress
clpB	P4B09_13940	Chaperone protein ClpB	Acid stress
clpP	P4B09_14805	ATP-dependent Clp protease proteolytic subunit	Acid stress
dltC	P4B09_14420	D-alanine-poly(phosphoribitol) ligase subunit 2	Acid stress
gap	P4B09_09215	Glyceraldehyde-3-phosphate dehydrogenase	Acid stress
groL/groEL	P4B09_08955	60 kDa chaperonin	Acid stress
ldh_1	P4B09_10620	L-lactate dehydrogenase	Acid stress
ldh_2	P4B09_08060	L-lactate dehydrogenase	Acid stress
ldh_3	P4B09_07360	L-lactate dehydrogenase	Acid stress
ldh_4	P4B09_00555	L-lactate dehydrogenase	Acid stress
pgi	P4B09_00940	Glucose-6-phosphate isomerase	Acid stress
plsC	P4B09_14605	1-acylglycerol-3-phosphate O-acyltransferase	Acid stress
pyk	P4B09_13915	Pyruvate kinase	Acid stress
recA	P4B09_00340	Protein RecA	Acid stress
relA	P4B09_07085	GTP pyrophosphokinase	Acid stress
tpiA	P4B09_09225	Triosephosphate isomerase	Acid stress
yjbM	P4B09_15665	GTP diphosphokinase	Acid stress
ywaC	P4B09_07085	GTP diphosphokinase	Acid stress
nhaC	P4B09_04490	Na+:H+ antiporter, NhaC family	Acid stress
lepA_1	P4B09_14410	Elongation factor 4	Acid stress
lepA_2	P4B09_03650	Elongation factor 4	Acid stress
exoA	P4B09_09330	Exodeoxyribonuclease III	Adhesion
lspA	P4B09_13390	Lipoprotein signal peptidase	Adhesion
PrtF	P4B09_05970	Fibronectin-binding protein	Adhesion
tuf	P4B09_15225	TUFM; elongation factor Tu	Adhesion
gpr	P4B09_06675	L-glyceraldehyde 3-phosphate reductase	Adhesion
gapA	P4B09_09215	glyceraldehyde 3-phosphate dehydrogenase (phosphorylating)	Adhesion
bgaB	P4B09_04945	beta-galactosidase	Adhesion
epsA	P4B09_15175	protein tyrosine kinase	Adhesion
epsB	P4B09_15165	protein-tyrosine kinase	Adhesion
pgaC_1	P4B09_12270	poly-beta-1,6-N-acetyl-D-glucosamine synthase	Adhesion
pgaC_2	P4B09_15320	poly-beta-1,6-N-acetyl-D-glucosamine synthase	Adhesion
pgaC_3	P4B09_01855	poly-beta-1,6-N-acetyl-D-glucosamine synthase	Adhesion
EpsC_1	P4B09_15170	Tyrosine-protein kinase transmembrane modulator	Adhesion
EpsC_2	P4B09_15175	Tyrosine-protein kinase transmembrane modulator	Adhesion
glnH	P4B09_09615	Glutamine-binding periplasmic protein	Adhesion
hsp33/hslO	P4B09_08110	Chaperonin (heat shock protein 33)	Adhesion
srtA	P4B09_07935	Sortase A	Adhesion
dacC_1	P4B09_03855	dacC, dacA, dacD; serine-type D-Ala-D-Ala carboxypeptidase (penicillin-binding protein 5/6)	Adhesion
dacC_2	P4B09_11290	dacC, dacA, dacD; serine-type D-Ala-D-Ala carboxypeptidase (penicillin-binding protein 5/6)	Adhesion
cpb_1	P4B09_13055	Chitin binding protein	Adhesion
cpb_2	P4B09_15870	Chitin binding protein	Adhesion
EpsF_1	P4B09_15140	Exopolysaccharide biosynthesis glycosyltransferase EpsF (EC 2.4.1.-)	Adhesion
EpsF_2	P4B09_15145	Exopolysaccharide biosynthesis glycosyltransferase EpsF (EC 2.4.1.-)	Adhesion
fnr	P4B09_01335	ferredoxin/flavodoxin—NADP+ reductase	Oxidative stress
nrdH	P4B09_08810	glutaredoxin-like protein NrdH	Oxidative stress
gpx	P4B09_06745	glutathione peroxidase	Oxidative stress
gsr_1	P4B09_04195	glutathione reductase (NADPH)	Oxidative stress
gsr_2	P4B09_07440	glutathione reductase (NADPH)	Oxidative stress
gsr_3	P4B09_11180	glutathione reductase (NADPH)	Oxidative stress
mntH_1	P4B09_11435	manganese transport protein	Oxidative stress
mntH_2	P4B09_16195	manganese transport protein	Oxidative stress
mntB	P4B09_10605	manganese transport system permease protein	Oxidative stress
mntC	P4B09_10610	manganese transport system substrate-binding protein	Oxidative stress
ndh_1	P4B09_07185	NADH:quinone reductase (non-electrogenic)	Oxidative stress
ndh_2	P4B09_10490	NADH:quinone reductase (non-electrogenic)	Oxidative stress
npr_1	P4B09_12045	NADH peroxidase	Oxidative stress
npr_2	P4B09_01175	NADH peroxidase	Oxidative stress
poxL_1	P4B09_09500	pyruvate oxidase	Oxidative stress
poxL_2	P4B09_09510	pyruvate oxidase	Oxidative stress
poxL_3	P4B09_05450	pyruvate oxidase	Oxidative stress
poxL_4	P4B09_05460	pyruvate oxidase	Oxidative stress
trxA	P4B09_06820	thioredoxin	Oxidative stress
trxB	P4B09_01335	thioredoxin	Oxidative stress
msrA_1	P4B09_11625	peptide-methionine (S)-S-oxide reductase	Oxidative stress
msrA_2	P4B09_13635	peptide-methionine (S)-S-oxide reductase	Oxidative stress
msrA_3	P4B09_14325	peptide-methionine (S)-S-oxide reductase	Oxidative stress
msrB	P4B09_13640	peptide-methionine (R)-S-oxide reductase	Oxidative stress
msrC	P4B09_00460	L-methionine (R)-S-oxide reductase	Oxidative stress
tpx	P4B09_00430	thioredoxin-dependent peroxiredoxin	Oxidative stress
gor	P4B09_07440	glutathione reductase	Oxidative stress
argS	P4B09_11805	Arginine--tRNA ligase	Bile resistance
bsh_1	P4B09_05245	Bile salt hydrolase / Choloylglycine hydrolase	Bile resistance
bsh_2	P4B09_06035	Bile salt hydrolase / Choloylglycine hydrolase	Bile resistance
bsh_3	P4B09_04600	Bile salt hydrolase / Choloylglycine hydrolase	Bile resistance
dps	P4B09_16725	DNA protection during starvation protein	Bile resistance
glf_1	P4B09_10980	UDP-galactopyranose mutase	Bile resistance
glf_2	P4B09_11020	UDP-galactopyranose mutase	Bile resistance
glnA	P4B09_12525	Glutamine synthetase	Bile resistance
nagB/gnp	P4B09_06770	Glucosamine-6-phosphate deaminase	Bile resistance
oppA_1	P4B09_04240	Oligopeptide–binding protein OppA	Bile resistance
oppA_2	P4B09_05620	Oligopeptide–binding protein OppA	Bile resistance
oppA_3	P4B09_06645	Oligopeptide–binding protein OppA	Bile resistance
oppA_4	P4B09_08040	Oligopeptide–binding protein OppA	Bile resistance
pyrG	P4B09_07880	CTP synthase	Bile resistance
rplE	P4B09_10395	50S ribosomal protein L5	Bile resistance
rplF	P4B09_10410	50S ribosomal protein L6	Bile resistance
rpsC	P4B09_10365	30S ribosomal protein S3	Bile resistance
rpsE	P4B09_10420	30S ribosomal protein S5	Bile resistance
ppaC	P4B09_13645	manganese-dependent inorganic pyrophosphatase	Bile resistance
cfa_1	P4B09_03800	cyclopropane-fatty-acyl-phospholipid synthase	Bile resistance
cfa_2	P4B09_13045	cyclopropane-fatty-acyl-phospholipid synthase	Bile resistance
cbh	P4B09_05245	Conjugated bile acid hydrolase	Bile resistance
celB	P4B09_10855	PTS system, cellobiose‐specific EIIC component	Bile resistance
cspA_1	P4B09_16650	cspA; cold shock protein	Temperature stress
cspA_2	P4B09_05785	cspA; cold shock protein	Temperature stress
cspA_3	P4B09_10180	cspA; cold shock protein	Temperature stress
cspA_4	P4B09_10895	cspA; cold shock protein	Temperature stress
rnr	P4B09_09260	Cold shock domain protein	Temperature stress
clpC	P4B09_10285	ATP-dependent Clp protease ATP-binding subunit ClpC	Temperature stress
clpL	P4B09_05435	ATP-dependent Clp protease	Temperature stress
htpX	P4B09_07945	heat shock protein HtpX	Temperature stress
hrcA	P4B09_14460	heat-inducible transcriptional repressor	Temperature stress
hslV	P4B09_13685	hslV, clpQ; ATP-dependent HslUV protease, peptidase subunit HslV	Temperature stress
HSP20	P4B09_01665	HSP20 family protein	Temperature stress
ctsR	P4B09_10280	transcriptional regulator of stress and heat shock response	Temperature stress
dltD	P4B09_14415	D-alanine transfer protein	Immunomodulation
dltC_1	P4B09_14420	D-alanine--poly(phosphoribitol) ligase subunit	Immunomodulation
dltC_2	P4B09_11880	D-alanine--poly(phosphoribitol) ligase subunit	Immunomodulation
dltB	P4B09_14425	membrane protein involved in D-alanine export	Immunomodulation
zntA	P4B09_16405	Zn2+/Cd2+-exporting ATPase	Ionic and heavy metal stress resistance
czcD	P4B09_04305	cobalt-zinc-cadmium efflux system protein	Ionic and heavy metal stress resistance
corA_1	P4B09_15595	magnesium transporter	Ionic and heavy metal stress resistance
corA_2	P4B09_01260	magnesium transporter	Ionic and heavy metal stress resistance
glpF_1	P4B09_06205	Glycerol uptake facilitator	Osmotic stress
glpF_2	P4B09_06500	Glycerol uptake facilitator	Osmotic stress
glpF_3	P4B09_10975	Glycerol uptake facilitator	Osmotic stress
opuC	P4B09_12655	Glycine betaine/carnitine/choline transport system permease protein OpuCB	Osmotic stress
opuCA	P4B09_12645	osmoprotectant transport system protein	Osmotic stress
opuBD_1	P4B09_12650	osmoprotectant transport system permease protein	Osmotic stress
opuBD_2	P4B09_12660	osmoprotectant transport system permease protein	Osmotic stress
opuA_1	P4B09_12645	ABC-type proline/glycine betaine transport system, ATPase component	Osmotic stress
opuA_2	P4B09_07435	ABC-type proline/glycine betaine transport system, ATPase component	Osmotic stress
